# Supplementary material for: Unveiling Alternative Splicing in HPV-Negative HNSCC: Links to Tumorigenesis and Immune Landscape
Source: Int Dent J. 2025 Dec 15;76(1):103857. doi: 10.1016/j.identj.2025.103857 (PMC12767817; doi:10.1016/j.identj.2025.103857)
Supplement: Supplementary file 1 [file mmc1.xlsx]

## Sheet: Univariate Cox Results
AS Name	Z	HR	HR.95L	HR.95H	P value
PACS2|29633|AP	-4.19793	0.00381525	0.000283376	0.0513668	2.69e-05
RANBP3|46967|ES	-4.15196	0.0505785	0.0123641	0.206904	3.3e-05
RHOT1|40176|ES	-4.08642	0.0127302	0.00156985	0.103231	4.38e-05
MPZL1|8875|ES	-4.06138	0.0990397	0.032449	0.302285	4.88e-05
RPL30|84639|ES	-4.03903	0.0277135	0.00486406	0.157901	5.37e-05
PAM|72896|ES	3.8555	60.8987	7.54039	491.838	0.000115492
FKTN|87134|ES	-3.75149	0.0582241	0.0131805	0.257202	0.00017579
RBBP6|35644|ES	3.73012	17.109	3.84801	76.0698	0.000191386
PTGR1|87219|AA	-3.72776	0.0178692	0.00215331	0.148288	0.000193188
EIF4A2|96628|ES	-3.72608	0.129445	0.0441603	0.379437	0.000194478
SLC25A45|16820|AP	-3.71516	0.0705282	0.0174103	0.285705	0.000203074
PAM|72890|ES	3.67703	110.503	8.99908	1356.92	0.000235961
AGTRAP|670|AA	-3.67132	0.0815109	0.0213776	0.310793	0.0002413
SLC25A45|16821|AP	3.66595	4.54418	2.0228	10.2084	0.000246424
PAM|72891|ES	3.63975	5.85113	2.2599	15.1492	0.000272907
NHLRC3|25701|ES	-3.56414	0.0678926	0.0154677	0.298001	0.000365053
PAM|72897|ES	3.53957	9.09025	2.67784	30.858	0.000400784
RBMX|90220|RI	-3.51899	0.210907	0.0886406	0.501823	0.000433194
TOM1L1|42538|AT	-3.50408	0.0120125	0.00101274	0.142485	0.000458194
HDAC9|78890|AT	-3.50368	0.0148134	0.00140384	0.156312	0.00045887
ABCC5|67820|RI	-3.49149	0.210285	0.0876323	0.504607	0.00048034
MST1R|64927|ES	-3.47082	0.0743795	0.0171461	0.322657	0.000518871
KAT8|36242|RI	-3.46882	0.00528195	0.000272972	0.102204	0.000522755
SCNN1A|19840|AP	3.45445	5.43892	2.08067	14.2175	0.000551409
GORASP1|64145|AP	3.40291	25.2675	3.93309	162.327	0.000666711
SLC6A15|23568|AT	-3.39359	0.213267	0.0873666	0.520599	0.000689831
AMBRA1|15578|ES	-3.39354	0.136299	0.0431132	0.430896	0.000689966
SLC6A15|23569|AT	3.37292	4.64868	1.9035	11.3529	0.000743755
HDAC9|78891|AT	3.3566	50.0207	5.09325	491.253	0.000789059
MPPE1|44647|ES	-3.35386	0.107509	0.0292033	0.395785	0.000796925
C19orf60|48492|AA	-3.34783	0.0153179	0.00132659	0.176873	0.000814461
TOM1L1|42534|AT	3.3468	75.2368	5.9917	944.736	0.000817493
POLL|12889|ES	-3.30714	0.0470234	0.00768184	0.287847	0.000942541
TMEM134|17234|AA	-3.30155	0.0892209	0.0212525	0.374561	0.000961528
KEAP1|47525|AP	3.29374	5.9071	2.05287	16.9975	0.000988638
KEAP1|47524|AP	-3.29373	0.169289	0.0588324	0.487125	0.000988674
NASP|2706|ES	3.26336	4.6629	1.84954	11.7557	0.00110099
RAP1B|22958|ES	-3.24472	0.00332512	0.000105892	0.104412	0.00117566
PAM|72894|ES	3.23792	5.92191	2.0178	17.3798	0.00120406
ATXN2|24515|ES	3.22942	7.58305	2.21747	25.9316	0.00124043
SEPT6|89969|ES	-3.21919	0.251964	0.108855	0.583212	0.00128554
TMEM159|34427|ES	-3.21181	0.187357	0.0674262	0.520611	0.001319
GORASP1|64146|AP	-3.20071	0.0429552	0.00625085	0.295184	0.00137091
SUPT7L|53042|AA	3.19767	41.4108	4.22598	405.789	0.00138543
AIG1|77971|AT	-3.18743	0.0114622	0.000734354	0.178909	0.00143542
SPATA20|42427|ES	3.18432	12.9848	2.67985	62.9158	0.00145094
CALU|81710|ES	-3.18173	0.360755	0.19251	0.676039	0.00146397
RNF166|38014|AP	3.17177	3.38591	1.59356	7.19423	0.00151516
TMUB2|41808|ES	-3.17051	0.156705	0.0498305	0.4928	0.0015217
SCRIB|85500|ES	3.15278	6.18662	1.99268	19.2075	0.00161724
MFF|57816|ES	3.15137	3.68606	1.63755	8.29717	0.00162504
ABCC5|67827|RI	-3.14613	0.328235	0.163975	0.657037	0.00165447
EFNA5|72922|ES	-3.1336	0.0902441	0.0200478	0.406228	0.00172677
TJAP1|76276|AA	-3.12497	0.12175	0.0324998	0.456097	0.00177821
C15orf57|29992|AT	-3.11924	0.0090288	0.000468877	0.173861	0.00181315
NUP62|51126|ES	-3.11913	0.18379	0.0633936	0.532842	0.00181384
SMAD2|45449|AT	3.10838	49.2048	4.21818	573.971	0.00188117
SMAD2|45450|AT	-3.10837	0.0203236	0.00174229	0.237072	0.00188122
RAPH1|57074|AT	3.09803	17.4784	2.86045	106.8	0.00194815
SPOPL|55478|AA	3.08851	22.6167	3.12544	163.661	0.00201161
CCDC14|66486|AP	3.06883	13.9556	2.592	75.1383	0.00214896
DMKN|49133|AP	-3.06431	0.378788	0.20358	0.704789	0.00218176
ZNF599|49000|AT	-3.05953	0.152373	0.0456531	0.508562	0.00221683
RALBP1|44603|AP	3.05545	5.33695	1.82289	15.6252	0.00224722
RALBP1|44602|AP	-3.05074	0.187834	0.0641515	0.549973	0.00228275
MKI67|13470|ES	3.04926	5.93335	1.88907	18.636	0.00229407
XRCC3|29493|AP	-3.04778	0.242322	0.0973888	0.602944	0.00230538
XRCC3|29494|AP	3.03949	4.13024	1.65491	10.308	0.00236981
CROT|80323|AT	3.03202	16.8786	2.71618	104.885	0.00242923
DOCK5|83103|AT	-3.02853	0.0293608	0.00299336	0.287989	0.00245744
ATG16L1|58040|AD	3.02773	340.291	7.81424	14818.9	0.00246401
RPL37A|57422|RI	-3.01569	0.259428	0.107938	0.623534	0.00256393
KLC1|29478|AD	-3.01134	0.0586936	0.00927076	0.371592	0.00260095
SUPT4H1|42659|AP	3.00253	5.33233	1.78816	15.9011	0.00267746
KLC1|29487|AD	-2.99438	0.13483	0.0363238	0.500475	0.00275001
OARD1|76086|ES	2.99403	35.4506	3.42927	366.476	0.00275321
PTRH2|42791|RI	-2.98076	0.101491	0.0225483	0.456815	0.00287538
CD46|9662|ES	-2.97611	0.143791	0.0400905	0.515726	0.00291926
C5orf28|71950|AP	-2.97594	0.140854	0.038739	0.512145	0.00292092
SLC39A11|43198|AP	-2.96661	0.0505856	0.00704385	0.363281	0.00301101
SLC39A11|43197|AP	2.96655	19.7674	2.75252	141.961	0.00301165
DEF8|38194|ES	-2.96345	0.122255	0.0304511	0.490827	0.00304208
TTC13|10259|ES	2.95663	16.4522	2.57029	105.309	0.00311025
PHC3|67606|ES	-2.94454	0.0193323	0.00139827	0.267288	0.00323436
ZC3H18|38002|ES	2.94002	12.1517	2.29914	64.2261	0.00328188
DMKN|49186|ES	-2.93873	0.203612	0.0704394	0.588561	0.00329559
C5orf28|71951|AP	2.92971	6.91786	1.89686	25.2296	0.00339277
DOCK5|83104|AT	2.92163	31.3239	3.10724	315.775	0.00348202
MRPL55|10168|AD	2.92148	12.7256	2.30979	70.1109	0.00348368
ING4|19918|ES	-2.91858	0.315728	0.145572	0.684774	0.00351626
FDPS|8075|AD	2.91564	22.2012	2.76255	178.42	0.00354958
DMKN|49167|ES	-2.90996	0.286347	0.123336	0.664808	0.00361479
AIFM2|12028|AP	-2.90902	0.0495232	0.00653777	0.375135	0.00362568
NBPF11|7336|ES	2.90661	9.23233	2.06248	41.3268	0.00365365
MOBP|64191|AT	-2.89895	0.280488	0.118755	0.662485	0.00374412
FMR1|90267|AA	-2.89544	0.0868686	0.0166174	0.45411	0.00378625
PAM|72892|ES	2.8891	62.2489	3.77566	1026.29	0.00386348
PLSCR1|67160|ES	-2.88771	0.369322	0.187842	0.726137	0.00388058
CD46|9663|ES	-2.88514	0.346503	0.168662	0.711866	0.00391237
ARL16|44152|AD	-2.88506	0.0371553	0.00396794	0.347917	0.00391335
SPINT1|30056|AD	-2.88211	0.0490228	0.00630681	0.381055	0.00395026
SNX19|19515|AD	2.87118	73.3245	3.90813	1375.71	0.00408937
UTY|90707|AT	2.86759	2.21809	1.28679	3.82343	0.00413614
SEPT6|89975|ES	-2.86725	0.36518	0.183421	0.727049	0.00414056
RNMT|44751|AA	-2.86297	0.0456032	0.00550751	0.377603	0.00419689
UBAP2L|7816|AD	-2.85788	0.0360011	0.00368316	0.351892	0.00426482
DEPDC5|61896|AT	-2.85354	0.0175268	0.00108989	0.281854	0.00432357
DDX59|9336|AT	2.85237	44.6409	3.28203	607.188	0.00433947
C12orf65|25059|AP	-2.85131	0.0598468	0.00863751	0.41466	0.004354
FGD3|86895|RI	-2.85089	0.0850825	0.0156356	0.462985	0.00435974
ZNF599|49001|AT	2.8454	7.50979	1.87275	30.1146	0.00443558
ARFGAP2|15661|ES	2.84115	42.0715	3.18919	555.002	0.00449515
SFR1|13036|AP	-2.83973	0.0146902	0.000797851	0.270479	0.00451518
ATP5J|60269|AD	2.83673	45.7698	3.26022	642.557	0.00455778
TANGO2|61125|ES	2.83631	4.84542	1.62836	14.4183	0.00456379
PAM|72895|ES	2.83299	14.4786	2.27873	91.9944	0.00461154
DMKN|49132|AP	2.82555	2.2633	1.28432	3.98852	0.00472
DMKN|49185|ES	-2.82456	0.304625	0.133521	0.694994	0.0047346
CCDC14|66487|AP	-2.82158	0.0808283	0.0140838	0.463881	0.00477878
C19orf54|49959|AP	-2.81387	0.0339771	0.00322182	0.358319	0.00489495
RBCK1|58451|AT	-2.80984	0.111141	0.0240071	0.514531	0.00495664
RBCK1|58450|AT	2.80981	8.99734	1.94347	41.6533	0.00495704
BTN2A2|75643|AA	-2.80549	0.199524	0.0647085	0.615221	0.00502401
ZFYVE28|68561|AT	2.80347	6.55287	1.76055	24.3902	0.00505558
RRNAD1|8313|RI	-2.8	0.14339	0.0368207	0.558398	0.00511023
SEPT10|54907|ES	-2.79718	0.0308012	0.00268854	0.352874	0.00515515
MROH6|85427|ES	2.79682	31.8084	2.8157	359.335	0.00516084
PTOV1|51098|AA	-2.79667	0.0283764	0.00233752	0.344475	0.00516329
EFEMP2|16931|RI	-2.79661	0.0721226	0.0114226	0.455382	0.00516422
DYNC2LI1|53400|AA	-2.79565	0.0986479	0.0194477	0.500389	0.00517948
IGF1|24050|AT	2.79488	3.64953	1.47217	9.04726	0.00519195
IGF1|24051|AT	-2.79482	0.274014	0.110533	0.679288	0.00519284
LRRD1|80422|AT	2.79006	5.59314	1.66895	18.7443	0.00526977
PAM|72903|ES	2.78899	14.962	2.23493	100.164	0.00528734
LRRD1|80421|AT	-2.78872	0.178907	0.0533778	0.599645	0.00529163
UTY|90709|AT	-2.78778	0.409112	0.218246	0.7669	0.00530706
PPIE|1910|AD	2.7868	36.9543	2.91824	467.959	0.00532314
CROT|80322|AT	-2.78101	0.0827253	0.0142832	0.479128	0.00541904
SEPT2|58372|ES	-2.77957	0.38155	0.193415	0.752684	0.00544308
MDM1|22923|AT	2.7775	6.22617	1.71306	22.6292	0.00547789
MDM1|22922|AT	-2.77748	0.160618	0.044193	0.583763	0.00547828
ERGIC1|74557|AP	-2.7731	0.0954663	0.0181482	0.50219	0.00555244
ZNF562|47398|AA	2.77248	210.558	4.79619	9243.71	0.00556313
C7orf41|79112|RI	-2.7703	0.115812	0.025198	0.532281	0.00560054
PARPBP|24042|ES	-2.76697	0.04346	0.00471403	0.400671	0.00565793
ERGIC1|74558|AP	2.7667	10.4283	1.98106	54.8946	0.00566275
MCU|12099|AP	2.7595	1231.27	7.85959	192887	0.00578892
DMKN|49168|ES	-2.75519	0.2227	0.0765077	0.648237	0.00586584
CAPN1|16806|AD	2.75416	774.817	6.8098	88158.4	0.00588435
TCAIM|64359|AT	2.74921	6.34809	1.6999	23.7062	0.00597384
TCAIM|64358|AT	-2.74911	0.157539	0.0421862	0.588311	0.00597576
GMPR2|26913|AP	2.74733	6.61081	1.71823	25.4349	0.00600818
GMPR2|26912|AP	-2.74733	0.151267	0.0393161	0.581995	0.00600818
PKIG|59481|ES	-2.74173	0.378617	0.189091	0.758106	0.00611166
HTATIP2|14710|RI	-2.73824	0.171855	0.0487204	0.606197	0.00617689
DLEU2L|3268|RI	-2.73489	0.0646883	0.00909081	0.460309	0.00624008
ATF3|9737|AA	-2.7345	0.0750343	0.0117246	0.480201	0.00624758
NADK2|71805|AP	2.73223	11.7006	2.00415	68.3102	0.00629065
STARD4|72962|AT	2.73111	49.047	3.00162	801.438	0.00631211
STARD4|72961|AT	-2.73106	0.0203899	0.00124782	0.333177	0.0063131
RALB|55155|AA	-2.72488	0.0181563	0.00101572	0.32455	0.00643246
SPOP|42303|AP	-2.72281	0.128823	0.029467	0.563182	0.00647299
SPOP|42302|AP	2.7228	7.76257	1.77562	33.9361	0.00647312
ZBTB49|68664|AA	2.7214	44.456	2.89124	683.56	0.00650062
RAI14|71716|ES	2.72038	2.93727	1.35145	6.38388	0.00652079
RPP25L|86179|AD	2.71905	35.5361	2.70959	466.054	0.00654704
SLC4A8|21856|AT	-2.71588	0.260618	0.0987536	0.687789	0.00661
MAP3K13|68008|AA	-2.71294	0.119999	0.0259376	0.555171	0.00666898
SCNN1A|19837|AP	-2.71112	0.284044	0.114345	0.70559	0.00670562
CPNE1|59200|ES	-2.71035	0.134756	0.0316293	0.574127	0.00672128
FGD5|63534|ES	-2.69955	0.0522282	0.00612434	0.4454	0.00694343
PLEKHB2|55376|AD	-2.6987	0.0241018	0.00161062	0.360668	0.00696114
KRIT1|80429|AD	-2.68658	0.296278	0.121979	0.719639	0.00721866
FGFR1OP|78436|ES	2.68643	4.5357	1.50512	13.6684	0.00722198
RPS6KA1|1281|AP	-2.68606	0.271956	0.105163	0.703288	0.00722996
SCLT1|70588|AT	2.6855	7.79083	1.74132	34.857	0.0072421
APTX|86091|AA	-2.68047	0.065147	0.00884325	0.479928	0.00735187
PRSS27|33297|ES	-2.67753	0.09055	0.0156072	0.525354	0.00741681
HNRNPR|1049|ES	2.67588	10.2265	1.86272	56.1448	0.00745323
PPP1R7|58333|AT	2.67286	10.1323	1.85455	55.3573	0.00752072
PPP1R7|58332|AT	-2.67282	0.0986983	0.0180652	0.539235	0.00752174
ARAP1|17641|ES	2.67153	3.85324	1.43231	10.3661	0.00755052
AQP1|79157|AP	2.66884	3.14801	1.35608	7.30783	0.0076114
RDM1|40349|AT	-2.66452	0.351073	0.162556	0.758217	0.00770982
THOC6|33361|RI	-2.66361	0.0398813	0.0037254	0.426938	0.00773069
AQP1|79158|AP	-2.66279	0.329345	0.145417	0.745911	0.00774959
RPLP2|13770|AD	-2.66179	0.0404981	0.00381981	0.429366	0.00777272
DHRS12|25952|RI	-2.66133	0.0793029	0.0122648	0.512766	0.00778329
PRMT7|37221|ES	2.66117	35.5688	2.56271	493.674	0.00778699
TMEM62|30215|ES	2.65338	22.188	2.24795	219.002	0.00796889
ANKRD29|44842|AT	2.64877	3.5283	1.38801	8.96885	0.00807846
ANKRD29|44841|AT	-2.64877	0.283424	0.111498	0.720457	0.00807862
TMEM218|19261|AP	2.64149	8.41224	1.73234	40.8498	0.00825434
BRPF1|63157|AD	-2.63947	0.213323	0.0677342	0.671842	0.00830354
SEPT10|54903|AT	2.63907	23.2669	2.24751	240.866	0.00831328
SEPT10|54905|AT	-2.63901	0.0429835	0.0041521	0.444974	0.00831492
CPSF4|80637|ES	-2.63862	0.0619097	0.00783932	0.488921	0.00832443
FBXL20|40643|ES	2.63464	21.7812	2.20117	215.531	0.00842271
CTCFL|59908|AT	-2.63334	0.255741	0.09269	0.705616	0.00845507
AIFM1|90067|AP	2.62967	7.14847	1.65023	30.9658	0.00854689
AIFM1|90068|AP	-2.62963	0.139896	0.0322955	0.605995	0.00854776
PCNXL4|27769|ES	-2.62817	0.219048	0.0705904	0.679727	0.00858466
TSPAN9|19753|ES	-2.62569	0.0175947	0.000862253	0.359028	0.00864734
IL32|33381|RI	-2.62416	0.115215	0.0229381	0.578711	0.00868642
SLC4A8|21855|AT	2.62385	2.9148	1.31086	6.48132	0.00869429
NAP1L1|23474|RI	-2.62384	0.150499	0.0365735	0.619303	0.00869454
RDM1|40348|AT	2.62332	2.7985	1.29722	6.03722	0.00870781
PDE4DIP|4410|AT	2.62205	6.27573	1.59007	24.7692	0.00874018
PDCD5|48881|AA	-2.62014	0.229793	0.0764878	0.690368	0.00878932
TMEM218|19258|AP	-2.62012	0.121186	0.0249937	0.587585	0.00878997
LIPC|30897|ES	2.61864	4.89659	1.49119	16.0789	0.00882806
FAM195B|44172|RI	-2.61582	0.0844612	0.0132565	0.538127	0.00890136
SUPT7L|53040|RI	-2.61539	0.31871	0.135283	0.750844	0.00891264
FAM72A|9576|AP	2.6133	6.74919	1.61182	28.2609	0.00896714
FAM72A|9575|AP	-2.61328	0.148167	0.0353845	0.620424	0.0089677
CPNE1|59205|AD	-2.61273	0.112499	0.0218454	0.579348	0.00898229
LILRA6|51842|AT	2.61245	6.10999	1.57153	23.7552	0.00898949
LILRA6|51841|AT	-2.61242	0.16367	0.0420969	0.636337	0.00899035
BANP|37984|AP	2.60803	72.0388	2.89457	1792.87	0.0091065
SEC24C|12178|ES	2.60617	43.2152	2.54424	734.03	0.00915618
RFXANK|48609|AA	-2.6055	0.0257776	0.00164481	0.403989	0.00917394
CYP2R1|14479|AP	-2.60209	0.0587894	0.00695509	0.49693	0.00926566
BABAM1|48259|AA	2.60099	6.49474	1.58584	26.599	0.00929559
CFH|9276|AT	2.59827	10.6417	1.78772	63.3463	0.00936955
CFH|9275|AT	-2.59819	0.0939754	0.015787	0.559408	0.00937169
RC3H2|87487|AT	-2.59735	0.0144141	0.000588041	0.353321	0.00939461
ELMOD3|54205|RI	-2.59668	0.1909	0.0546966	0.666271	0.009413
NR3C1|73877|AP	2.59639	5.50044	1.51875	19.921	0.00942104
HYAL2|65006|AA	2.58943	3.32145	1.33884	8.23997	0.00961347
RANGRF|39163|RI	-2.58783	0.162124	0.04087	0.643117	0.00965815
TEP1|26437|ES	2.58746	4.83589	1.46553	15.9572	0.00966855
COX6C|84676|AT	2.58738	5.28112	1.49711	18.6293	0.00967091
CKLF|36735|ES	2.58125	11.1742	1.78771	69.8453	0.00984427
SLC37A4|19077|ES	-2.58038	0.395112	0.195166	0.799903	0.00986926
FCHSD1|73817|ES	2.57797	7.80215	1.63639	37.1999	0.00993828
PSME1|26851|RI	-2.57674	0.243173	0.0829508	0.712872	0.00997374
C9orf9|87992|AP	-2.574	0.436038	0.231761	0.820366	0.0100531
RPS6KA1|1280|AP	2.57345	3.00915	1.30034	6.96355	0.0100691
EGFL7|88188|AP	2.57261	2.16321	1.20171	3.89401	0.0100936
C9orf9|87993|AP	2.57222	2.29213	1.21828	4.31252	0.010105
SEZ6L2|35978|ES	-2.57141	0.0372591	0.00303534	0.457359	0.0101284
CDH23|12060|AT	-2.57118	0.225469	0.0724364	0.701807	0.0101353
LSMD1|39058|AP	2.57093	6.62829	1.56748	28.0286	0.0101426
ENDOV|44050|AP	-2.56884	0.153855	0.0368888	0.641691	0.010204
C11orf68|16949|AA	-2.5679	0.128415	0.026808	0.615135	0.0102317
IL32|33383|RI	-2.56663	0.126426	0.0260595	0.613344	0.0102693
EFCAB4B|19757|AT	2.56635	2.3962	1.22935	4.67058	0.0102775
BUB3|13390|AA	2.56549	6.92774	1.57907	30.3935	0.0103031
SSB|55885|ES	-2.56456	0.01511	0.000613438	0.372185	0.0103306
ENDOV|44051|AP	2.56405	6.47961	1.5531	27.0333	0.010346
SEPT6|89963|AT	2.56141	6.12565	1.53049	24.5173	0.0104249
RPLP0|24727|AA	-2.56131	0.277766	0.104225	0.740265	0.010428
DNAJA3|33720|ES	2.56098	29.2504	2.20838	387.425	0.0104378
B3GNTL1|44424|AP	2.56033	3.5967	1.35006	9.58197	0.0104572
PTGS1|87480|ES	-2.55953	0.176255	0.0466526	0.665901	0.0104813
ANXA6|74148|ES	-2.55812	0.0972413	0.0163068	0.579874	0.0105241
POSTN|25671|ES	-2.55777	0.0738012	0.0100158	0.543805	0.0105347
HAUS4|26678|AD	2.55603	12.6678	1.8078	88.767	0.0105873
UHRF2|85821|ES	-2.55476	0.0336254	0.00249089	0.453921	0.0106261
DGUOK|54012|ES	-2.5521	0.0858482	0.0130274	0.565723	0.0107075
GEMIN2|27356|ES	-2.5518	0.0702247	0.00913086	0.540093	0.0107169
STK25|58385|AP	2.5508	5.15454	1.46205	18.1726	0.0107477
ZNF248|11304|RI	-2.54913	0.280936	0.105841	0.745693	0.0107993
AGTRAP|677|ES	2.54811	42.4975	2.37605	760.104	0.0108307
AIG1|77972|AT	2.54767	7.64753	1.59888	36.5787	0.0108444
CPNE1|59204|ES	-2.54724	0.0242063	0.00138181	0.424041	0.0108578
ZNF250|85675|AT	2.54502	9.1358	1.66287	50.192	0.0109272
OSGEP|26440|AP	2.54338	7.0198	1.56363	31.5149	0.0109787
OSGEP|26441|AP	-2.54338	0.142454	0.0317311	0.639537	0.0109787
TUFT1|7641|ES	2.54179	19.5966	1.97599	194.347	0.0110287
LRRN2|9485|AP	2.54133	5.10949	1.45228	17.9765	0.0110432
PAM|72898|ES	2.53975	12.4309	1.77769	86.9252	0.0110933
ATXN7L1|81310|AT	-2.53937	0.205961	0.0608334	0.697312	0.0111053
SEC16A|88173|ES	2.53872	5.10188	1.44992	17.9522	0.0111257
RBPMS|83289|AT	2.5378	24.6043	2.07358	291.947	0.0111553
RNF220|2555|AP	-2.53688	0.0764048	0.0104769	0.557196	0.0111845
LSMD1|39059|AP	-2.53655	0.168127	0.0423932	0.666776	0.0111952
SARNP|22251|AT	2.53598	15.7988	1.87177	133.351	0.0112133
IL32|33378|RI	-2.53586	0.0252396	0.0014691	0.433624	0.0112172
OSCP1|1778|AT	2.53422	3.42836	1.32206	8.89039	0.0112697
LRRN2|9486|AP	-2.53313	0.196545	0.0558204	0.692042	0.0113048
NPIPA8|121053|ME	2.53105	24.4847	2.05769	291.347	0.0113721
CTBS|3608|AD	-2.52658	0.0627945	0.00733541	0.53755	0.0115179
NUP43|78095|AT	-2.52615	0.0624972	0.00727116	0.537176	0.0115321
NUP43|78096|AT	2.52615	16.0007	1.86159	137.53	0.0115321
NGFRAP1|89732|AA	-2.52483	0.0228573	0.00121667	0.429413	0.0115755
RASSF1|65018|AP	2.52206	14.1764	1.80572	111.296	0.011667
TRIM13|25920|RI	-2.52157	0.312171	0.126298	0.771597	0.0116831
TYMP|62852|AA	-2.51345	0.132477	0.0273902	0.640749	0.0119558
MUTYH|2671|AA	2.51313	10.7292	1.68593	68.28	0.0119664
RPS15|46490|RI	-2.51088	0.273339	0.0993108	0.752326	0.0120431
UQCRB|84610|RI	-2.50867	0.33744	0.144407	0.788508	0.0121188
PIP4K2C|93228|ES	2.50831	28.2019	2.07514	383.273	0.012131
FBXL8|36936|RI	-2.50526	0.108749	0.0191684	0.616974	0.012236
NAP1L1|23496|ES	-2.50522	0.0583923	0.0063272	0.538889	0.0122375
PHF6|90149|RI	-2.50351	0.203447	0.0584852	0.707711	0.0122969
MBD3|46523|AP	-2.49792	0.173261	0.0437881	0.68556	0.0124925
MBD3|46524|AP	2.49786	5.77139	1.4586	22.8362	0.0124944
ALG3|67856|AD	-2.49752	0.189704	0.051468	0.699225	0.0125066
YIF1B|49611|AD	2.49458	21.3077	1.92627	235.697	0.0126108
ATXN2|24516|ES	2.49326	8.74094	1.58999	48.0531	0.0126576
CLDND1|65748|AP	2.49229	35.78	2.14704	596.267	0.0126922
SIMC1|74640|ES	-2.49174	0.34496	0.149343	0.796807	0.012712
TTC39C|44849|AP	2.49169	5.19767	1.42152	19.0048	0.0127137
C19orf82|47375|AT	2.4911	16.0449	1.80715	142.455	0.0127348
GRAPL|39690|AT	-2.4899	0.283778	0.105289	0.764848	0.012778
CCDC82|18408|AP	2.48959	3.49999	1.3054	9.38408	0.0127891
RAB7L1|9568|AD	2.48502	8.09732	1.55569	42.1464	0.0129543
IP6K2|64774|ES	2.48315	18.5575	1.85042	186.11	0.0130226
OSCP1|1777|AT	-2.48287	0.299209	0.115428	0.7756	0.0130329
GIGYF2|58010|AP	2.47885	6191616158	112.119	3.41924e+17	0.0131806
TMBIM4|22893|AT	2.47739	5.22777	1.41263	19.3467	0.0132347
TMBIM4|22891|AT	-2.47734	0.191293	0.0516907	0.707924	0.0132364
FAM3A|90643|RI	-2.47296	0.0984542	0.0156789	0.618235	0.0133998
DERL2|38705|RI	-2.47256	0.233059	0.0734625	0.739379	0.0134149
MRPL21|17345|ES	2.47133	13.091	1.70265	100.652	0.013461
HSD3B7|36213|AA	-2.47024	0.217311	0.0647295	0.72956	0.0135021
ASH2L|83368|AP	2.46945	9.33936	1.5856	55.0099	0.0135319
ASH2L|83369|AP	-2.46945	0.107074	0.0181785	0.630677	0.0135319
MAZ|35938|AP	2.46859	5.0037	1.39342	17.968	0.0135646
USP30|24272|ES	-2.46845	0.0565019	0.00577023	0.553265	0.0135701
FAM72A|9578|AT	2.46616	9.51406	1.58788	57.0051	0.0136568
RAD1|71743|ES	-2.46571	0.188259	0.0499191	0.709975	0.0136741
ZNF774|32484|AT	-2.4656	0.370716	0.168446	0.815868	0.0136783
ZNF774|32483|AT	2.4656	2.69748	1.22569	5.93657	0.0136784
CYHR1|85619|RI	-2.46531	0.383842	0.179286	0.821787	0.0136896
GAS6|26395|AP	2.46472	3.74389	1.31043	10.6963	0.0137119
ZNF226|50292|RI	-2.46409	0.0973943	0.0152758	0.62096	0.013736
STAMBPL1|12469|AP	-2.46179	0.144054	0.0308023	0.673703	0.0138246
MALT1|45679|ES	2.46162	20.4287	1.84933	225.667	0.0138313
C6orf1|75778|AD	-2.46119	0.187745	0.0495536	0.711312	0.0138476
ZNF326|3728|AT	2.46041	11.9075	1.65509	85.668	0.0138778
ZNF326|3729|AT	-2.46035	0.083985	0.0116735	0.604231	0.01388
EGFL7|88186|AP	-2.45994	0.471751	0.259264	0.858386	0.0138959
PARP6|31526|ES	2.45862	4.29955	1.34422	13.7523	0.0139472
GPBP1|72131|ES	-2.4582	0.138415	0.0286043	0.669781	0.0139637
ALKBH6|49324|AA	-2.45594	0.0451044	0.00380381	0.534834	0.0140516
NEK2|9718|AT	-2.45584	0.0744537	0.00936608	0.591854	0.0140555
NEK2|9717|AT	2.45569	13.4294	1.68935	106.756	0.0140613
ARNT|7512|AA	2.45457	93.0261	2.49278	3471.57	0.0141052
MAZ|35937|AP	-2.45411	0.199653	0.0551371	0.722947	0.0141232
NUP62|51124|AD	-2.45301	0.184974	0.0480322	0.712347	0.0141665
KREMEN2|33318|RI	-2.45198	0.345574	0.147801	0.807985	0.0142073
ARMC4|11085|ES	-2.45034	0.0765842	0.00980822	0.597982	0.0142722
CEP85L|77351|AT	-2.44786	0.329002	0.135091	0.801253	0.0143706
CEP85L|77352|AT	2.4478	3.03941	1.24801	7.40221	0.0143731
SLC26A6|64721|AP	2.44751	3.6197	1.29208	10.1404	0.0143846
RAD18|63079|ES	2.44637	725.056	3.70443	141913	0.0144303
RAD51C|42716|ES	2.4463	16.6123	1.74834	157.845	0.0144332
HNRNPC|26542|AD	-2.44622	0.0428272	0.00343104	0.534581	0.0144362
GRAPL|39691|AT	2.44612	3.42694	1.27735	9.19396	0.0144403
ZNF143|14326|ES	2.44387	71.2971	2.32766	2183.86	0.0145309
RSPRY1|36537|AD	-2.44287	0.221888	0.0663016	0.742581	0.014571
REV1|54714|ES	-2.44136	0.144731	0.0306654	0.683088	0.014632
RBPMS|83290|AT	-2.44118	0.0418192	0.00326972	0.534861	0.0146395
TBC1D19|68990|ES	-2.44097	0.0819026	0.0109834	0.610746	0.014648
USP49|76147|AT	-2.44062	0.0360904	0.00250546	0.51987	0.0146623
USP49|76148|AT	2.44061	27.7072	1.92353	399.105	0.0146625
CLPP|47023|AP	2.43842	23.4339	1.85688	295.736	0.0147517
CLPP|47024|AP	-2.43828	0.0426827	0.00338226	0.538639	0.0147573
SARNP|22253|AT	-2.43717	0.0727891	0.00885003	0.598671	0.0148027
DNPH1|76257|RI	-2.43693	0.0188631	0.000773982	0.459724	0.0148126
NLRC5|36519|AD	-2.43504	0.0820035	0.0109541	0.613886	0.01489
ABHD17A|46556|ES	-2.43411	0.0561492	0.00552464	0.570666	0.0149285
ZNF644|3733|ES	-2.43407	0.114166	0.0198904	0.655281	0.0149301
HMGCR|72514|AP	2.43387	35.0005	1.99825	613.054	0.0149385
ENDOV|44054|AT	2.43284	3.41155	1.26938	9.16878	0.0149809
TSPAN17|74669|RI	-2.42971	0.0888104	0.0125958	0.626185	0.015111
DMKN|49170|ES	-2.42832	0.197618	0.0533913	0.73145	0.015169
MYB|77815|AT	2.42766	19.9153	1.77948	222.885	0.0151966
MTMR11|7412|AP	2.4272	11.0731	1.58862	77.1828	0.015216
RASEF|86677|AT	2.42707	8.59613	1.5129	48.8421	0.0152215
RASEF|86676|AT	-2.42707	0.116331	0.0204741	0.66098	0.0152215
TAMM41|63407|ES	-2.42615	0.068366	0.00782646	0.597193	0.01526
PIGT|59568|ES	-2.42443	0.176545	0.0434507	0.717324	0.0153326
FBLN5|28888|AP	-2.42194	0.0979631	0.0149477	0.642021	0.0154379
GSPT1|34051|AA	2.42031	41.235	2.02873	838.123	0.0155074
THEMIS2|1352|ES	-2.41862	0.109568	0.0182591	0.657491	0.0155795
CSNK2A1|58461|ES	2.4168	13.7188	1.64052	114.723	0.0156576
TMEM205|47659|AD	-2.41635	0.196083	0.0523023	0.735124	0.0156771
PORCN|88982|ES	2.41599	10.4582	1.55749	70.2241	0.0156925
CEACAM19|50344|AA	-2.41544	0.0423553	0.00325638	0.550908	0.0157164
RCOR3|9705|AT	2.4144	6.00867	1.40146	25.7618	0.0157613
RCOR3|9708|AT	-2.41427	0.166443	0.0388213	0.713612	0.0157669
APIP|14963|AP	-2.41421	0.0703401	0.00815289	0.606868	0.0157693
APIP|14964|AP	2.4142	14.2162	1.64777	122.652	0.01577
ENDOV|44053|AT	-2.41173	0.294194	0.108843	0.795178	0.015877
ZP3|80168|AP	-2.4115	0.199628	0.0538852	0.739558	0.0158872
SYT17|34290|AP	2.41085	2.18207	1.15711	4.11491	0.0159154
APOLD1|20516|AT	-2.40691	0.031258	0.0018595	0.525442	0.0160881
APOLD1|20517|AT	2.40681	31.9864	1.90288	537.674	0.0160924
FBLN5|28887|AP	2.40506	9.78478	1.52517	62.7748	0.0161699
ABCC5|67821|RI	-2.40495	0.523534	0.308954	0.88715	0.0161748
POLK|72529|ES	2.40486	28.8443	1.86256	446.693	0.0161785
C19orf82|47377|AT	-2.40384	0.0610353	0.00624321	0.596697	0.0162238
FAM49B|98046|ES	-2.40323	0.120636	0.0214967	0.676989	0.0162509
API5|15450|AA	-2.403	0.0540745	0.00500701	0.583992	0.0162614
BRWD1|60604|AT	-2.40214	0.0393148	0.00280426	0.55118	0.0162996
RHOT1|40181|RI	-2.40112	0.00726954	0.000130591	0.404669	0.0163452
LRRC28|32636|ES	2.40098	30.0509	1.86833	483.35	0.0163514
STAMBPL1|12468|AP	2.4008	5.08945	1.34821	19.2124	0.0163593
PPFIBP2|14203|AP	-2.39979	0.42167	0.208295	0.853623	0.0164045
OXNAD1|63638|AT	-2.39908	0.191318	0.0495422	0.738813	0.0164361
MAGED2|89250|RI	-2.39655	0.0770264	0.00946465	0.626866	0.01655
ZCCHC9|72663|RI	-2.39651	0.144034	0.0295271	0.702598	0.0165521
RMND1|78158|AD	-2.39616	0.0761513	0.00926689	0.625778	0.0165677
ULK3|31757|RI	-2.39606	0.33978	0.140514	0.821628	0.0165723
SUPT4H1|42661|AP	-2.39471	0.235552	0.0721385	0.769139	0.0166333
C1orf43|7808|ES	2.39471	10.0898	1.52142	66.9145	0.0166337
FXR1|67752|ES	2.39464	3.06513	1.22547	7.66651	0.0166365
NUMA1|17515|ES	2.39376	9.8641	1.51405	64.2649	0.0166768
RTKN|54058|ES	-2.39276	0.273732	0.0947167	0.791087	0.0167221
ADAMTS2|74891|AT	2.39175	5.75475	1.37154	24.1459	0.0167683
ADAMTS2|74892|AT	-2.39175	0.17377	0.0414148	0.729107	0.0167683
KIAA0040|9046|AP	2.38861	11.7906	1.55701	89.2859	0.0169124
NRG1|83308|AP	2.38577	3.48579	1.24965	9.7233	0.0170432
IFI35|41177|AD	2.38572	26.4481	1.79407	389.894	0.0170457
ATXN7L1|81308|AT	2.3855	5.43108	1.35236	21.8112	0.0170557
TBC1D3|40560|AP	-2.38478	0.0282359	0.00150513	0.529699	0.0170891
GSTK1|82080|AD	-2.38473	0.201901	0.0542057	0.752026	0.0170918
TTLL5|28522|AA	2.3841	6.77595	1.4055	32.667	0.017121
DNAJB12|12091|RI	-2.38311	0.129796	0.0242088	0.695908	0.0171673
FKBP1B|52800|AA	2.38258	4.13842	1.28651	13.3125	0.017192
SEPT2|58369|ES	-2.38231	0.322254	0.126936	0.818109	0.0172044
ZNF772|52253|AT	2.3811	12.4102	1.56118	98.6522	0.0172609
ZNF772|52255|AT	-2.38102	0.0805869	0.0101378	0.640599	0.0172649
G6PD|90647|AP	2.37856	3.14447	1.22338	8.08228	0.0173805
G6PD|90646|AP	-2.37852	0.318024	0.12373	0.817422	0.0173824
ZSCAN2|32290|AT	2.37759	5.66824	1.35626	23.6893	0.0174262
CAPRIN1|14940|AP	2.37727	3.25995	1.23052	8.63636	0.0174411
SLC25A22|13760|AP	-2.37645	0.250464	0.0799583	0.78456	0.01748
MOBP|64190|AT	2.37339	3.16216	1.22206	8.18228	0.0176256
CENPP|86872|AP	2.37287	2.30294	1.15622	4.58695	0.0176504
ZNF821|37506|ES	-2.37211	0.181008	0.0440928	0.743067	0.0176869
INO80E|36007|AA	-2.37001	0.0699931	0.00776124	0.631217	0.0177877
ATG13|15597|AA	2.36741	7.29523	1.40778	37.8044	0.0179129
NOL8|86864|ES	2.36467	27.9734	1.76851	442.471	0.0180461
KRAS|20823|AD	2.36406	20.5172	1.67604	251.161	0.018076
ODF2|87759|AD	-2.36164	0.0904426	0.0123097	0.664502	0.0181943
ATF7IP|20544|AP	2.36027	18.4968	1.64022	208.589	0.0182615
C22orf29|61085|RI	-2.35959	0.24261	0.0748153	0.786732	0.0182952
HSD17B1|41060|ES	2.35831	16.6916	1.60878	173.181	0.0183582
NUP62|51128|AA	2.35739	3.90561	1.2582	12.1235	0.0184041
CCDC122|25773|AT	-2.35663	0.0862023	0.0112257	0.661951	0.0184414
CCDC122|25772|AT	2.3566	11.6005	1.51064	89.0819	0.0184429
FAM207A|60859|AD	-2.35629	0.0649401	0.00667974	0.631345	0.0184586
LARP1B|70567|AT	-2.35543	0.0345046	0.00209525	0.568223	0.0185015
TINF2|26932|RI	2.35533	24.6727	1.71277	355.414	0.0185062
WDR62|49339|RI	-2.35531	0.22789	0.0665665	0.780177	0.0185075
TJAP1|76277|AA	2.3548	6.96557	1.38465	35.0408	0.0185329
DNM2|47586|ES	2.3542	12.6447	1.52942	104.541	0.0185625
EP400NL|25240|AP	2.35335	2.52395	1.16738	5.45695	0.0186051
FAM110A|58466|AP	-2.35288	0.212305	0.0583868	0.771981	0.0186286
WWOX|37676|AT	-2.35214	0.0777821	0.00926154	0.653245	0.0186659
EIF4G1|67874|AP	2.35116	5.4515	1.32601	22.4123	0.0187147
MTR|10403|ES	2.3504	28.1656	1.74108	455.636	0.0187532
IL32|33424|ES	2.34888	6.52771	1.36428	31.2332	0.0188298
C12orf73|24076|ES	-2.34704	0.345605	0.142318	0.83927	0.0189231
ZBP1|59940|AT	2.34497	4.93036	1.29945	18.7067	0.0190287
RNASE1|26469|ES	2.33925	4.44176	1.27349	15.4923	0.0193224
FAM72A|9577|AT	-2.33859	0.112781	0.01811	0.702352	0.0193568
PSPH|79777|RI	-2.33841	0.353036	0.147509	0.844929	0.0193662
COL1A1|435660|ES	2.3381	13.6601	1.52628	122.257	0.0193821
LAMTOR5|4114|RI	-2.33699	0.381365	0.169912	0.855967	0.0194395
SIGIRR|13650|AP	-2.33617	0.438603	0.219676	0.875711	0.0194823
EPSTI1|25759|ES	2.33588	27.2606	1.70225	436.564	0.0194973
B4GALT4|66290|ES	-2.33508	0.149026	0.0301531	0.73653	0.0195394
ARRB2|38571|ES	-2.33408	0.0513173	0.00423888	0.621265	0.0195917
NUB1|82370|AD	-2.33399	0.0293092	0.00151243	0.567979	0.019596
NCAPG2|82527|ES	2.33332	8.81842	1.41669	54.8919	0.0196312
PSIP1|85919|AT	-2.33262	0.13094	0.0237246	0.72268	0.0196683
PSIP1|85920|AT	2.33258	7.63675	1.3837	42.148	0.01967
SPIDR|97934|AD	-2.32995	0.16193	0.0350115	0.748938	0.019809
ZCCHC9|72669|RI	-2.32674	0.176395	0.0409025	0.760713	0.0199794
DNAJA3|33726|ES	-2.3261	0.176885	0.0410958	0.761348	0.0200131
DBF4B|41886|RI	-2.32499	0.0753407	0.00851858	0.666335	0.0200725
COX11|42569|RI	-2.32394	0.228644	0.06587	0.793653	0.0201285
SH3TC1|68762|AA	-2.32253	0.196582	0.0498164	0.77574	0.0202044
ELMO2|59676|AP	2.32194	35.3057	1.743	715.14	0.0202362
OGT|89426|AA	2.31989	30.446	1.69889	545.627	0.0203469
TMEM161B|72731|AT	-2.31866	0.255467	0.0806037	0.809683	0.0204135
TMEM161B|72730|AT	2.31863	3.91435	1.23503	12.4063	0.020415
HMGB1|25569|RI	-2.31822	0.230205	0.0664975	0.796934	0.0204376
PLS3|89927|ES	-2.31773	0.123274	0.0209932	0.723882	0.0204642
BANP|37989|ES	-2.31725	0.204569	0.0534487	0.782965	0.0204903
WDR24|32954|ES	-2.31628	0.0303625	0.00157811	0.584167	0.0205431
RELL2|73812|RI	-2.31402	0.404094	0.187575	0.870543	0.0206667
PHTF2|80206|AT	-2.31364	0.110997	0.0172409	0.714598	0.0206876
GSTO2|13051|AT	2.31329	5.54919	1.29918	23.7022	0.0207069
CNTNAP3|86465|AT	2.31046	4.79975	1.26864	18.1592	0.0208629
TMEM66|83266|ES	2.31042	3.98025	1.2331	12.8477	0.020865
KLC1|29476|ES	2.3084	5.21393	1.28307	21.1875	0.0209768
ASCC2|61683|ES	2.30761	7.60119	1.35739	42.5655	0.0210211
GSTO2|13050|AT	-2.30594	0.18109	0.0423773	0.773848	0.0211138
NICN1|64872|ES	-2.30544	0.0723296	0.00775473	0.67463	0.0211419
RNF167|38610|AA	-2.30543	0.213465	0.0574319	0.793414	0.0211423
COQ10A|22415|AP	-2.3043	0.303637	0.11017	0.836848	0.0212055
POMT2|28581|ES	2.303	26.0791	1.62539	418.433	0.021279
MORC4|89814|AD	-2.30132	0.139756	0.0261521	0.746851	0.0213738
PLEKHA5|20652|AD	2.29987	50.3137	1.78441	1418.65	0.0214558
CDK10|38108|AP	2.29932	12.2771	1.44791	104.1	0.0214865
CDK10|38109|AP	-2.29921	0.0814648	0.0096078	0.690743	0.0214933
BAZ2A|22473|RI	2.29869	61.5288	1.83497	2063.13	0.0215228
SLC22A15|4355|AT	-2.29858	0.208469	0.0547518	0.79375	0.0215287
SLC22A15|4354|AT	2.29846	4.79637	1.25973	18.2619	0.0215357
WDR53|68252|ES	2.29692	6.52377	1.3167	32.3229	0.0216233
KIAA0430|34178|ES	2.29591	14.697	1.48182	145.769	0.0216809
WIBG|22293|ES	2.29348	4.04937	1.22553	13.3798	0.0218204
CENPP|86873|AP	-2.29338	0.49138	0.26773	0.901858	0.0218264
SIGIRR|13651|AP	2.29317	2.24423	1.12464	4.47839	0.0218381
FES|32503|ES	2.29257	13.5149	1.459	125.189	0.021873
AZI2|63793|AT	2.29132	3.40711	1.19396	9.72259	0.0219447
AZI2|63794|AT	-2.2913	0.293506	0.102854	0.837555	0.0219458
MAP1LC3A|59028|AP	-2.29079	0.484698	0.260834	0.900695	0.0219758
UBN1|33867|AP	2.29047	4.42301	1.23929	15.7856	0.0219943
MEST|81803|AP	2.2895	2.14905	1.1164	4.13686	0.0220505
ACTN1|28118|ES	2.2885	2.31961	1.12839	4.76839	0.0221083
EIF4G1|67918|ES	2.28743	3.06371	1.17384	7.99624	0.022171
PEX1|80439|ES	2.28732	7.21936	1.32698	39.2764	0.0221773
RUFY1|74893|AP	-2.28723	0.409585	0.190614	0.880103	0.0221827
MAP1LC3A|59029|AP	2.28667	2.06021	1.10879	3.828	0.0222151
NEIL3|71226|AT	-2.28611	0.144246	0.0274269	0.758637	0.0222478
ZP3|80169|AP	2.28442	3.11245	1.17499	8.2446	0.0223471
AMDHD2|33282|RI	-2.28372	0.184267	0.0431551	0.7868	0.0223879
SLC35G1|12571|AA	-2.28345	0.0823627	0.00966197	0.702095	0.0224038
CTSA|59643|RI	-2.28307	0.195735	0.0482595	0.793883	0.0224265
C1orf159|13|AD	-2.28246	0.322043	0.121718	0.852064	0.0224624
SMARCB1|61329|AD	-2.28206	0.0736513	0.00783884	0.692004	0.0224855
TPT1|25798|RI	-2.28142	0.362745	0.151794	0.866857	0.0225237
MELK|86353|ES	-2.28047	0.447178	0.223915	0.893054	0.0225801
EIF4G1|67875|AP	-2.28004	0.19584	0.0482176	0.79542	0.0226054
ZRSR2|88568|AT	-2.27833	0.0751657	0.00811144	0.696532	0.0227072
ZRSR2|88567|AT	2.27822	13.3026	1.43552	123.273	0.0227135
HAUS1|45389|ES	-2.27793	0.199686	0.0499295	0.798616	0.0227306
PPFIBP2|14201|AP	2.27711	2.27648	1.12139	4.62135	0.0227797
NEIL3|71227|AT	2.27652	6.86805	1.30727	36.083	0.0228149
MCTP2|32589|AA	2.2753	11.8008	1.40785	98.9162	0.0228879
IST1|37509|AP	2.27511	14.4332	1.44742	143.923	0.0228991
SERF1A|72416|AT	-2.27434	0.080506	0.00918126	0.705918	0.0229453
ARHGAP10|70799|ES	2.27335	10.034	1.37422	73.2647	0.0230051
C9orf156|87023|AP	2.27304	27.5131	1.57861	479.515	0.0230236
C9orf156|87024|AP	-2.27304	0.0363464	0.00208544	0.633467	0.0230236
C22orf29|61084|RI	-2.27272	0.382418	0.166926	0.876096	0.0230429
CTNNBIP1|577|AP	2.27178	3.43441	1.18454	9.95761	0.0230995
RPS23|72688|AT	-2.27139	0.119706	0.0191705	0.747483	0.0231232
RPS23|72687|AT	2.27139	8.35378	1.33782	52.1636	0.0231232
GOLGA8A|29885|RI	-2.27091	0.122136	0.019894	0.749833	0.0231523
STK38L|20871|ES	-2.26935	0.0626804	0.0057313	0.685504	0.023247
ZGPAT|60162|ES	-2.26932	0.238635	0.0692299	0.82257	0.0232491
LRRC37A3|43076|AP	-2.26895	0.217913	0.0584358	0.812619	0.0232713
USP8|30585|ES	2.26841	4.17993	1.21468	14.3838	0.0233044
RPS20|83888|AA	-2.26704	0.237651	0.0686134	0.82313	0.0233876
RPL26L1|74569|AP	2.26632	19.6524	1.49569	258.22	0.0234316
BCOR|88828|AA	2.26558	4.72344	1.23298	18.0951	0.0234771
ACAD9|66674|ES	2.26553	31.9849	1.59581	641.075	0.0234802
SNX7|3842|ES	2.26466	15.7322	1.44883	170.828	0.0235338
CNKSR1|1238|AD	-2.26434	0.122919	0.0200269	0.754444	0.0235535
MFSD10|68614|RI	-2.26394	0.109217	0.0160587	0.742804	0.0235781
ANKFY1|38529|ES	2.26369	301.439	2.15099	42243.5	0.0235934
TCF4|45612|AP	-2.26352	0.0797497	0.00892783	0.71238	0.0236035
TMEM88|39057|AA	2.26249	3.62247	1.18781	11.0475	0.0236673
TEF|62421|AP	2.26234	11.3169	1.38305	92.6013	0.0236761
EVL|29239|AP	2.26192	2.03532	1.09951	3.7676	0.0237025
FGD3|86892|AP	-2.26051	0.345542	0.137518	0.868244	0.0237898
EPB41L2|77528|AP	2.26018	15.6088	1.44051	169.132	0.0238098
SAT1|120575|AD	-2.25992	0.258856	0.0801717	0.835788	0.0238263
GOLGA6L4|32285|RI	2.25979	4.29697	1.21341	15.2166	0.0238344
CALU|81712|ES	-2.25868	0.296601	0.103312	0.851518	0.0239034
SMAD7|45461|AA	-2.25755	0.0762109	0.00815462	0.712246	0.0239738
IRF3|51027|AD	-2.257	0.290809	0.0994963	0.849978	0.0240082
FIP1L1|69310|AT	2.25364	2.9277	1.15026	7.45173	0.0242186
USP31|35575|AP	2.25212	3.88129	1.19235	12.6342	0.0243145
HTATIP2|14711|RI	-2.25096	0.227341	0.0625924	0.825724	0.0243883
TRAPPC2|88518|ES	-2.25058	0.355349	0.144322	0.874938	0.0244125
RPUSD1|33006|AP	2.25013	3.62456	1.18065	11.1273	0.0244405
MAZ|35942|ES	2.24953	12.5761	1.38527	114.172	0.0244791
CREB3L4|7772|RI	-2.24643	0.0804263	0.00892031	0.725131	0.0246766
TRDMT1|10883|AT	2.24587	4.30772	1.20432	15.4083	0.0247123
TRDMT1|10884|AT	-2.24587	0.232141	0.0649003	0.830344	0.0247123
RBM39|59238|AA	2.24582	30.1707	1.54286	589.991	0.0247156
RGS3|87287|AP	-2.24528	0.0297362	0.00138221	0.639731	0.0247504
MEPCE|80949|AP	2.24508	6.45756	1.26729	32.9049	0.0247628
TM4SF1|67224|AD	-2.24498	0.418231	0.195387	0.895233	0.0247695
MEPCE|80950|AP	-2.24497	0.154877	0.0303955	0.78916	0.0247698
RPUSD1|33007|AP	-2.24486	0.277998	0.0909155	0.850049	0.0247774
B3GNTL1|44426|AP	-2.2443	0.318156	0.117028	0.864946	0.0248134
IL1RAP|68105|AT	2.24349	6.75785	1.27312	35.8715	0.0248653
TFCP2|21800|AA	-2.24292	0.0617838	0.00542357	0.703824	0.0249022
CCPG1|30722|AP	2.2405	5.2099	1.22958	22.0751	0.0250583
PSPC1|25403|AT	2.24034	9.01833	1.31685	61.7614	0.0250685
MAN2C1|31865|AA	-2.2393	0.214259	0.0556336	0.825165	0.0251367
ZNF576|50221|AD	-2.23803	0.0503561	0.00367593	0.689821	0.0252193
HGF|80248|AT	-2.23727	0.412417	0.189825	0.896027	0.0252684
NADK|228|AP	-2.23666	0.367267	0.152679	0.883456	0.0253088
LETMD1|21749|ES	2.23527	5.6937	1.2389	26.167	0.0253999
ZNF677|51701|AT	2.23517	4.63154	1.20772	17.7616	0.0254062
FIP1L1|69311|AT	-2.23443	0.344306	0.135135	0.877245	0.0254548
SERF1B|72405|AT	-2.23434	0.0564553	0.00453628	0.702603	0.0254607
RPL26L1|74567|AP	-2.23301	0.0504801	0.00367129	0.694099	0.0255483
ASL|79865|AP	2.23301	5.08216	1.21992	21.1721	0.0255485
ASL|79864|AP	-2.23298	0.196771	0.0472329	0.819739	0.0255502
MSH6|53500|AP	2.23226	72.5938	1.68655	3124.65	0.0255976
ZNF519|44758|AT	-2.23073	0.156257	0.0305867	0.798267	0.025699
PPP2R4|87847|ES	-2.23033	0.0951707	0.0120457	0.751921	0.0257257
RUFY1|74894|AP	2.23014	2.38871	1.11125	5.13469	0.0257383
IRF7|13715|ES	2.23005	15.5144	1.39384	172.687	0.0257441
FAM65B|75540|AT	-2.22792	0.200839	0.0489265	0.82443	0.0258862
CCDC84|19053|ES	-2.22706	0.323166	0.119588	0.873301	0.0259431
NEDD9|75337|AP	-2.22618	0.0987066	0.0128515	0.758122	0.026002
PACRGL|68881|ES	-2.22596	0.572446	0.350284	0.935513	0.0260167
PHF15|73402|ES	2.2256	5.40979	1.22323	23.9251	0.0260413
C11orf49|15611|AA	2.22555	12.6204	1.35331	117.693	0.0260442
METTL17|26475|RI	-2.22429	0.249819	0.0735928	0.848038	0.0261288
RGS3|87291|AP	2.22387	5.36516	1.22061	23.5824	0.0261575
BCAR3|3796|AP	2.22364	2.65192	1.1226	6.26463	0.026173
UBR4|885|ES	2.22309	32.5444	1.51014	701.352	0.0262098
CUL4B|90003|AP	2.22305	5.83934	1.23224	27.6716	0.0262127
FLNA|205372|ES	-2.22154	0.159754	0.0316733	0.805771	0.0263147
KDM2B|24879|RI	-2.22107	0.154614	0.0297722	0.80295	0.0263461
OXNAD1|63639|AT	2.22099	4.12745	1.1813	14.4213	0.0263517
SLC16A3|44301|AP	-2.22087	0.118209	0.0179575	0.77814	0.0263601
CDC16|26409|AA	2.21999	28.46	1.48024	547.191	0.0264196
NEDD9|75338|AP	2.21965	9.87263	1.30721	74.5628	0.0264424
MYNN|67581|ES	2.21958	5.73491	1.22666	26.812	0.026447
PTPN6|20022|AP	2.21931	2.34165	1.10454	4.96434	0.0264658
PTPN6|20023|AP	-2.21929	0.427052	0.201438	0.905359	0.0264667
LIMA1|21689|AP	-2.21724	0.029834	0.00133785	0.665296	0.0266068
CASP1|18519|RI	-2.21695	0.256225	0.0768767	0.853981	0.0266266
CAPRIN1|14941|AP	-2.21581	0.347394	0.136353	0.885077	0.0267043
MARCH7|55700|AP	2.21402	1062.14	2.22462	507116	0.0268271
MYEF2|30479|AT	2.21393	2.95122	1.13218	7.69289	0.0268339
ZDHHC11|71450|AT	-2.21329	0.371584	0.15464	0.892875	0.0268778
ZSWIM7|39393|RI	-2.21181	0.172467	0.036335	0.818629	0.0269795
CLYBL|26189|ES	-2.21173	0.174627	0.0371958	0.81984	0.0269856
FAM195A|32927|ES	-2.21135	0.251172	0.0738164	0.854652	0.0270118
PFKFB4|64707|ES	-2.21055	0.0398606	0.00228944	0.693999	0.027067
ETNK2|9469|ES	2.20782	37.743	1.50322	947.657	0.0272567
IL6R|7834|ES	2.206	15.5835	1.35837	178.776	0.027384
RIN3|28998|ES	-2.20558	0.0930485	0.0112789	0.767632	0.0274132
RUVBL2|50865|ES	-2.2052	0.125467	0.0198294	0.793871	0.0274402
CEACAM1|50168|ES	-2.20283	0.0794809	0.00835168	0.7564	0.0276067
PRDM5|70471|AT	2.20142	3.68773	1.15389	11.7857	0.0277063
TRABD|62789|AP	-2.20108	0.191546	0.0439714	0.834404	0.0277302
PRDM5|70472|AT	-2.20086	0.271265	0.0848799	0.866926	0.027746
C11orf80|17128|ES	2.20066	18.2754	1.37409	243.063	0.0277602
RAD51B|28110|AT	2.19886	2.91363	1.1232	7.55806	0.0278879
COX4I1|37903|RI	-2.19884	0.335854	0.126993	0.888224	0.0278894
ECE1|964|AP	-2.19872	0.0445432	0.00278157	0.713301	0.0278978
CNEP1R1|36356|AP	2.19854	2.95175	1.12464	7.74725	0.0279104
RNF138|45019|AP	2.19796	19.8652	1.38216	285.514	0.027952
SYNE2|27835|AP	2.19749	2.31712	1.09508	4.90285	0.0279852
CD97|47969|ES	-2.1972	0.229722	0.0618554	0.853153	0.0280059
ZNF267|36293|ES	-2.19704	0.154714	0.0292762	0.817608	0.0280177
SH3PXD2A|13026|ES	-2.19669	0.0399187	0.00225474	0.706733	0.0280425
ELMOD3|54226|RI	-2.19568	0.39795	0.174831	0.905815	0.0281147
FAM60A|20989|ES	-2.19536	0.275711	0.0872783	0.87097	0.0281378
ARMCX5|89699|ES	2.195	3.80122	1.15371	12.5241	0.0281632
HUS1|79616|RI	-2.1945	0.233324	0.0636017	0.855954	0.0281994
KLC2|16996|AA	-2.19297	0.187052	0.0418098	0.836844	0.0283095
CD46|9657|ES	-2.19208	0.482292	0.251278	0.925692	0.028374
ATP5J2|80645|AD	-2.19115	0.0797105	0.00829722	0.765771	0.0284408
LETMD1|21745|AD	-2.19104	0.0989841	0.0125044	0.783555	0.0284491
UXS1|54857|AA	2.18739	9.77096	1.26743	75.327	0.0287143
AFMID|43805|ES	2.18704	12.8883	1.30398	127.385	0.0287395
COBLL1|55785|AA	2.18485	6.75037	1.2172	37.4362	0.0288998
CELF1|15759|AP	2.18351	21.69	1.37027	343.332	0.0289981
MAP4K4|54763|AA	-2.18328	0.0464616	0.00295476	0.730576	0.0290154
DMKN|49205|RI	-2.18304	0.311206	0.109119	0.887559	0.029033
FCF1|28425|AD	2.18289	8.91802	1.25039	63.6049	0.0290437
SEC14L1|43709|RI	-2.18277	0.0764068	0.00759043	0.769127	0.0290531
METTL4|44482|ES	2.18188	70.3983	1.54139	3215.23	0.0291184
SAT1|88699|AD	-2.18117	0.395228	0.171626	0.910152	0.0291709
SCAF4|60336|AA	2.18048	10.057	1.26294	80.0861	0.0292216
HSD17B7|8758|AA	2.18031	7.4778	1.22547	45.6292	0.0292347
C5orf22|71638|AD	2.18028	23.0838	1.37329	388.017	0.0292365
TOM1L1|42563|AA	-2.17974	0.0299284	0.0012759	0.702022	0.029277
PKP4|55674|AP	2.17956	58.7687	1.50745	2291.12	0.0292904
SLC6A6|63525|AT	2.17751	7.41773	1.22165	45.0397	0.0294422
OS9|22711|ES	-2.17568	0.189925	0.0425295	0.848151	0.0295794
HMBOX1|83237|AT	2.17553	18.4384	1.33481	254.699	0.0295901
HMBOX1|83239|AT	-2.17544	0.0542417	0.00392672	0.749267	0.0295972
DMTF1|80288|AP	2.17494	4.04365	1.14809	14.242	0.0296342
BCKDHB|76828|RI	-2.17445	0.319268	0.114083	0.893493	0.0296716
IST1|37514|AP	-2.1738	0.0437445	0.0026034	0.735031	0.0297199
CKAP2|26002|AA	-2.17363	0.0937487	0.0110914	0.792398	0.0297326
B9D1|39710|AT	2.17298	7.32569	1.21558	44.1484	0.0297815
RPE|57242|ES	-2.17265	0.0655386	0.00560853	0.765852	0.0298068
B3GNT2|53713|AP	2.17251	90.7006	1.55426	5292.94	0.0298171
ULK4|64258|AT	2.17234	2.7635	1.10448	6.91447	0.0298299
CHORDC1|18260|AP	2.17094	17.9388	1.32388	243.073	0.0299354
RPLP0|24731|ES	2.16996	13.2265	1.28389	136.257	0.0300095
EIF4A2|68054|ES	-2.16963	0.305929	0.104942	0.89185	0.0300347
FDXR|43332|AA	-2.16892	0.056262	0.00417673	0.757869	0.0300887
ADM|14343|RI	-2.16854	0.0244075	0.000851407	0.699696	0.0301178
EIF1AD|16974|AA	2.16803	4.26644	1.14939	15.8367	0.0301566
MYL6|22385|RI	-2.16795	0.306825	0.10544	0.892842	0.0301627
TMUB2|41816|AD	2.16745	5.46213	1.17648	25.3594	0.0302007
CASP8|56816|AT	-2.16692	0.0929694	0.0108445	0.797019	0.0302409
STK25|58384|AP	-2.16651	0.280871	0.0890412	0.885976	0.030272
PPM1N|50471|AP	2.16604	2.88628	1.1061	7.53148	0.0303082
ABCC5|67819|RI	-2.16542	0.406735	0.180174	0.918187	0.0303555
TBC1D7|75372|AP	2.16229	4.17347	1.14304	15.2382	0.0305959
PTPLA|10931|AT	-2.16198	0.236833	0.0641707	0.874072	0.0306195
DMKN|49203|ES	-2.16174	0.335334	0.124522	0.903042	0.0306382
FKBP9|79200|AP	-2.15734	0.123605	0.0184986	0.825907	0.0309794
RASSF1|65017|AP	-2.15707	0.0637873	0.00523223	0.777645	0.0310004
ATG16L2|17657|ES	-2.15613	0.320401	0.113857	0.90163	0.0310737
TRAPPC12|52561|AD	2.15571	30.3947	1.36347	677.563	0.0311061
PTPLA|10932|AT	2.15541	4.20217	1.13903	15.5029	0.03113
GALK2|30535|ES	-2.1554	0.29081	0.0945918	0.894054	0.0311305
TAZ|90601|AD	-2.15431	0.0674876	0.00580855	0.784115	0.0312157
RNF111|30926|AP	-2.15425	0.0643338	0.00530081	0.780793	0.0312205
FXYD3|49023|AP	2.15322	3.02533	1.10446	8.28698	0.0313015
KCNH6|42934|AT	2.15194	2.92765	1.10057	7.78791	0.0314022
EVL|29241|AP	-2.15173	0.527833	0.294935	0.944643	0.0314183
EPB41L1|59271|ES	-2.15152	0.237851	0.0642896	0.879974	0.0314349
ASPHD1|35983|AT	2.1514	2.3043	1.07711	4.92969	0.0314446
MORN1|253|AT	2.15138	1.92092	1.0598	3.48173	0.031446
SP140L|57889|RI	-2.15115	0.0534543	0.00370697	0.770809	0.0314642
U2AF1|60778|ES	-2.15025	0.145177	0.0250013	0.843009	0.0315354
FIGNL1|79687|RI	2.15	21.2427	1.31011	344.438	0.0315555
EZH2|82163|AD	2.14714	8.94299	1.21044	66.0727	0.0317824
KDM5C|89193|AA	2.14666	14.6699	1.26312	170.377	0.0318205
UNC119|39915|RI	-2.14619	0.091471	0.0102967	0.812584	0.0318575
EP400NL|25239|AP	-2.14536	0.423393	0.193083	0.928419	0.0319239
BZW2|78868|AD	-2.14449	0.0703992	0.00622726	0.795863	0.0319939
TXLNA|1559|AP	2.14412	7.99115	1.19543	53.4189	0.0320233
HIST1H2BD|75606|AT	2.14284	33.2973	1.34873	822.041	0.0321263
HIST1H2BD|75607|AT	-2.14278	0.0300374	0.00121677	0.741511	0.0321307
CEP70|66999|AT	-2.14241	0.0777151	0.00750744	0.804486	0.0321608
FKBP9|79199|AP	2.14197	7.99081	1.19315	53.5165	0.032196
D2HGDH|58422|ES	-2.14067	0.441997	0.2093	0.9334	0.0323006
RBM23|26652|ES	2.1401	6.1808	1.16569	32.7721	0.0323465
SETMAR|62994|RI	2.1399	27.8652	1.32285	586.968	0.0323629
CLDND1|65783|ES	-2.13988	0.0946981	0.0109333	0.820223	0.0323642
CCDC106|52130|RI	-2.13878	0.372112	0.150398	0.920672	0.0324533
TBC1D3|40562|AP	2.1386	3.49604	1.11021	11.009	0.0324678
VWA9|31223|ES	-2.1385	0.323214	0.114797	0.910014	0.0324759
DNPEP|57689|AD	2.13842	15.2015	1.25497	184.136	0.0324825
COPS7A|19933|AP	2.13805	3.02572	1.09661	8.3485	0.0325126
TFDP1|26389|ES	2.13803	22.0801	1.29401	376.761	0.0325141
COPS7A|19932|AP	-2.13803	0.330504	0.119784	0.911916	0.0325145
SENP1|21408|AP	2.13643	6.49905	1.16719	36.1875	0.0326443
WDPCP|53725|AP	2.13606	15.115	1.25092	182.636	0.0326746
TBC1D7|75371|AP	-2.13584	0.243294	0.0664984	0.890125	0.0326924
SPTLC1|86830|AT	2.13539	24.241	1.2994	452.226	0.032729
SPTLC1|86829|AT	-2.13527	0.0412611	0.00221179	0.769725	0.032739
CEP57L1|77169|AA	-2.13481	0.138351	0.0225071	0.850442	0.0327767
TNIK|67627|AT	-2.13466	0.345465	0.130192	0.916694	0.032789
TNIK|67628|AT	2.13466	2.89465	1.09088	7.68096	0.032789
MRPL43|12857|ES	2.13319	2.67749	1.08326	6.61792	0.032909
TBC1D14|68726|AP	2.13222	7.66643	1.17886	49.8568	0.0329891
LIMS3L|54936|AT	2.13139	2.01364	1.05791	3.83277	0.0330572
ROBO1|65649|AA	2.131	9.41147	1.19715	73.9889	0.0330888
SPEF2|71766|AT	-2.13092	0.1919	0.0420403	0.87596	0.0330958
NDUFB3|56780|AA	-2.12984	0.216581	0.0529946	0.885134	0.0331847
IRF7|13707|RI	-2.12944	0.0382079	0.00189299	0.771185	0.033218
ARMC5|36257|AP	2.12806	4.63692	1.12882	19.0474	0.0333325
KIF18B|41924|RI	-2.12778	0.197043	0.0441326	0.879757	0.0333554
BCAS4|59785|ES	-2.12741	0.0825653	0.00829567	0.821758	0.0333863
EFCAB4B|19759|AT	-2.12704	0.491844	0.255777	0.945788	0.0334171
PHTF2|80207|AT	2.12541	12.0593	1.21387	119.804	0.0335526
RNF135|40137|ES	-2.12448	0.119984	0.0169653	0.848569	0.0336296
USP45|77062|AT	2.12429	9.20236	1.18731	71.324	0.033646
POLR2J3|81117|AA	-2.12424	0.378654	0.154561	0.927648	0.0336498
HTN3|69433|AT	-2.12402	0.350916	0.133516	0.922299	0.0336683
USP45|77066|ES	2.12359	23.7761	1.27654	442.843	0.0337045
C7orf49|81873|AD	-2.12355	0.277852	0.0852066	0.906056	0.0337079
KIAA1586|76576|ES	2.12217	23.5724	1.27321	436.424	0.0338233
CDH6|71624|AT	-2.1221	0.323935	0.114372	0.917482	0.0338294
CDH6|71623|AT	2.1221	3.08704	1.08994	8.74343	0.0338294
ACIN1|26708|ES	2.12159	4.46923	1.12082	17.8209	0.0338722
ARMC5|36255|AP	-2.12139	0.216829	0.0528146	0.890187	0.0338888
C12orf43|24812|AA	-2.1213	0.235605	0.0619613	0.895881	0.0338962
GNPDA2|69153|ES	2.12127	37.3977	1.31704	1061.91	0.0338995
FXYD3|49029|AP	-2.12122	0.340207	0.125627	0.921303	0.0339031
STEAP3|55102|ES	-2.121	0.340897	0.126105	0.92154	0.0339217
DFFA|617|AT	2.12087	4.70156	1.12461	19.6554	0.0339326
DFFA|616|AT	-2.1208	0.212706	0.0508793	0.889242	0.0339384
LIMS3L|54938|AT	-2.12012	0.498129	0.261545	0.948717	0.0339958
PVR|50341|ES	2.11967	12.1104	1.20672	121.536	0.0340343
C14orf159|28836|AP	2.11964	3.06531	1.08805	8.63575	0.0340362
CBX6|62265|AA	2.1194	17.7423	1.24154	253.549	0.0340567
GGCT|79138|ES	-2.11911	0.0895175	0.00960563	0.834238	0.0340816
GRHL1|52648|AD	-2.11802	0.0465209	0.00272096	0.795378	0.0341733
MTHFSD|37925|ES	-2.11733	0.19849	0.0444294	0.886758	0.0342317
PDXP|62142|AP	2.11596	12.3523	1.20362	126.767	0.034348
MEST|81804|AP	-2.11393	0.489482	0.25239	0.949298	0.0345214
CEP170|10454|AA	2.11378	14.1717	1.2128	165.597	0.0345337
FAM110A|58467|AP	2.11254	3.75532	1.10028	12.8171	0.0346398
CAPN3|30147|AP	-2.1121	0.266267	0.0779884	0.909085	0.0346776
RNF111|30924|AP	2.11007	15.2336	1.21378	191.189	0.0348525
KCNH6|42933|AT	-2.109	0.345372	0.128588	0.927623	0.0349443
EPB41|1414|ES	2.10524	35.8029	1.28006	1001.39	0.0352704
AIDA|9892|AP	-2.10355	0.056972	0.00394692	0.822367	0.0354181
TRABD2A|54189|AT	-2.10324	0.363718	0.141726	0.933425	0.0354451
CCDC64|24715|ES	2.1017	4.14468	1.10064	15.6077	0.0355794
ALKBH2|24276|AA	-2.10125	0.113205	0.014837	0.863737	0.0356188
STRN3|27098|ES	-2.09978	0.169471	0.0323239	0.88852	0.0357479
GPBP1L1|2769|ES	-2.09968	0.135431	0.0209516	0.87543	0.0357566
AIDA|9891|AP	2.09947	17.4642	1.20931	252.207	0.0357755
ADCY1|79596|AT	2.09907	1.92916	1.04451	3.56308	0.0358107
ADCY1|79595|AT	-2.09905	0.518362	0.280657	0.957394	0.0358123
USP31|35576|AP	-2.09883	0.2791	0.0847602	0.919028	0.0358317
ZNF544|52434|AD	-2.0984	0.084313	0.00836851	0.849456	0.0358702
CUX1|81075|AA	2.09771	7.7954	1.14436	53.1023	0.0359306
TEAD2|50920|AD	2.09576	6.8771	1.13308	41.7399	0.0361036
JDP2|28503|AP	2.09571	3.2156	1.07859	9.58663	0.0361079
B3GALNT2|10355|ES	2.09568	2.8066	1.06912	7.36777	0.0361102
ARMC8|66964|ES	-2.09549	0.181156	0.0366512	0.895397	0.0361278
FAM86A|33889|ES	2.0953	9.67274	1.15786	80.806	0.0361446
CRYZL1|60454|AA	2.09476	6.79157	1.13119	40.7759	0.0361923
WDR6|64804|ES	-2.09459	0.350295	0.131265	0.934803	0.0362078
PARP6|31525|ES	2.09458	15.0499	1.19036	190.277	0.0362081
CGGBP1|65667|RI	-2.09399	0.429735	0.19493	0.947376	0.0362604
LIMK2|61839|ES	2.09387	9.70891	1.15647	81.5094	0.0362711
FAM185A|81134|ES	-2.09381	0.213135	0.0501444	0.905911	0.0362772
TM2D2|83477|AD	2.0935	3.13372	1.07558	9.13017	0.0363049
NRP1|11202|ES	2.09262	7.14016	1.13271	45.0089	0.0363834
VAC14|37411|AP	-2.09211	0.0338051	0.0014154	0.807398	0.0364291
VAC14|37412|AP	2.09205	29.5778	1.23842	706.419	0.0364345
CEP152|30502|AT	-2.09195	0.10732	0.0132593	0.868649	0.0364432
CEP152|30501|AT	2.0918	9.31636	1.15103	75.4059	0.0364564
PXK|65451|ES	2.0917	22.842	1.21779	428.447	0.0364658
PON2|80536|AD	-2.0897	0.0310588	0.00119668	0.806101	0.0366448
S100A14|7727|AP	2.08921	4.03048	1.09006	14.9026	0.0366888
S100A14|7729|AP	-2.08829	0.248323	0.0671758	0.917958	0.0367715
TNC|87360|ES	-2.0881	0.340654	0.123973	0.936054	0.0367889
SLC37A3|81991|ES	-2.08743	0.183072	0.0371768	0.901516	0.0368494
ELP5|38889|RI	-2.08737	0.0926035	0.00991585	0.864819	0.0368545
C5orf45|74971|ES	2.08709	7.65071	1.13195	51.7104	0.0368802
RNGTT|76981|AT	2.08656	16.6484	1.18605	233.691	0.0369282
RNGTT|76982|AT	-2.08652	0.060068	0.00427922	0.843184	0.0369319
SLC12A6|29861|ES	2.08537	82.4688	1.30389	5216.03	0.0370356
ERO1LB|10369|AT	-2.08448	0.222096	0.0539652	0.914043	0.0371168
ERO1LB|10370|AT	2.08445	4.50246	1.09402	18.53	0.0371196
ASPHD1|35984|AT	-2.08206	0.444746	0.207424	0.953596	0.0373368
CLCN6|686|AT	2.08177	8.99806	1.13718	71.1983	0.0373635
DCP2|73003|ES	2.08135	96.4783	1.30537	7130.6	0.0374019
PQLC1|46266|ES	-2.0813	0.203942	0.0456317	0.911474	0.0374062
THAP3|489|AA	-2.08113	0.126765	0.0181227	0.8867	0.0374222
TMEM43|63521|ES	-2.08073	0.0271207	0.000906845	0.811091	0.0374588
C4orf21|70376|AT	-2.07873	0.116315	0.0152986	0.884337	0.0376426
KIF13A|75457|ES	-2.07808	0.341739	0.124135	0.940795	0.0377017
SSH2|40065|RI	-2.07705	0.0878699	0.00885553	0.871897	0.0377974
GCAT|62155|AT	2.07672	6.22354	1.10826	34.949	0.0378278
GCAT|62157|AT	-2.07667	0.160688	0.0286146	0.902353	0.0378318
TEAD2|50919|AP	-2.0763	0.199786	0.0436839	0.913714	0.0378661
MAX|27935|RI	-2.07617	0.412964	0.179193	0.951706	0.0378786
IL11RA|86208|AP	2.07453	1.889	1.03575	3.44515	0.0380298
TEP1|26436|ES	2.07417	9.76214	1.13367	84.063	0.0380635
FAM173A|32964|AA	-2.07326	0.407362	0.17429	0.952111	0.0381484
SERF1A|72415|AT	2.0731	9.42464	1.13024	78.5887	0.0381629
THUMPD2|53337|ES	-2.07261	0.262845	0.0742915	0.929954	0.0382089
POLR2J2|81128|AA	-2.07208	0.430928	0.194353	0.955475	0.0382584
SERF1B|72403|AT	2.07085	13.41	1.14913	156.49	0.038373
CHD3|39069|ES	2.07044	10.268	1.13232	93.1117	0.0384114
PTPRC|9321|AT	2.07022	6.8818	1.10819	42.7358	0.0384321
COL1A1|266782|ES	2.06912	21.0077	1.17426	375.83	0.0385344
ATG9A|57635|AP	2.06906	5.83976	1.09752	31.0727	0.0385401
ZDHHC17|23509|ES	2.06869	16.5849	1.15906	237.313	0.0385752
ZNF677|51700|AT	-2.06807	0.17371	0.0330664	0.912559	0.038633
CLEC2B|20283|AP	2.06744	6.43058	1.10158	37.5392	0.0386929
CLEC2B|20282|AP	-2.06744	0.155507	0.0266388	0.907787	0.0386929
ANAPC15|17568|AA	-2.06541	0.0928997	0.00974354	0.885752	0.0388839
RUNX1|60501|AP	2.06531	3.88032	1.07161	14.0507	0.0388938
MAP4K4|54754|ES	2.06523	7.24959	1.10625	47.5089	0.038901
FAU|16772|AA	-2.06415	0.350007	0.129171	0.948394	0.039004
CAMK2D|70406|AD	-2.06339	0.200978	0.0437748	0.922723	0.0390758
CLEC12A|20288|AT	2.06306	6.37758	1.09701	37.0768	0.0391073
CHTOP|7751|AA	-2.06273	0.0458175	0.00244777	0.857612	0.0391381
PDCD10|67560|ES	-2.06271	0.118631	0.01565	0.899258	0.03914
ZNF519|44756|AT	2.06224	3.20954	1.05954	9.72226	0.0391845
FRMD6|27515|AD	-2.06205	0.130061	0.0187133	0.903953	0.0392034
ANKRD11|38082|ES	-2.06179	0.136094	0.0204387	0.906198	0.0392278
TMEM134|17235|ES	-2.06128	0.136264	0.020479	0.90668	0.0392766
TXLNA|1558|AP	-2.05901	0.134096	0.0198065	0.907874	0.0394933
SYT17|34292|AP	-2.0588	0.503188	0.261686	0.967566	0.039513
FAM115C|82119|AP	2.05793	15.5389	1.13951	211.895	0.0395966
COQ10A|22414|AP	2.05774	2.57851	1.04603	6.35609	0.0396153
SLC4A8|21854|AT	-2.05768	0.0669205	0.00509202	0.879483	0.0396209
ZNF280D|30770|AT	2.05754	9.1923	1.11094	76.0602	0.0396339
TRAF4|39973|AT	2.05698	14.7138	1.13521	190.711	0.0396882
TRAF4|39972|AT	-2.0568	0.0679827	0.00524528	0.881106	0.0397054
TMEM213|81931|AT	-2.05521	0.447019	0.207424	0.963374	0.0398587
TMEM213|81932|AT	2.05517	2.23701	1.038	4.82101	0.0398622
PTPRC|9320|AT	-2.05505	0.146871	0.023573	0.915074	0.0398746
ACTG1|44120|RI	-2.05496	0.307124	0.0996157	0.946891	0.039883
ZNF207|40205|ES	2.05478	3.87435	1.06449	14.1012	0.0399
SEPT6|89964|AT	-2.05418	0.220832	0.0522646	0.933072	0.0399583
EBPL|25914|ES	2.05393	3.00328	1.0516	8.5771	0.0399823
LAMB4|81392|AT	2.05246	3.593	1.05933	12.1866	0.0401247
CAMK2G|12240|AA	2.05225	148.519	1.25216	17615.8	0.0401454
PNKD|57462|AT	-2.05143	0.235724	0.0592639	0.937598	0.0402248
IGFBP3|79600|RI	2.05142	3.67899	1.0598	12.7713	0.0402256
PNKD|57463|AT	2.05138	4.24208	1.06651	16.873	0.0402301
AFTPH|53772|AA	-2.05088	0.132263	0.0191346	0.914228	0.040279
LYPLA2|1073|RI	-2.05077	0.373189	0.145483	0.957294	0.0402893
RWDD4|71280|ES	-2.0498	0.339993	0.121192	0.953819	0.040384
KSR1|39851|AA	-2.04957	0.0672158	0.00508402	0.88866	0.0404061
SKA1|45530|ES	2.04883	20.2279	1.13931	359.136	0.040479
ARRB2|38557|AP	2.04765	4.79707	1.06945	21.5175	0.0405947
MTHFD1L|78151|AT	2.04737	6.81898	1.0854	42.8398	0.0406222
MTHFD1L|78150|AT	-2.04732	0.146654	0.0233433	0.921353	0.0406265
HTATIP2|14713|RI	-2.04646	0.163791	0.0289592	0.926386	0.0407114
ATG9A|57634|AP	-2.04593	0.174468	0.0327563	0.929264	0.0407634
FAM86A|33886|ES	2.04523	14.0252	1.11638	176.199	0.0408325
MFF|57813|ES	2.04424	2.33918	1.03565	5.2834	0.0409303
BTN3A2|75634|ES	-2.04354	0.0607469	0.00413807	0.891765	0.0409993
COX4I1|156373|AA	-2.0435	0.353039	0.130056	0.958331	0.041003
C14orf159|28865|ES	2.04317	12.4903	1.1083	140.763	0.0410358
HGF|80250|AT	2.04258	2.35758	1.0353	5.36869	0.0410938
LAMB4|81393|AT	-2.04158	0.280314	0.0826743	0.950428	0.0411935
GOLT1B|20703|ES	-2.04149	0.0722443	0.00579668	0.900383	0.0412022
BECN1|41142|AD	2.04065	6.64874	1.07778	41.0154	0.0412853
RNF167|38605|AP	-2.03979	0.308067	0.0993808	0.954966	0.041371
RPL21|25524|AD	-2.03845	0.408297	0.172557	0.966097	0.0415046
PARP6|31527|ES	2.03808	6.10637	1.07181	34.7894	0.0415417
SPATA33|38107|AT	-2.03742	0.310839	0.10101	0.956552	0.0416082
SPATA33|38106|AT	2.03742	3.2171	1.04542	9.90004	0.0416082
TSNARE1|85346|ES	-2.03699	0.10798	0.0126834	0.919283	0.0416515
ACTR6|23911|AD	-2.03688	0.0445122	0.00222839	0.889133	0.0416624
SLC25A22|13758|AP	2.03679	3.1501	1.04423	9.50277	0.0416706
HYI|2182|AT	2.0366	8.49501	1.08384	66.5831	0.0416901
HYI|2181|AT	-2.03657	0.11772	0.0150194	0.92268	0.0416935
CTIF|45457|AD	2.03587	3.6298	1.04924	12.5571	0.0417632
LARP1B|70566|AT	2.03444	8.97775	1.08366	74.3773	0.041907
RAP1B|22943|ES	-2.03346	0.140694	0.0212488	0.931573	0.0420063
IRF3|51012|ES	-2.03343	0.305934	0.0976875	0.958111	0.042009
ARRB2|38558|AP	-2.03112	0.211524	0.0472447	0.947032	0.0422426
SLC26A6|64720|AP	-2.02958	0.330825	0.113678	0.962771	0.0423997
ENY2|84894|AD	2.02861	9.36862	1.07865	81.3714	0.0424982
DTNBP1|75418|ES	-2.02623	0.0623992	0.00426346	0.913264	0.042741
TRIP12|57848|AA	2.02501	11.2074	1.08071	116.224	0.0428668
UBE3B|24312|RI	-2.02476	0.267696	0.0747482	0.958702	0.0428921
RNF167|38606|AP	2.02468	3.21607	1.03804	9.96406	0.0429005
PCYT2|44230|ES	2.02389	3.93542	1.04422	14.8316	0.042982
MRPL23|13895|RI	-2.02296	0.172673	0.031492	0.946774	0.0430771
STK3|84651|AP	2.02028	13.4957	1.08079	168.52	0.0433547
LIPG|45486|AP	2.02	1.86988	1.01878	3.432	0.0433829
FUBP1|3545|AA	-2.01929	0.0841704	0.00761901	0.929865	0.0434568
CLEC12A|20287|AT	-2.01926	0.164009	0.0283655	0.948296	0.0434601
RNF166|38013|AP	-2.01872	0.398	0.162709	0.973543	0.0435168
LIPG|45487|AT	2.0185	18.8568	1.0889	326.549	0.0435395
LIPG|45488|AT	-2.01836	0.0530437	0.00306313	0.918548	0.043554
PRRC2B|87934|ES	2.01757	5.47199	1.04972	28.5244	0.0436363
PSMC3IP|41081|RI	-2.01756	0.379317	0.147918	0.972707	0.0436374
GPR56|36580|AA	-2.01748	0.0790191	0.00671255	0.930199	0.0436455
GNAS|60003|ES	-2.01742	0.13369	0.0189272	0.944299	0.0436513
MTM1|90340|ES	2.0172	16494.5	1.31724	2.06543e+08	0.0436745
SRSF4|1425|ES	-2.01634	0.139971	0.0206992	0.946503	0.0437641
TRIM24|81916|AD	2.0162	5.28036	1.04751	26.6176	0.0437786
C11orf30|17894|ES	2.01558	33.5287	1.10177	1020.33	0.0438437
POC1B|23621|AP	-2.01466	0.218824	0.0499007	0.959588	0.0439404
RBM6|64951|ES	-2.01449	0.21278	0.0472119	0.958978	0.0439579
ATP5J|60268|ES	2.01413	4.46429	1.04106	19.1438	0.0439954
CTNS|38474|ES	2.01333	19.3713	1.08172	346.897	0.0440802
CDV3|66839|AA	2.01238	3.33889	1.0319	10.8035	0.0441795
IL1RN|95654|ME	2.01191	2.84783	1.02739	7.89396	0.0442299
SEPT8|73296|AP	2.01174	17.2433	1.07604	276.321	0.0442474
TBCA|72601|AA	-2.01059	0.495698	0.250097	0.982485	0.0443691
KLC1|29490|AD	-2.01032	0.162938	0.0277834	0.955569	0.0443973
ISLR|31677|AP	-2.00992	0.400601	0.164172	0.977519	0.0444395
TOP3A|39611|ES	2.00946	320.972	1.15274	89372.2	0.0444889
ZNF707|85477|ES	-2.00884	0.0984053	0.0102456	0.945147	0.044554
SLC37A2|19257|ES	2.00653	3.7538	1.03118	13.665	0.0447995
NADK|225|AP	2.00601	2.33438	1.01965	5.34432	0.0448548
PRPF39|27398|ES	-2.00551	0.431087	0.189422	0.981071	0.0449083
CCDC92|25124|ES	2.00551	9.93887	1.05353	93.7617	0.0449089
BANP|37993|ES	2.00547	5.83493	1.04084	32.7105	0.0449126
ABTB1|66620|AD	2.00526	6.14249	1.04186	36.2144	0.0449353
ORC4|55522|AP	-2.00466	0.260529	0.0699417	0.970458	0.0449997
ORC4|55523|AP	2.00451	3.83801	1.03034	14.2965	0.045015
SUGP2|48547|ES	-2.00418	0.210697	0.0459447	0.966228	0.0450511
RUFY2|11940|ES	2.00398	5.93978	1.03991	33.9271	0.0450725
LSM12|41759|ES	-2.00382	0.141972	0.0210361	0.958172	0.0450889
IL15|70672|AP	2.00309	13.0733	1.05691	161.708	0.0451674
COQ7|34289|AD	2.00262	25.555	1.07148	609.495	0.0452176
ESR1|78167|AT	2.00258	26.1116	1.0719	636.081	0.045222
APBB3|73673|RI	-2.00194	0.512831	0.266703	0.986097	0.0452917
MRPL42|23704|AA	-2.00135	0.101192	0.0107365	0.953733	0.0453546
TIMM8B|18730|ES	2.00084	7.90818	1.04315	59.952	0.0454093
ELMO2|59684|ES	-2.00008	0.253115	0.0658572	0.972819	0.0454915
SLMAP|65389|AP	1.99962	5.58771	1.03471	30.1752	0.0455414
ETS1|19408|AP	-1.99924	0.0432654	0.00199101	0.940177	0.0455829
TOP3B|61266|RI	-1.99829	0.392739	0.157034	0.982235	0.0456853
ZNF550|52294|ES	-1.99773	0.360762	0.132682	0.980911	0.0457461
ARMCX3|89661|AP	1.99681	3.58536	1.02384	12.5555	0.045846
NABP1|56613|AA	-1.99629	0.472461	0.226286	0.986447	0.0459018
DUSP22|75130|RI	-1.99602	0.28699	0.0842419	0.977701	0.0459313
DCAF8|8436|AP	1.99573	6.16566	1.03313	36.7962	0.0459635
AP1S2|88572|AA	-1.99559	0.500044	0.253157	0.987702	0.0459782
SLC3A2|16473|ES	-1.99198	0.186311	0.0356622	0.973353	0.0463731
LIPG|45485|AP	-1.99178	0.539153	0.293568	0.990181	0.0463952
TFDP1|26390|ES	1.99112	11.9054	1.03952	136.35	0.0464673
CCDC77|19599|AP	1.99074	3.14853	1.01789	9.73907	0.04651
POLR2J3|81112|RI	-1.9905	0.369372	0.138537	0.984836	0.0465355
SPAG16|57329|AT	1.99018	11.8833	1.0383	136.005	0.0465706
FLT3LG|50949|AA	1.98976	5.94119	1.02705	34.3683	0.0466171
PHEX|88683|AP	1.98805	18.1328	1.04178	315.61	0.0468064
RBM23|26653|ES	-1.98758	0.226321	0.0522898	0.979564	0.0468576
CLTCL1|61046|AD	1.98747	7.82816	1.02889	59.5596	0.0468703
SMARCAD1|69959|AP	-1.98593	0.36838	0.137488	0.987026	0.0470407
MRPL55|10102|AA	-1.98569	0.170611	0.0297826	0.977351	0.0470678
TBC1D14|68727|AP	-1.98518	0.261969	0.0698054	0.983128	0.0471242
NRG1|83307|AP	-1.98489	0.362899	0.133382	0.987353	0.047157
ASCC2|61685|ES	1.98444	3.8475	1.01676	14.5593	0.0472065
NPDC1|88260|AP	-1.9844	0.473458	0.226236	0.990834	0.047211
NISCH|65222|RI	-1.98429	0.306192	0.0951242	0.985593	0.047223
ZNF707|85481|AD	-1.98386	0.287682	0.0840123	0.985105	0.0472714
PPHLN1|21225|ES	-1.9835	0.0796503	0.0065375	0.970428	0.0473119
KIAA1456|82758|AT	-1.98317	0.131255	0.0176421	0.976516	0.0473482
ETS1|19409|AP	1.98271	22.5073	1.03637	488.801	0.0473998
VPS54|53761|AP	-1.98212	0.21099	0.0452978	0.982757	0.0474656
CBWD5|86507|ES	1.98206	6.23787	1.02062	38.1249	0.0474723
CTNNBIP1|584|ES	-1.97929	0.0802591	0.00660214	0.975673	0.0477836
TTC14|67724|AT	1.97923	7.4087	1.01968	53.8293	0.0477903
TTC14|67725|AT	-1.97913	0.134992	0.0185796	0.980794	0.0478013
ZNF250|85674|AT	-1.97879	0.0678325	0.00472054	0.974729	0.04784
PAPLN|28281|ES	-1.97746	0.136501	0.0189638	0.982533	0.0479895
RNASEH2C|16916|RI	1.97745	12.2147	1.02237	145.934	0.047991
ZNF286A|39382|ES	-1.97734	0.163697	0.0272264	0.984222	0.0480032
DEDD2|50136|ES	-1.97727	0.232423	0.0547149	0.987306	0.0480106
CD97|47968|ES	-1.97688	0.245807	0.0611512	0.988062	0.0480548
SRSF7|53279|RI	-1.97587	0.378191	0.144153	0.992202	0.0481692
RIPK2|84385|ES	-1.97535	0.28497	0.0820057	0.990271	0.0482287
UMPS|66529|ES	-1.97532	0.282571	0.0806347	0.990223	0.0482319
RIMBP2|25200|AT	1.97523	2.13898	1.00589	4.54842	0.0482418
SLC38A9|72051|ES	1.97511	25.1197	1.02503	615.594	0.0482557
BCAR3|3793|AP	-1.97471	0.196774	0.0391929	0.987931	0.0483007
TMUB2|41810|ES	-1.97431	0.337703	0.114947	0.992141	0.0483462
DCAF8|8438|AP	-1.97414	0.165521	0.0277532	0.987166	0.0483656
TTLL3|63215|RI	-1.97379	0.453417	0.20673	0.994474	0.0484054
DDX11|20965|ES	-1.97293	0.447884	0.201662	0.994735	0.0485035
FOSL1|16945|ES	1.97288	3.3708	1.00799	11.2723	0.0485096
MKNK2|46570|AA	-1.97273	0.31185	0.0979864	0.99249	0.0485268
LEF1|70286|AP	1.97228	9.41106	1.01409	87.337	0.048578
SIN3B|48212|AP	1.97189	2.14283	1.00462	4.57062	0.0486217
EFR3B|52846|AT	1.97169	2.10729	1.00444	4.42103	0.0486452
RAD52|19640|AT	1.97139	5.975	1.01041	35.3327	0.0486794
PDK1|55980|ES	-1.97068	0.0902843	0.00825854	0.987008	0.0487605
VPS54|53762|AP	1.97024	5.2456	1.00868	27.2795	0.0488108
ANAPC10|70752|AD	-1.96916	0.226569	0.0516904	0.993093	0.0489351
SLC15A4|25186|AP	1.96872	3.00961	1.00491	9.0135	0.0489854
RPL28|52094|AT	1.96791	6.76073	1.00774	45.3563	0.049079
APH1A|7450|ES	1.96692	2.58245	1.00336	6.64672	0.0491925
FXYD3|49035|RI	-1.96686	0.295148	0.0874855	0.995732	0.0491995
DCTD|71249|ES	-1.9668	0.197003	0.0390298	0.99437	0.0492064
SLC48A1|21359|AP	-1.96678	0.328294	0.108193	0.996149	0.0492088
FBN2|73199|AT	1.96651	14.9718	1.00904	222.146	0.0492401
ATL3|16519|AP	1.96649	9.1256	1.00737	82.6672	0.0492415
ATP5H|120235|ES	-1.96625	0.380095	0.144919	0.996913	0.0492698
TTC14|67733|RI	-1.96601	0.343692	0.118513	0.996719	0.049297
KCNC4|4098|AA	-1.96548	0.319191	0.10221	0.9968	0.0493587
MTERFD3|24186|RI	-1.96447	0.539357	0.291318	0.998586	0.049476
LIN54|69754|ES	1.96407	42.2104	1.00786	1767.83	0.0495219
RWDD1|77326|ES	1.96372	6.52215	1.0036	42.386	0.0495621
ATG13|15594|ES	-1.96267	0.117379	0.0138187	0.997048	0.0496843
SUGP2|48551|RI	-1.96144	0.372321	0.138726	0.999258	0.0498279
INO80E|36018|AA	-1.96078	0.127745	0.016333	0.999139	0.0499042
ITGB3BP|3267|ES	1.96069	6.60649	1.0007	43.6153	0.0499153
SLFN13|40306|RI	-1.96022	0.109077	0.0119013	0.999709	0.0499699
