# Supplementary material for: Unveiling Alternative Splicing in HPV-Negative HNSCC: Links to Tumorigenesis and Immune Landscape
Source: Int Dent J. 2025 Dec 15;76(1):103857. doi: 10.1016/j.identj.2025.103857 (PMC12767817; doi:10.1016/j.identj.2025.103857)
Supplement: Supplementary file 2 [file mmc2.xlsx]

## Sheet: Multivariate Cox Resuls
AS Name	Coef (β)	HR	HR.95L	HR.95H	P value
RANBP3|46967|ES	-2.08834	0.123892	0.0233822	0.656454	0.0141
MPZL1|8875|ES	-1.20497	0.2997	0.0900726	0.997194	0.0494669
RPL30|84639|ES	-3.39723	0.0334659	0.00474776	0.235894	0.000650589
PAM|72896|ES	4.02468	55.9625	6.40295	489.119	0.000274112
FKTN|87134|ES	-1.76054	0.171953	0.0319212	0.926275	0.0404522
RBBP6|35644|ES	1.47745	4.38175	0.898604	21.3661	0.0675937
PTGR1|87219|AA	-2.66444	0.0696383	0.00634145	0.764729	0.0293046
AGTRAP|670|AA	-2.32545	0.0977394	0.0217448	0.439322	0.00242446
SLC25A45|16821|AP	1.2293	3.41882	1.37862	8.47829	0.00798092
NHLRC3|25701|ES	-2.02668	0.131772	0.0255477	0.679668	0.015465
RBMX|90220|RI	-0.967527	0.380021	0.151137	0.955531	0.0397192
HDAC9|78890|AT	-1.70969	0.180922	0.0162825	2.01031	0.164045
MST1R|64927|ES	-1.8222	0.16167	0.0343989	0.759829	0.0210089
GORASP1|64145|AP	1.6174	5.03999	0.688317	36.9038	0.111325
SLC6A15|23568|AT	-0.808505	0.445523	0.160534	1.23645	0.120559
POLL|12889|ES	-2.09219	0.123416	0.0206831	0.736429	0.0216954
TMEM134|17234|AA	-2.45888	0.0855303	0.0189993	0.385036	0.00135841
KEAP1|47525|AP	1.88192	6.56607	1.99539	21.6065	0.00195646
SEPT2|58372|ES	-1.574	0.207215	0.0995901	0.431149	2.54863e-05
HNRNPR|1049|ES	2.36299	10.6227	1.42945	78.9403	0.0209376
RAD18|63079|ES	7.0973	1208.7	2.89755	504203	0.0211352
