# Supplementary material for: Unveiling Alternative Splicing in HPV-Negative HNSCC: Links to Tumorigenesis and Immune Landscape
Source: Int Dent J. 2025 Dec 15;76(1):103857. doi: 10.1016/j.identj.2025.103857 (PMC12767817; doi:10.1016/j.identj.2025.103857)
Supplement: Supplementary file 3 [file mmc3.xlsx]

## Sheet: GSEA Results
GO_terms	Ontology	Description	Set Size	Enrichment Score	NES	P value	P.adjust	Q values	Rank	Subtype
GO:0061687	BP	detoxification of inorganic compound	17	-0.86678	-2.5367	1.95e-07	1.39e-05	1.15e-05	2269	high-risk
GO:0097501	BP	stress response to metal ion	18	-0.851365	-2.52714	9.14e-08	7.06e-06	5.87e-06	2235	high-risk
GO:0010273	BP	detoxification of copper ion	15	-0.867795	-2.49719	4.17e-07	2.68e-05	2.23e-05	2235	high-risk
GO:1990169	BP	stress response to copper ion	15	-0.867795	-2.49719	4.17e-07	2.68e-05	2.23e-05	2235	high-risk
GO:0006613	BP	cotranslational protein targeting to membrane	102	-0.587695	-2.46015	1.34e-10	1.77e-08	1.47e-08	9202	high-risk
GO:0006614	BP	SRP-dependent cotranslational protein targeting to membrane	97	-0.582094	-2.45174	5.31e-10	6.37e-08	5.29e-08	9202	high-risk
GO:0022625	CC	cytosolic large ribosomal subunit	57	-0.637255	-2.44548	4.15e-08	3.43e-06	2.85e-06	9087	high-risk
GO:0010965	BP	regulation of mitotic sister chromatid separation	64	-0.617927	-2.43932	2e-08	1.85e-06	1.54e-06	5253	high-risk
GO:0072599	BP	establishment of protein localization to endoplasmic reticulum	115	-0.551438	-2.43211	5.71e-10	6.75e-08	5.61e-08	9202	high-risk
GO:0000779	CC	condensed chromosome, centromeric region	106	-0.565697	-2.42754	4.16e-10	5.14e-08	4.27e-08	8120	high-risk
GO:0045047	BP	protein targeting to ER	111	-0.553052	-2.41376	2.38e-09	2.48e-07	2.06e-07	9202	high-risk
GO:0000070	BP	mitotic sister chromatid segregation	157	-0.545052	-2.40842	1e-10	1.36e-08	1.13e-08	5253	high-risk
GO:0033046	BP	negative regulation of sister chromatid segregation	42	-0.659843	-2.39894	9.96e-07	5.4e-05	4.49e-05	5253	high-risk
GO:0033048	BP	negative regulation of mitotic sister chromatid segregation	42	-0.659843	-2.39894	9.96e-07	5.4e-05	4.49e-05	5253	high-risk
GO:2000816	BP	negative regulation of mitotic sister chromatid separation	42	-0.659843	-2.39894	9.96e-07	5.4e-05	4.49e-05	5253	high-risk
GO:0051306	BP	mitotic sister chromatid separation	66	-0.606285	-2.39168	4.51e-08	3.66e-06	3.04e-06	5253	high-risk
GO:0051983	BP	regulation of chromosome segregation	85	-0.568727	-2.37458	2.52e-08	2.22e-06	1.85e-06	5472	high-risk
GO:0015934	CC	large ribosomal subunit	113	-0.540003	-2.37391	1.8e-09	1.93e-07	1.61e-07	7902	high-risk
GO:0000777	CC	condensed chromosome kinetochore	97	-0.561882	-2.36661	3.72e-09	3.69e-07	3.07e-07	8120	high-risk
GO:0033047	BP	regulation of mitotic sister chromatid segregation	45	-0.634166	-2.33905	1.44e-06	7.26e-05	6.04e-05	5253	high-risk
GO:0006882	BP	cellular zinc ion homeostasis	38	-0.667614	-2.33904	2.94e-06	0.000137149	0.000114017	3409	high-risk
GO:0051985	BP	negative regulation of chromosome segregation	44	-0.633498	-2.33733	2.43e-06	0.000115967	9.64e-05	5253	high-risk
GO:1905819	BP	negative regulation of chromosome separation	44	-0.633498	-2.33733	2.43e-06	0.000115967	9.64e-05	5253	high-risk
GO:0000387	BP	spliceosomal snRNP assembly	52	-0.620234	-2.33549	4.33e-07	2.72e-05	2.26e-05	8181	high-risk
GO:0046540	CC	U4/U6 x U5 tri-snRNP complex	40	-0.655588	-2.33105	3.53e-06	0.000163668	0.000136063	6824	high-risk
GO:0071294	BP	cellular response to zinc ion	24	-0.731383	-2.32576	7.21e-06	0.000304724	0.000253328	2844	high-risk
GO:0007091	BP	metaphase/anaphase transition of mitotic cell cycle	61	-0.595314	-2.32409	1.57e-07	1.13e-05	9.42e-06	5218	high-risk
GO:1905818	BP	regulation of chromosome separation	71	-0.586339	-2.32203	3.58e-08	3.03e-06	2.52e-06	5367	high-risk
GO:0030071	BP	regulation of mitotic metaphase/anaphase transition	59	-0.598506	-2.31353	1.12e-06	5.98e-05	4.97e-05	5218	high-risk
GO:0043628	BP	ncRNA 3'-end processing	44	-0.619859	-2.28701	6.48e-06	0.000276798	0.000230112	7714	high-risk
GO:0005657	CC	replication fork	60	-0.588322	-2.2839	7.89e-07	4.6e-05	3.82e-05	9573	high-risk
GO:0000775	CC	chromosome, centromeric region	183	-0.512036	-2.27011	1e-10	1.36e-08	1.13e-08	8120	high-risk
GO:0000184	BP	nuclear-transcribed mRNA catabolic process, nonsense-mediated decay	119	-0.518697	-2.26767	1.66e-08	1.55e-06	1.29e-06	9202	high-risk
GO:0033045	BP	regulation of sister chromatid segregation	71	-0.571674	-2.26395	1.21e-07	8.94e-06	7.43e-06	5472	high-risk
GO:0001706	BP	endoderm formation	52	-0.60121	-2.26385	1.97e-06	9.74e-05	8.1e-05	2938	high-risk
GO:0032201	BP	telomere maintenance via semi-conservative replication	27	-0.695384	-2.25379	2.98e-05	0.000974089	0.000809795	6425	high-risk
GO:0005844	CC	polysome	67	-0.56594	-2.25165	7.26e-07	4.32e-05	3.59e-05	9087	high-risk
GO:0000793	CC	condensed chromosome	199	-0.503561	-2.24893	1e-10	1.36e-08	1.13e-08	7899	high-risk
GO:0042254	BP	ribosome biogenesis	288	-0.473483	-2.24669	1e-10	1.36e-08	1.13e-08	9958	high-risk
GO:0035987	BP	endodermal cell differentiation	43	-0.611406	-2.24033	1.64e-05	0.000622883	0.000517825	2913	high-risk
GO:0032392	BP	DNA geometric change	110	-0.516597	-2.23931	1.39e-08	1.31e-06	1.09e-06	9737	high-risk
GO:0044784	BP	metaphase/anaphase transition of cell cycle	64	-0.567237	-2.23922	1.01e-06	5.42e-05	4.51e-05	5218	high-risk
GO:1902099	BP	regulation of metaphase/anaphase transition of cell cycle	62	-0.570198	-2.23108	8.08e-07	4.67e-05	3.88e-05	5218	high-risk
GO:0006271	BP	DNA strand elongation involved in DNA replication	19	-0.744772	-2.23035	6.99e-05	0.00193341	0.00160731	6320	high-risk
GO:0055069	BP	zinc ion homeostasis	39	-0.634879	-2.22212	1.99e-05	0.000722365	0.000600527	2235	high-risk
GO:0042274	BP	ribosomal small subunit biogenesis	69	-0.558488	-2.2207	2.05e-06	0.000100253	8.33e-05	9936	high-risk
GO:0007052	BP	mitotic spindle organization	109	-0.508319	-2.21941	5.95e-08	4.69e-06	3.89e-06	7846	high-risk
GO:0034378	BP	chylomicron assembly	11	-0.858652	-2.21581	4.05e-05	0.00126692	0.00105324	164	high-risk
GO:0045841	BP	negative regulation of mitotic metaphase/anaphase transition	39	-0.632879	-2.21512	2.2e-05	0.000775146	0.000644407	5218	high-risk
GO:0022626	CC	cytosolic ribosome	106	-0.514588	-2.20822	1.04e-07	7.71e-06	6.41e-06	9202	high-risk
GO:0000776	CC	kinetochore	128	-0.520178	-2.20737	1.68e-09	1.85e-07	1.53e-07	8120	high-risk
GO:0051304	BP	chromosome separation	92	-0.514932	-2.19961	9.06e-07	5.09e-05	4.23e-05	5552	high-risk
GO:0098687	CC	chromosomal region	303	-0.458771	-2.19798	1e-10	1.36e-08	1.13e-08	8140	high-risk
GO:0044391	CC	ribosomal subunit	183	-0.494652	-2.19304	1e-10	1.36e-08	1.13e-08	9119	high-risk
GO:0042788	CC	polysomal ribosome	32	-0.648396	-2.18672	3.51e-05	0.0011201	0.000931176	9087	high-risk
GO:0097526	CC	spliceosomal tri-snRNP complex	41	-0.608509	-2.18561	4.48e-05	0.00138862	0.00115441	6824	high-risk
GO:0043596	CC	nuclear replication fork	34	-0.63491	-2.18087	0.000149748	0.00359127	0.00298555	9573	high-risk
GO:0010888	BP	negative regulation of lipid storage	21	-0.704443	-2.17441	0.000179081	0.00415819	0.00345685	2804	high-risk
GO:0000819	BP	sister chromatid segregation	190	-0.494228	-2.17141	1e-10	1.36e-08	1.13e-08	8106	high-risk
GO:0051233	CC	spindle midzone	36	-0.628843	-2.17131	2.9e-05	0.000963656	0.000801121	7836	high-risk
GO:0000940	CC	condensed chromosome outer kinetochore	14	-0.767948	-2.16895	0.000287944	0.00596982	0.00496292	3257	high-risk
GO:1902100	BP	negative regulation of metaphase/anaphase transition of cell cycle	41	-0.603523	-2.1677	5.52e-05	0.00161197	0.00134009	5218	high-risk
GO:0000307	CC	cyclin-dependent protein kinase holoenzyme complex	42	-0.594734	-2.16222	2.96e-05	0.000971467	0.000807615	8126	high-risk
GO:0003735	MF	structural constituent of ribosome	164	-0.489088	-2.15151	2.17e-10	2.81e-08	2.33e-08	9202	high-risk
GO:0007094	BP	mitotic spindle assembly checkpoint	37	-0.620633	-2.15092	5e-05	0.00149833	0.00124561	5218	high-risk
GO:0071173	BP	spindle assembly checkpoint	37	-0.620633	-2.15092	5e-05	0.00149833	0.00124561	5218	high-risk
GO:0071174	BP	mitotic spindle checkpoint	37	-0.620633	-2.15092	5e-05	0.00149833	0.00124561	5218	high-risk
GO:0042273	BP	ribosomal large subunit biogenesis	69	-0.539849	-2.14659	5.3e-06	0.000230119	0.000191306	10146	high-risk
GO:0042769	BP	DNA damage response, detection of DNA damage	37	-0.618435	-2.14331	5.87e-05	0.00167158	0.00138964	9119	high-risk
GO:0000244	BP	spliceosomal tri-snRNP complex assembly	25	-0.672252	-2.12663	0.000109069	0.00276423	0.002298	6824	high-risk
GO:0016073	BP	snRNA metabolic process	40	-0.59806	-2.1265	7.47e-05	0.00202638	0.0016846	7877	high-risk
GO:0080008	CC	Cul4-RING E3 ubiquitin ligase complex	33	-0.623202	-2.12573	7.66e-05	0.00205752	0.00171049	22	high-risk
GO:0008094	MF	DNA-dependent ATPase activity	50	-0.575148	-2.12472	1.89e-05	0.000694211	0.000577122	7327	high-risk
GO:0019080	BP	viral gene expression	195	-0.478347	-2.12458	1e-10	1.36e-08	1.13e-08	9215	high-risk
GO:0032039	CC	integrator complex	21	-0.687676	-2.12265	0.000294062	0.00605767	0.00503595	2850	high-risk
GO:0031123	BP	RNA 3'-end processing	142	-0.485884	-2.12264	1.21e-08	1.17e-06	9.7e-07	9645	high-risk
GO:0098813	BP	nuclear chromosome segregation	252	-0.455796	-2.12145	1e-10	1.36e-08	1.13e-08	6392	high-risk
GO:0006364	BP	rRNA processing	214	-0.463096	-2.11579	1e-10	1.36e-08	1.13e-08	9656	high-risk
GO:0005840	CC	ribosome	222	-0.46371	-2.11141	1e-10	1.36e-08	1.13e-08	9222	high-risk
GO:0032508	BP	DNA duplex unwinding	103	-0.494138	-2.11121	9.27e-07	5.17e-05	4.3e-05	9737	high-risk
GO:0002181	BP	cytoplasmic translation	100	-0.500357	-2.10955	3.43e-07	2.26e-05	1.88e-05	9087	high-risk
GO:0030894	CC	replisome	24	-0.66231	-2.10611	0.000154687	0.00368771	0.00306572	6548	high-risk
GO:0019083	BP	viral transcription	178	-0.4705	-2.10572	9.28e-10	1.08e-07	8.98e-08	9215	high-risk
GO:0046885	BP	regulation of hormone biosynthetic process	20	-0.691162	-2.10405	0.000257655	0.00551999	0.00458896	2044	high-risk
GO:0000083	BP	regulation of transcription involved in G1/S transition of mitotic cell cycle	35	-0.616357	-2.10329	5.1e-05	0.00150547	0.00125155	9251	high-risk
GO:0090307	BP	mitotic spindle assembly	60	-0.541425	-2.10184	2.03e-05	0.000730212	0.000607051	7780	high-risk
GO:0043601	CC	nuclear replisome	22	-0.662429	-2.09668	0.000257496	0.00551999	0.00458896	6548	high-risk
GO:0070141	BP	response to UV-A	14	-0.739671	-2.08909	0.0009047	0.0145494	0.0120954	7663	high-risk
GO:0031577	BP	spindle checkpoint	38	-0.596262	-2.08905	0.000111642	0.00280082	0.00232842	5218	high-risk
GO:0003309	BP	type B pancreatic cell differentiation	24	-0.656554	-2.08781	0.000194286	0.00438454	0.00364503	3281	high-risk
GO:0051784	BP	negative regulation of nuclear division	54	-0.549221	-2.08247	3.01e-05	0.000980442	0.000815076	4157	high-risk
GO:0070525	BP	tRNA threonylcarbamoyladenosine metabolic process	16	-0.721093	-2.07919	0.000708717	0.0120632	0.0100286	5674	high-risk
GO:0031053	BP	primary miRNA processing	13	-0.761785	-2.07623	0.000744812	0.0124923	0.0103853	109	high-risk
GO:0022616	BP	DNA strand elongation	25	-0.65625	-2.07601	0.000213965	0.00476175	0.00395861	6320	high-risk
GO:0071005	CC	U2-type precatalytic spliceosome	49	-0.565353	-2.07211	3.24e-05	0.0010414	0.000865751	10876	high-risk
GO:0006890	BP	retrograde vesicle-mediated transport, Golgi to endoplasmic reticulum	85	-0.495935	-2.07065	7.41e-06	0.000311814	0.000259222	8893	high-risk
GO:0008608	BP	attachment of spindle microtubules to kinetochore	31	-0.608849	-2.06982	0.000184991	0.00425849	0.00354024	7846	high-risk
GO:0034472	BP	snRNA 3'-end processing	26	-0.647439	-2.06928	0.000104655	0.00266921	0.00221901	6529	high-risk
GO:0005876	CC	spindle microtubule	69	-0.520283	-2.06879	1.66e-05	0.000629673	0.00052347	6681	high-risk
GO:1903799	BP	negative regulation of production of miRNAs involved in gene silencing by miRNA	15	-0.718674	-2.06808	0.000917005	0.0146757	0.0122005	595	high-risk
GO:0000228	CC	nuclear chromosome	215	-0.449594	-2.06624	2.98e-10	3.8e-08	3.16e-08	8196	high-risk
GO:0003684	MF	damaged DNA binding	64	-0.521121	-2.05717	1.86e-05	0.00068436	0.000568932	9591	high-risk
GO:0000956	BP	nuclear-transcribed mRNA catabolic process	199	-0.459523	-2.05226	1.21e-10	1.61e-08	1.34e-08	9253	high-risk
GO:0045940	BP	positive regulation of steroid metabolic process	28	-0.62436	-2.05196	0.000289054	0.00596982	0.00496292	3528	high-risk
GO:0031018	BP	endocrine pancreas development	45	-0.556081	-2.05104	0.000114113	0.00283833	0.0023596	3281	high-risk
GO:0044030	BP	regulation of DNA methylation	23	-0.64485	-2.04901	0.000567387	0.0104145	0.00865792	523	high-risk
GO:0000470	BP	maturation of LSU-rRNA	27	-0.631786	-2.04766	0.000392159	0.0076657	0.00637277	7902	high-risk
GO:0097064	BP	ncRNA export from nucleus	36	-0.592371	-2.04538	0.000170917	0.00399171	0.00331845	10138	high-risk
GO:0006283	BP	transcription-coupled nucleotide-excision repair	73	-0.507212	-2.04389	2.04e-05	0.000730212	0.000607051	9614	high-risk
GO:0090670	BP	RNA localization to Cajal body	19	-0.681398	-2.04056	0.00117574	0.0179064	0.0148862	8196	high-risk
GO:0090671	BP	telomerase RNA localization to Cajal body	19	-0.681398	-2.04056	0.00117574	0.0179064	0.0148862	8196	high-risk
GO:0090672	BP	telomerase RNA localization	19	-0.681398	-2.04056	0.00117574	0.0179064	0.0148862	8196	high-risk
GO:0090685	BP	RNA localization to nucleus	19	-0.681398	-2.04056	0.00117574	0.0179064	0.0148862	8196	high-risk
GO:0006289	BP	nucleotide-excision repair	107	-0.474457	-2.03916	1.62e-06	8.12e-05	6.75e-05	9912	high-risk
GO:0016180	BP	snRNA processing	30	-0.610917	-2.03563	0.000180287	0.00417413	0.0034701	6529	high-risk
GO:0003688	MF	DNA replication origin binding	23	-0.63905	-2.03058	0.000643673	0.0114293	0.00950159	9395	high-risk
GO:0000353	BP	formation of quadruple SL/U4/U5/U6 snRNP	10	-0.803616	-2.02944	0.000679437	0.0117642	0.00978	2438	high-risk
GO:0000365	BP	mRNA trans splicing, via spliceosome	10	-0.803616	-2.02944	0.000679437	0.0117642	0.00978	2438	high-risk
GO:0045291	BP	mRNA trans splicing, SL addition	10	-0.803616	-2.02944	0.000679437	0.0117642	0.00978	2438	high-risk
GO:1904872	BP	regulation of telomerase RNA localization to Cajal body	18	-0.683039	-2.02749	0.00155229	0.0220728	0.0183499	8196	high-risk
GO:0030656	BP	regulation of vitamin metabolic process	10	-0.801866	-2.02502	0.000722124	0.012199	0.0101415	4108	high-risk
GO:0140014	BP	mitotic nuclear division	284	-0.430399	-2.02398	1e-10	1.36e-08	1.13e-08	7903	high-risk
GO:0051031	BP	tRNA transport	35	-0.592756	-2.02276	0.000199511	0.00448985	0.00373257	10138	high-risk
GO:0018126	BP	protein hydroxylation	26	-0.632647	-2.02201	0.000166919	0.00394419	0.00327895	5178	high-risk
GO:0051055	BP	negative regulation of lipid biosynthetic process	58	-0.52469	-2.02021	5.55e-05	0.00161197	0.00134009	3895	high-risk
GO:0006336	BP	DNA replication-independent nucleosome assembly	34	-0.587461	-2.01788	0.00109112	0.0168255	0.0139876	8473	high-risk
GO:0071007	CC	U2-type catalytic step 2 spliceosome	30	-0.605197	-2.01657	0.000233393	0.00515133	0.00428248	9039	high-risk
GO:0071013	CC	catalytic step 2 spliceosome	85	-0.482966	-2.0165	1.58e-05	0.000607028	0.000504644	9120	high-risk
GO:1902850	BP	microtubule cytoskeleton organization involved in mitosis	134	-0.462693	-2.0164	2.5e-07	1.7e-05	1.42e-05	7846	high-risk
GO:0034724	BP	DNA replication-independent nucleosome organization	35	-0.590361	-2.01459	0.000225048	0.00499458	0.00415217	8473	high-risk
GO:0042627	CC	chylomicron	13	-0.737178	-2.00917	0.00165404	0.0229906	0.0191129	3528	high-risk
GO:0071276	BP	cellular response to cadmium ion	38	-0.573378	-2.00888	0.000313455	0.00635934	0.00528674	3441	high-risk
GO:0044786	BP	cell cycle DNA replication	63	-0.5093	-2.00177	8.18e-05	0.00215412	0.00179079	6469	high-risk
GO:0034361	CC	very-low-density lipoprotein particle	19	-0.668277	-2.00127	0.00177685	0.0242364	0.0201486	3911	high-risk
GO:0034385	CC	triglyceride-rich plasma lipoprotein particle	19	-0.668277	-2.00127	0.00177685	0.0242364	0.0201486	3911	high-risk
GO:0018158	BP	protein oxidation	14	-0.707804	-1.99909	0.00267401	0.0330507	0.0274762	5467	high-risk
GO:1903046	BP	meiotic cell cycle process	173	-0.436936	-1.99865	2.03e-07	1.43e-05	1.19e-05	5253	high-risk
GO:0042575	CC	DNA polymerase complex	20	-0.656506	-1.99855	0.000905111	0.0145494	0.0120954	5930	high-risk
GO:0006409	BP	tRNA export from nucleus	32	-0.592512	-1.99825	0.000305583	0.00624696	0.00519332	10138	high-risk
GO:0071431	BP	tRNA-containing ribonucleoprotein complex export from nucleus	32	-0.592512	-1.99825	0.000305583	0.00624696	0.00519332	10138	high-risk
GO:0060149	BP	negative regulation of posttranscriptional gene silencing	22	-0.631293	-1.99813	0.000697955	0.0119724	0.0099531	1072	high-risk
GO:0060967	BP	negative regulation of gene silencing by RNA	22	-0.631293	-1.99813	0.000697955	0.0119724	0.0099531	1072	high-risk
GO:0007064	BP	mitotic sister chromatid cohesion	22	-0.629823	-1.99348	0.00075493	0.0126356	0.0105044	4157	high-risk
GO:1904874	BP	positive regulation of telomerase RNA localization to Cajal body	15	-0.692553	-1.99291	0.00212661	0.0278714	0.0231705	8196	high-risk
GO:0097421	BP	liver regeneration	31	-0.584514	-1.9871	0.000537054	0.00994168	0.00826487	6320	high-risk
GO:0051444	BP	negative regulation of ubiquitin-protein transferase activity	16	-0.68881	-1.98611	0.00193622	0.0258398	0.0214816	9655	high-risk
GO:0033700	BP	phospholipid efflux	13	-0.727429	-1.98259	0.00218962	0.0283275	0.0235497	3528	high-risk
GO:0034508	BP	centromere complex assembly	37	-0.570648	-1.97769	0.000370519	0.00731389	0.00608029	8473	high-risk
GO:0007131	BP	reciprocal meiotic recombination	53	-0.521436	-1.97745	0.000276688	0.0058344	0.00485034	5650	high-risk
GO:0140527	BP	reciprocal homologous recombination	53	-0.521436	-1.97745	0.000276688	0.0058344	0.00485034	5650	high-risk
GO:0045737	BP	positive regulation of cyclin-dependent protein serine/threonine kinase activity	30	-0.593245	-1.97674	0.000334265	0.00669697	0.00556743	4759	high-risk
GO:0005643	CC	nuclear pore	83	-0.474873	-1.97565	2.89e-05	0.000963656	0.000801121	8696	high-risk
GO:0006270	BP	DNA replication initiation	40	-0.552682	-1.96515	0.000599233	0.0108919	0.00905486	9658	high-risk
GO:0007098	BP	centrosome cycle	124	-0.458724	-1.96476	8.41e-07	4.83e-05	4.01e-05	8685	high-risk
GO:0009948	BP	anterior/posterior axis specification	47	-0.525881	-1.96332	0.000288255	0.00596982	0.00496292	3335	high-risk
GO:0010894	BP	negative regulation of steroid biosynthetic process	26	-0.614006	-1.96243	0.000351851	0.00701432	0.00583125	2186	high-risk
GO:0030490	BP	maturation of SSU-rRNA	46	-0.528873	-1.96107	0.000430688	0.00829771	0.00689818	9814	high-risk
GO:0035825	BP	homologous recombination	55	-0.517246	-1.96025	0.000100805	0.00257919	0.00214417	5650	high-risk
GO:0031414	CC	N-terminal protein acetyltransferase complex	10	-0.775484	-1.9584	0.00188247	0.0253329	0.0210602	33	high-risk
GO:0060965	BP	negative regulation of gene silencing by miRNA	20	-0.642828	-1.95692	0.00136664	0.0199992	0.016626	1072	high-risk
GO:0031418	MF	L-ascorbic acid binding	20	-0.641858	-1.95396	0.00142094	0.0205748	0.0171046	5178	high-risk
GO:0031055	BP	chromatin remodeling at centromere	28	-0.594403	-1.9535	0.000808998	0.013346	0.011095	8473	high-risk
GO:0060964	BP	regulation of gene silencing by miRNA	89	-0.460884	-1.94969	3.23e-05	0.0010414	0.000865751	5061	high-risk
GO:0007492	BP	endoderm development	75	-0.484262	-1.94828	3.63e-05	0.00115151	0.000957292	4926	high-risk
GO:0033119	BP	negative regulation of RNA splicing	25	-0.61514	-1.94597	0.000885543	0.0144017	0.0119727	10897	high-risk
GO:0045120	CC	pronucleus	11	-0.753074	-1.94336	0.00384378	0.0429193	0.0356803	3664	high-risk
GO:1901607	BP	alpha-amino acid biosynthetic process	64	-0.49149	-1.9402	8.71e-05	0.00225709	0.0018764	5162	high-risk
GO:0009070	BP	serine family amino acid biosynthetic process	19	-0.64701	-1.93758	0.00335805	0.0388972	0.0323367	5162	high-risk
GO:0032052	MF	bile acid binding	11	-0.750758	-1.93738	0.00401983	0.0437013	0.0363304	2541	high-risk
GO:0033260	BP	nuclear DNA replication	58	-0.503096	-1.93706	0.000181469	0.00418944	0.00348283	6469	high-risk
GO:0060147	BP	regulation of posttranscriptional gene silencing	92	-0.453367	-1.93663	8.02e-05	0.00213455	0.00177453	6803	high-risk
GO:0060968	BP	regulation of gene silencing	102	-0.462197	-1.93481	9.16e-06	0.000373762	0.000310721	6803	high-risk
GO:0007051	BP	spindle organization	171	-0.432811	-1.93443	2.04e-07	1.43e-05	1.19e-05	7627	high-risk
GO:0000794	CC	condensed nuclear chromosome	83	-0.464267	-1.93152	4.79e-05	0.00148116	0.00123134	7368	high-risk
GO:0006353	BP	DNA-templated transcription, termination	71	-0.487299	-1.9298	4.98e-05	0.00149833	0.00124561	9599	high-risk
GO:0000723	BP	telomere maintenance	142	-0.441682	-1.92954	8.61e-07	4.91e-05	4.08e-05	9415	high-risk
GO:0016572	BP	histone phosphorylation	36	-0.558758	-1.92932	0.000493172	0.00924747	0.00768774	5801	high-risk
GO:0031261	CC	DNA replication preinitiation complex	12	-0.731622	-1.929	0.00348197	0.0398492	0.0331281	8140	high-risk
GO:0031145	BP	anaphase-promoting complex-dependent catabolic process	82	-0.464415	-1.92771	0.000115174	0.0028559	0.00237421	8478	high-risk
GO:0060966	BP	regulation of gene silencing by RNA	93	-0.452279	-1.92696	2e-05	0.00072323	0.000601247	6803	high-risk
GO:0035883	BP	enteroendocrine cell differentiation	27	-0.594178	-1.92577	0.00165157	0.0229906	0.0191129	3893	high-risk
GO:0051321	BP	meiotic cell cycle	231	-0.417567	-1.92083	1.73e-09	1.88e-07	1.56e-07	5253	high-risk
GO:0070202	BP	regulation of establishment of protein localization to chromosome	12	-0.728092	-1.91969	0.00385173	0.0429193	0.0356803	7498	high-risk
GO:0051303	BP	establishment of chromosome localization	74	-0.47776	-1.91958	5.62e-05	0.00161898	0.00134591	7846	high-risk
GO:0003678	MF	DNA helicase activity	71	-0.484578	-1.91903	5.7e-05	0.00162983	0.00135494	8399	high-risk
GO:1903055	BP	positive regulation of extracellular matrix organization	21	-0.621446	-1.91822	0.00284591	0.0345378	0.0287125	4992	high-risk
GO:0008250	CC	oligosaccharyltransferase complex	12	-0.727501	-1.91813	0.00385173	0.0429193	0.0356803	8679	high-risk
GO:0043518	BP	negative regulation of DNA damage response, signal transduction by p53 class mediator	13	-0.70354	-1.91749	0.00452751	0.0474856	0.0394765	7100	high-risk
GO:0043691	BP	reverse cholesterol transport	18	-0.645334	-1.91557	0.00423884	0.0453546	0.0377049	170	high-risk
GO:0003697	MF	single-stranded DNA binding	108	-0.440478	-1.91399	1.06e-05	0.00042358	0.000352137	8684	high-risk
GO:1902751	BP	positive regulation of cell cycle G2/M phase transition	30	-0.574365	-1.91383	0.000637959	0.0114235	0.0094968	4899	high-risk
GO:0034372	BP	very-low-density lipoprotein particle remodeling	12	-0.725462	-1.91276	0.00409824	0.0442543	0.0367902	164	high-risk
GO:2001238	BP	positive regulation of extrinsic apoptotic signaling pathway	47	-0.51136	-1.90911	0.000498174	0.00929018	0.00772325	7508	high-risk
GO:0034502	BP	protein localization to chromosome	80	-0.462731	-1.9075	8.44e-05	0.00221572	0.00184201	7891	high-risk
GO:0034375	BP	high-density lipoprotein particle remodeling	18	-0.642461	-1.90704	0.00458915	0.0478821	0.0398061	442	high-risk
GO:0140013	BP	meiotic nuclear division	157	-0.431463	-1.9065	1.22e-06	6.41e-05	5.33e-05	5253	high-risk
GO:0006297	BP	nucleotide-excision repair, DNA gap filling	23	-0.599438	-1.90471	0.00217646	0.0282027	0.0234459	8711	high-risk
GO:0071826	BP	ribonucleoprotein complex subunit organization	215	-0.414163	-1.90341	2.73e-08	2.38e-06	1.98e-06	9222	high-risk
GO:0034698	BP	response to gonadotropin	24	-0.597962	-1.90149	0.00161762	0.0226416	0.0188227	2988	high-risk
GO:0007093	BP	mitotic cell cycle checkpoint	152	-0.433005	-1.90083	1.44e-06	7.26e-05	6.04e-05	9033	high-risk
GO:0033683	BP	nucleotide-excision repair, DNA incision	39	-0.54234	-1.89823	0.00135191	0.0198561	0.016507	9541	high-risk
GO:0070972	BP	protein localization to endoplasmic reticulum	142	-0.434373	-1.89761	1.98e-06	9.74e-05	8.1e-05	9202	high-risk
GO:0034377	BP	plasma lipoprotein particle assembly	30	-0.569212	-1.89666	0.000739578	0.0124305	0.0103339	7065	high-risk
GO:0022618	BP	ribonucleoprotein complex assembly	208	-0.414445	-1.89566	4.26e-08	3.49e-06	2.9e-06	9222	high-risk
GO:0006413	BP	translational initiation	190	-0.431366	-1.89522	4.98e-08	4e-06	3.33e-06	9223	high-risk
GO:0055029	CC	nuclear DNA-directed RNA polymerase complex	97	-0.449775	-1.89442	3.12e-05	0.00101077	0.000840284	7617	high-risk
GO:0071011	CC	precatalytic spliceosome	52	-0.503077	-1.89433	0.000354727	0.00705414	0.00586436	10876	high-risk
GO:0051383	BP	kinetochore organization	20	-0.621623	-1.89236	0.00274677	0.0336753	0.0279955	3322	high-risk
GO:0002068	BP	glandular epithelial cell development	24	-0.594785	-1.89139	0.00171809	0.023636	0.0196494	3281	high-risk
GO:0007595	BP	lactation	42	-0.52022	-1.89132	0.0010142	0.0158523	0.0131786	3571	high-risk
GO:0045839	BP	negative regulation of mitotic nuclear division	47	-0.505912	-1.88877	0.000638399	0.0114235	0.0094968	8132	high-risk
GO:0048027	MF	mRNA 5'-UTR binding	26	-0.590945	-1.88872	0.000805851	0.0133214	0.0110746	6973	high-risk
GO:0031639	BP	plasminogen activation	21	-0.610778	-1.88529	0.00395408	0.0433966	0.0360771	4704	high-risk
GO:0031638	BP	zymogen activation	55	-0.497258	-1.8845	0.000246071	0.00533271	0.00443327	2090	high-risk
GO:0051310	BP	metaphase plate congression	63	-0.47917	-1.88334	0.000321363	0.00647074	0.00537936	8079	high-risk
GO:0006296	BP	nucleotide-excision repair, DNA incision, 5'-to lesion	37	-0.542649	-1.88066	0.00118441	0.0179201	0.0148976	9541	high-risk
GO:0016591	CC	RNA polymerase II, holoenzyme	76	-0.462473	-1.88012	0.000119301	0.00293108	0.00243671	7487	high-risk
GO:0036297	BP	interstrand cross-link repair	51	-0.500755	-1.87815	0.000415385	0.00802213	0.00666908	9445	high-risk
GO:0042730	BP	fibrinolysis	25	-0.593554	-1.87768	0.00197167	0.0261273	0.0217206	2090	high-risk
GO:0007140	BP	male meiotic nuclear division	44	-0.508216	-1.8751	0.00112768	0.0173227	0.0144009	2094	high-risk
GO:0000428	CC	DNA-directed RNA polymerase complex	98	-0.445849	-1.87328	7.05e-05	0.00193341	0.00160731	7617	high-risk
GO:0043555	BP	regulation of translation in response to stress	21	-0.606742	-1.87283	0.00472184	0.0489487	0.0406928	8344	high-risk
GO:1902895	BP	positive regulation of pri-miRNA transcription by RNA polymerase II	40	-0.526504	-1.87207	0.00158114	0.0223642	0.0185922	4666	high-risk
GO:0050818	BP	regulation of coagulation	70	-0.469565	-1.87064	0.000278449	0.00585617	0.00486844	3020	high-risk
GO:0050686	BP	negative regulation of mRNA processing	29	-0.569419	-1.87037	0.00322662	0.0379328	0.0315349	10897	high-risk
GO:0032040	CC	small-subunit processome	34	-0.544376	-1.86989	0.00425658	0.0453546	0.0377049	10209	high-risk
GO:0071459	BP	protein localization to chromosome, centromeric region	23	-0.588343	-1.86946	0.00286983	0.034671	0.0288232	5132	high-risk
GO:0061982	BP	meiosis I cell cycle process	113	-0.425106	-1.86881	3.27e-05	0.00104528	0.000868976	5650	high-risk
GO:0032200	BP	telomere organization	143	-0.432219	-1.86879	1.15e-06	6.09e-05	5.06e-05	9415	high-risk
GO:0072574	BP	hepatocyte proliferation	20	-0.613406	-1.86735	0.0032561	0.0381334	0.0317016	5007	high-risk
GO:0072575	BP	epithelial cell proliferation involved in liver morphogenesis	20	-0.613406	-1.86735	0.0032561	0.0381334	0.0317016	5007	high-risk
GO:0048025	BP	negative regulation of mRNA splicing, via spliceosome	20	-0.61327	-1.86693	0.00332886	0.0387034	0.0321755	9848	high-risk
GO:0006294	BP	nucleotide-excision repair, preincision complex assembly	29	-0.568293	-1.86667	0.00340463	0.0392436	0.0326246	9541	high-risk
GO:0071577	BP	zinc ion transmembrane transport	23	-0.586551	-1.86376	0.00310095	0.0367992	0.0305924	5466	high-risk
GO:0034080	BP	CENP-A containing nucleosome assembly	26	-0.582959	-1.8632	0.00106898	0.0165158	0.0137301	8473	high-risk
GO:0061641	BP	CENP-A containing chromatin organization	26	-0.582959	-1.8632	0.00106898	0.0165158	0.0137301	8473	high-risk
GO:0009954	BP	proximal/distal pattern formation	32	-0.552332	-1.86274	0.00132848	0.0196679	0.0163506	2128	high-risk
GO:0006370	BP	7-methylguanosine mRNA capping	31	-0.547837	-1.86241	0.00214723	0.0279687	0.0232513	7441	high-risk
GO:0070979	BP	protein K11-linked ubiquitination	27	-0.573676	-1.85932	0.00350011	0.0399998	0.0332533	9279	high-risk
GO:0000460	BP	maturation of 5.8S rRNA	34	-0.541044	-1.85845	0.00481069	0.0495509	0.0411934	7897	high-risk
GO:0010565	BP	regulation of cellular ketone metabolic process	179	-0.416562	-1.85666	3.44e-07	2.26e-05	1.88e-05	4763	high-risk
GO:0050810	BP	regulation of steroid biosynthetic process	90	-0.441074	-1.85597	0.000238062	0.00520105	0.00432382	2294	high-risk
GO:0006368	BP	transcription elongation from RNA polymerase II promoter	81	-0.44637	-1.85361	0.000167442	0.00394496	0.00327959	8126	high-risk
GO:0000725	BP	recombinational repair	129	-0.434361	-1.85274	5.08e-06	0.000223009	0.000185396	8684	high-risk
GO:0000792	CC	heterochromatin	65	-0.463297	-1.84442	0.000703505	0.0119999	0.00997595	7261	high-risk
GO:0001704	BP	formation of primary germ layer	112	-0.422011	-1.84292	5.09e-05	0.00150547	0.00125155	3209	high-risk
GO:0140142	MF	nucleocytoplasmic carrier activity	29	-0.560942	-1.84252	0.00389418	0.0431887	0.0359043	8156	high-risk
GO:0000075	BP	cell cycle checkpoint	198	-0.412122	-1.83882	1.36e-07	9.96e-06	8.28e-06	9060	high-risk
GO:0045939	BP	negative regulation of steroid metabolic process	29	-0.559632	-1.83822	0.00393869	0.0433907	0.0360722	2186	high-risk
GO:0003323	BP	type B pancreatic cell development	20	-0.603685	-1.83775	0.00398515	0.0434986	0.0361619	3281	high-risk
GO:0000724	BP	double-strand break repair via homologous recombination	128	-0.432658	-1.83598	8.61e-06	0.000353062	0.000293513	8684	high-risk
GO:2001251	BP	negative regulation of chromosome organization	86	-0.440596	-1.83527	0.000106219	0.00270053	0.00224505	9033	high-risk
GO:0035270	BP	endocrine system development	122	-0.42257	-1.83437	5.07e-05	0.00150547	0.00125155	3510	high-risk
GO:0070182	MF	DNA polymerase binding	20	-0.601602	-1.83141	0.00449699	0.047289	0.039313	9292	high-risk
GO:0000922	CC	spindle pole	159	-0.418477	-1.83031	1.41e-06	7.26e-05	6.04e-05	7107	high-risk
GO:0006284	BP	base-excision repair	39	-0.522632	-1.82925	0.00246376	0.0311712	0.0259137	7417	high-risk
GO:0048333	BP	mesodermal cell differentiation	31	-0.538053	-1.82915	0.00319763	0.0377236	0.031361	3209	high-risk
GO:0060969	BP	negative regulation of gene silencing	26	-0.571396	-1.82624	0.00142134	0.0205748	0.0171046	1072	high-risk
GO:0065004	BP	protein-DNA complex assembly	166	-0.412959	-1.82591	1.08e-06	5.79e-05	4.81e-05	8478	high-risk
GO:0051225	BP	spindle assembly	107	-0.424812	-1.82579	7.15e-05	0.00195396	0.0016244	7780	high-risk
GO:0097711	BP	ciliary basal body-plasma membrane docking	94	-0.425741	-1.82515	0.000187961	0.00427268	0.00355203	8788	high-risk
GO:0000715	BP	nucleotide-excision repair, DNA damage recognition	23	-0.574246	-1.82467	0.00406473	0.0440108	0.0365877	9541	high-risk
GO:0050000	BP	chromosome localization	76	-0.448523	-1.82341	0.000237216	0.00520105	0.00432382	7846	high-risk
GO:0000469	BP	cleavage involved in rRNA processing	27	-0.562492	-1.82307	0.004584	0.0478821	0.0398061	7825	high-risk
GO:1902749	BP	regulation of cell cycle G2/M phase transition	208	-0.397699	-1.81907	2.56e-07	1.73e-05	1.44e-05	8685	high-risk
GO:0042733	BP	embryonic digit morphogenesis	48	-0.495691	-1.81884	0.000626049	0.0112773	0.00937521	4228	high-risk
GO:0043486	BP	histone exchange	40	-0.51141	-1.8184	0.00270051	0.0332759	0.0276634	4341	high-risk
GO:0005732	CC	sno(s)RNA-containing ribonucleoprotein complex	28	-0.552904	-1.81712	0.00282938	0.0343891	0.0285889	9909	high-risk
GO:0045132	BP	meiotic chromosome segregation	77	-0.441791	-1.81657	0.00026545	0.00565684	0.00470273	5650	high-risk
GO:0007127	BP	meiosis I	108	-0.41778	-1.81536	7.24e-05	0.00197131	0.00163882	5650	high-risk
GO:0006415	BP	translational termination	102	-0.433502	-1.81468	6.68e-05	0.00187726	0.00156063	10431	high-risk
GO:0046794	BP	transport of virus	62	-0.463702	-1.81438	0.000382854	0.00752041	0.00625199	10138	high-risk
GO:2001239	BP	regulation of extrinsic apoptotic signaling pathway in absence of ligand	41	-0.505045	-1.81399	0.00295099	0.0353854	0.0294171	842	high-risk
GO:0120114	CC	Sm-like protein family complex	104	-0.426479	-1.81246	7.61e-05	0.0020521	0.00170598	9074	high-risk
GO:0009452	BP	7-methylguanosine RNA capping	32	-0.536986	-1.81099	0.00205737	0.0271411	0.0225633	7961	high-risk
GO:0036260	BP	RNA capping	32	-0.536986	-1.81099	0.00205737	0.0271411	0.0225633	7961	high-risk
GO:0006487	BP	protein N-linked glycosylation	74	-0.45014	-1.80861	0.000229806	0.00508612	0.00422827	8100	high-risk
GO:0017147	MF	Wnt-protein binding	30	-0.542675	-1.80824	0.00164532	0.0229487	0.0190781	4039	high-risk
GO:0018208	BP	peptidyl-proline modification	55	-0.47662	-1.80628	0.000643378	0.0114293	0.00950159	7722	high-risk
GO:0051298	BP	centrosome duplication	69	-0.454237	-1.80617	0.000603875	0.0109515	0.0091044	8123	high-risk
GO:0071824	BP	protein-DNA complex subunit organization	205	-0.396724	-1.80159	4.46e-07	2.78e-05	2.31e-05	8196	high-risk
GO:0031100	BP	animal organ regeneration	72	-0.452626	-1.8	0.000481164	0.00907434	0.00754382	5125	high-risk
GO:0140053	BP	mitochondrial gene expression	158	-0.408843	-1.79803	6.13e-06	0.000263426	0.000218996	9119	high-risk
GO:0009798	BP	axis specification	80	-0.434631	-1.79167	0.000477275	0.00902219	0.00750046	3510	high-risk
GO:0050819	BP	negative regulation of coagulation	51	-0.477679	-1.7916	0.00127256	0.0189329	0.0157396	2759	high-risk
GO:0098781	BP	ncRNA transcription	100	-0.424812	-1.79105	7.77e-05	0.0020787	0.00172809	9142	high-risk
GO:0070126	BP	mitochondrial translational termination	88	-0.422747	-1.78991	0.000385868	0.00756113	0.00628584	10431	high-risk
GO:0061640	BP	cytoskeleton-dependent cytokinesis	83	-0.429698	-1.7877	0.000280986	0.00587875	0.00488721	5006	high-risk
GO:0016879	MF	ligase activity, forming carbon-nitrogen bonds	45	-0.484415	-1.78671	0.00194874	0.0259208	0.0215489	4837	high-risk
GO:0001890	BP	placenta development	134	-0.409636	-1.78518	2.14e-05	0.000757826	0.000630008	4711	high-risk
GO:0006302	BP	double-strand break repair	229	-0.388684	-1.78405	4.21e-07	2.69e-05	2.23e-05	8684	high-risk
GO:0032543	BP	mitochondrial translation	130	-0.420896	-1.7836	1.02e-05	0.000413633	0.000343867	10455	high-risk
GO:0000314	CC	organellar small ribosomal subunit	28	-0.542689	-1.78355	0.00396988	0.0433966	0.0360771	11039	high-risk
GO:0005763	CC	mitochondrial small ribosomal subunit	28	-0.542689	-1.78355	0.00396988	0.0433966	0.0360771	11039	high-risk
GO:0021846	BP	cell proliferation in forebrain	25	-0.561534	-1.77638	0.00426269	0.0453596	0.037709	1784	high-risk
GO:0002183	BP	cytoplasmic translational initiation	33	-0.519313	-1.77137	0.0041695	0.0448463	0.0372823	11083	high-risk
GO:0007088	BP	regulation of mitotic nuclear division	109	-0.405641	-1.7711	0.000117169	0.00289643	0.0024079	5594	high-risk
GO:0006403	BP	RNA localization	229	-0.385685	-1.77028	5.24e-07	3.21e-05	2.67e-05	9669	high-risk
GO:0043928	BP	exonucleolytic catabolism of deadenylated mRNA	33	-0.51881	-1.76965	0.0041695	0.0448463	0.0372823	9859	high-risk
GO:0015949	BP	nucleobase-containing small molecule interconversion	26	-0.55282	-1.76687	0.00236953	0.0303367	0.02522	6157	high-risk
GO:2001237	BP	negative regulation of extrinsic apoptotic signaling pathway	102	-0.421998	-1.76653	0.000140031	0.00338859	0.00281705	2818	high-risk
GO:0030193	BP	regulation of blood coagulation	66	-0.447611	-1.76574	0.00062476	0.0112773	0.00937521	3020	high-risk
GO:0070192	BP	chromosome organization involved in meiotic cell cycle	57	-0.459824	-1.76459	0.00139186	0.0203313	0.0169022	5213	high-risk
GO:0030496	CC	midbody	180	-0.395561	-1.76388	4.94e-06	0.000217933	0.000181175	7698	high-risk
GO:0006310	BP	DNA recombination	262	-0.382451	-1.76321	3.44e-08	2.94e-06	2.44e-06	7427	high-risk
GO:0070125	BP	mitochondrial translational elongation	87	-0.418813	-1.7612	0.00049839	0.00929018	0.00772325	10431	high-risk
GO:0031093	CC	platelet alpha granule lumen	65	-0.441858	-1.75907	0.00190064	0.0255346	0.0212278	2881	high-risk
GO:0140101	MF	catalytic activity, acting on a tRNA	99	-0.416635	-1.75856	0.000109659	0.00277043	0.00230316	8404	high-risk
GO:0000217	MF	DNA secondary structure binding	35	-0.514932	-1.75719	0.00247512	0.0311911	0.0259302	7358	high-risk
GO:0030880	CC	RNA polymerase complex	101	-0.419533	-1.75452	0.000288974	0.00596982	0.00496292	7617	high-risk
GO:0061311	BP	cell surface receptor signaling pathway involved in heart development	28	-0.533819	-1.7544	0.00480506	0.0495509	0.0411934	3805	high-risk
GO:0061614	BP	pri-miRNA transcription by RNA polymerase II	52	-0.465338	-1.75223	0.00214757	0.0279687	0.0232513	4104	high-risk
GO:0046916	BP	cellular transition metal ion homeostasis	116	-0.397217	-1.7514	0.000169362	0.00396692	0.00329784	2235	high-risk
GO:0045923	BP	positive regulation of fatty acid metabolic process	37	-0.504736	-1.74926	0.00478456	0.0494713	0.0411272	3012	high-risk
GO:0044766	BP	multi-organism transport	64	-0.442929	-1.7485	0.000777986	0.0129675	0.0107803	10138	high-risk
GO:1902579	BP	multi-organism localization	64	-0.442929	-1.7485	0.000777986	0.0129675	0.0107803	10138	high-risk
GO:0031570	BP	DNA integrity checkpoint	146	-0.405204	-1.74825	1.42e-05	0.000558044	0.000463922	8943	high-risk
GO:0030684	CC	preribosome	72	-0.439415	-1.74747	0.00096708	0.0152343	0.0126649	10209	high-risk
GO:0016072	BP	rRNA metabolic process	223	-0.38255	-1.74643	5.34e-07	3.25e-05	2.7e-05	9656	high-risk
GO:1902893	BP	regulation of pri-miRNA transcription by RNA polymerase II	51	-0.46554	-1.74607	0.00210155	0.02759	0.0229366	4104	high-risk
GO:0030532	CC	small nuclear ribonucleoprotein complex	92	-0.408742	-1.746	0.00125948	0.0188079	0.0156357	9074	high-risk
GO:1904358	BP	positive regulation of telomere maintenance via telomere lengthening	36	-0.505607	-1.7458	0.00350706	0.0400223	0.033272	7498	high-risk
GO:0010043	BP	response to zinc ion	57	-0.45486	-1.74554	0.00167555	0.0232093	0.0192947	2235	high-risk
GO:0002065	BP	columnar/cuboidal epithelial cell differentiation	78	-0.424164	-1.74353	0.000670131	0.0117295	0.00975113	4162	high-risk
GO:0009156	BP	ribonucleoside monophosphate biosynthetic process	32	-0.516843	-1.74306	0.00385151	0.0429193	0.0356803	6730	high-risk
GO:1900046	BP	regulation of hemostasis	67	-0.437398	-1.74023	0.000718166	0.0121725	0.0101194	3020	high-risk
GO:0000281	BP	mitotic cytokinesis	69	-0.437543	-1.73979	0.00111504	0.0171614	0.0142669	7496	high-risk
GO:0006260	BP	DNA replication	269	-0.376068	-1.73622	1.01e-07	7.58e-06	6.31e-06	8840	high-risk
GO:0035196	BP	production of miRNAs involved in gene silencing by miRNA	49	-0.473072	-1.73388	0.00175073	0.0240023	0.0199539	2046	high-risk
GO:2001236	BP	regulation of extrinsic apoptotic signaling pathway	152	-0.39486	-1.73338	2.92e-05	0.000963656	0.000801121	2932	high-risk
GO:0051783	BP	regulation of nuclear division	134	-0.397647	-1.73293	5.61e-05	0.00161898	0.00134591	5650	high-risk
GO:0000079	BP	regulation of cyclin-dependent protein serine/threonine kinase activity	97	-0.411363	-1.73263	0.000368699	0.00731389	0.00608029	8101	high-risk
GO:0072401	BP	signal transduction involved in DNA integrity checkpoint	68	-0.435086	-1.73171	0.000873434	0.0142625	0.0118569	8580	high-risk
GO:0072422	BP	signal transduction involved in DNA damage checkpoint	68	-0.435086	-1.73171	0.000873434	0.0142625	0.0118569	8580	high-risk
GO:0010389	BP	regulation of G2/M transition of mitotic cell cycle	195	-0.389479	-1.72988	7.66e-07	4.52e-05	3.76e-05	8123	high-risk
GO:0006261	BP	DNA-dependent DNA replication	151	-0.394305	-1.72883	1.47e-05	0.000573768	0.000476994	8840	high-risk
GO:0070920	BP	regulation of production of small RNA involved in gene silencing by RNA	26	-0.540893	-1.72875	0.00356534	0.0405722	0.0337291	1144	high-risk
GO:0046824	BP	positive regulation of nucleocytoplasmic transport	61	-0.44247	-1.72739	0.00104542	0.0163086	0.0135579	9162	high-risk
GO:0005871	CC	kinesin complex	49	-0.471221	-1.7271	0.00181497	0.0246725	0.0205111	4826	high-risk
GO:0045143	BP	homologous chromosome segregation	51	-0.460372	-1.72669	0.00268802	0.0331729	0.0275778	5253	high-risk
GO:0002066	BP	columnar/cuboidal epithelial cell development	36	-0.49849	-1.72122	0.0041698	0.0448463	0.0372823	3752	high-risk
GO:0001103	MF	RNA polymerase II repressing transcription factor binding	35	-0.503821	-1.71927	0.00341197	0.0392719	0.0326481	7405	high-risk
GO:0000018	BP	regulation of DNA recombination	83	-0.41317	-1.71894	0.000664581	0.0117089	0.009734	8652	high-risk
GO:0006305	BP	DNA alkylation	69	-0.431694	-1.71653	0.00158868	0.022392	0.0186152	1527	high-risk
GO:0006306	BP	DNA methylation	69	-0.431694	-1.71653	0.00158868	0.022392	0.0186152	1527	high-risk
GO:0097525	CC	spliceosomal snRNP complex	82	-0.412192	-1.71094	0.00133573	0.0196903	0.0163692	7371	high-risk
GO:1904029	BP	regulation of cyclin-dependent protein kinase activity	101	-0.408858	-1.70987	0.000588395	0.0107192	0.00891124	4759	high-risk
GO:0038034	BP	signal transduction in absence of ligand	66	-0.433417	-1.70975	0.00118128	0.0179064	0.0148862	842	high-risk
GO:0097192	BP	extrinsic apoptotic signaling pathway in absence of ligand	66	-0.433417	-1.70975	0.00118128	0.0179064	0.0148862	842	high-risk
GO:0042255	BP	ribosome assembly	59	-0.441509	-1.70666	0.00428589	0.0454259	0.0377642	9373	high-risk
GO:1901976	BP	regulation of cell cycle checkpoint	30	-0.512002	-1.70603	0.00431033	0.0455934	0.0379034	7846	high-risk
GO:0034358	CC	plasma lipoprotein particle	35	-0.499122	-1.70324	0.00424542	0.0453546	0.0377049	3911	high-risk
GO:1990777	CC	lipoprotein particle	35	-0.499122	-1.70324	0.00424542	0.0453546	0.0377049	3911	high-risk
GO:0019218	BP	regulation of steroid metabolic process	121	-0.391546	-1.70139	0.000238236	0.00520105	0.00432382	3528	high-risk
GO:0006399	BP	tRNA metabolic process	153	-0.384603	-1.69829	1.69e-05	0.000636291	0.000528971	8898	high-risk
GO:0009301	BP	snRNA transcription	72	-0.426765	-1.69716	0.00162912	0.0227624	0.0189232	8928	high-risk
GO:1901796	BP	regulation of signal transduction by p53 class mediator	170	-0.378195	-1.69532	2.1e-05	0.000748255	0.000622051	7431	high-risk
GO:1990823	BP	response to leukemia inhibitory factor	80	-0.410925	-1.69394	0.00144325	0.0208545	0.0173371	6257	high-risk
GO:0007080	BP	mitotic metaphase plate congression	50	-0.458311	-1.6931	0.00464904	0.0483814	0.0402211	8079	high-risk
GO:1905953	BP	negative regulation of lipid localization	62	-0.432487	-1.69224	0.00152828	0.0218473	0.0181624	2804	high-risk
GO:0042180	BP	cellular ketone metabolic process	244	-0.364383	-1.68999	2.63e-06	0.000124832	0.000103777	4808	high-risk
GO:0015935	CC	small ribosomal subunit	72	-0.424341	-1.68752	0.00183136	0.0248114	0.0206266	9202	high-risk
GO:0075733	BP	intracellular transport of virus	55	-0.444246	-1.68359	0.00252827	0.0317049	0.0263574	10138	high-risk
GO:0019217	BP	regulation of fatty acid metabolic process	93	-0.394204	-1.67953	0.000966953	0.0152343	0.0126649	4733	high-risk
GO:1990830	BP	cellular response to leukemia inhibitory factor	79	-0.407207	-1.67854	0.000700319	0.0119724	0.0099531	6257	high-risk
GO:0006405	BP	RNA export from nucleus	140	-0.384469	-1.67763	5.3e-05	0.00155544	0.00129309	9668	high-risk
GO:0070491	MF	repressing transcription factor binding	69	-0.421129	-1.67452	0.00243941	0.0310591	0.0258205	7405	high-risk
GO:0042795	BP	snRNA transcription by RNA polymerase II	71	-0.421678	-1.66993	0.00132931	0.0196679	0.0163506	8928	high-risk
GO:0016538	MF	cyclin-dependent protein serine/threonine kinase regulator activity	48	-0.454372	-1.66723	0.00321196	0.037837	0.0314553	5118	high-risk
GO:1905710	BP	positive regulation of membrane permeability	63	-0.423327	-1.66385	0.0029376	0.0352775	0.0293274	8610	high-risk
GO:1902554	CC	serine/threonine protein kinase complex	87	-0.395571	-1.66346	0.00152523	0.0218426	0.0181586	8126	high-risk
GO:0006354	BP	DNA-templated transcription, elongation	107	-0.387003	-1.6633	0.000700403	0.0119724	0.0099531	9395	high-risk
GO:0000077	BP	DNA damage checkpoint	138	-0.382661	-1.66297	0.000254031	0.00548624	0.00456091	8943	high-risk
GO:1905368	CC	peptidase complex	90	-0.395121	-1.6626	0.00233188	0.029975	0.0249192	8076	high-risk
GO:0006303	BP	double-strand break repair via nonhomologous end joining	69	-0.417403	-1.65971	0.00291539	0.0350632	0.0291493	9726	high-risk
GO:0006513	BP	protein monoubiquitination	63	-0.420473	-1.65264	0.00322953	0.0379328	0.0315349	8998	high-risk
GO:0044774	BP	mitotic DNA integrity checkpoint	100	-0.391898	-1.65228	0.000638433	0.0114235	0.0094968	8943	high-risk
GO:0000049	MF	tRNA binding	55	-0.435832	-1.6517	0.00344763	0.0395689	0.032895	8182	high-risk
GO:0000781	CC	chromosome, telomeric region	131	-0.385628	-1.64914	0.000187905	0.00427268	0.00355203	9541	high-risk
GO:0000313	CC	organellar ribosome	85	-0.394866	-1.64867	0.00197402	0.0261273	0.0217206	10431	high-risk
GO:0005761	CC	mitochondrial ribosome	85	-0.394866	-1.64867	0.00197402	0.0261273	0.0217206	10431	high-risk
GO:0030195	BP	negative regulation of blood coagulation	48	-0.447827	-1.64321	0.00427219	0.0454004	0.037743	2759	high-risk
GO:0090575	CC	RNA polymerase II transcription regulator complex	168	-0.368271	-1.64178	5.56e-05	0.00161197	0.00134009	7441	high-risk
GO:0051028	BP	mRNA transport	148	-0.378731	-1.64137	6.09e-05	0.00172222	0.00143174	9669	high-risk
GO:0044839	BP	cell cycle G2/M phase transition	264	-0.356414	-1.6406	1.35e-06	7e-05	5.82e-05	9264	high-risk
GO:0001892	BP	embryonic placenta development	78	-0.397189	-1.63266	0.00274969	0.0336753	0.0279955	4266	high-risk
GO:0000315	CC	organellar large ribosomal subunit	55	-0.430732	-1.63238	0.00394441	0.0433907	0.0360722	7851	high-risk
GO:0005762	CC	mitochondrial large ribosomal subunit	55	-0.430732	-1.63238	0.00394441	0.0433907	0.0360722	7851	high-risk
GO:0031091	CC	platelet alpha granule	89	-0.385686	-1.63158	0.00190791	0.0255514	0.0212418	2881	high-risk
GO:0001708	BP	cell fate specification	87	-0.387454	-1.62933	0.00223293	0.0287489	0.0239	2874	high-risk
GO:0071479	BP	cellular response to ionizing radiation	62	-0.416288	-1.62885	0.00288772	0.0348347	0.0289593	8262	high-risk
GO:0072331	BP	signal transduction by p53 class mediator	255	-0.350452	-1.62756	4.05e-06	0.000181914	0.000151232	7431	high-risk
GO:0042770	BP	signal transduction in response to DNA damage	123	-0.376464	-1.62614	0.000644446	0.0114293	0.00950159	8943	high-risk
GO:0009953	BP	dorsal/ventral pattern formation	77	-0.395422	-1.62591	0.00286663	0.034671	0.0288232	4101	high-risk
GO:0019827	BP	stem cell population maintenance	144	-0.377839	-1.62451	0.000153683	0.00367466	0.00305487	4246	high-risk
GO:0055076	BP	transition metal ion homeostasis	135	-0.373823	-1.62216	0.000237001	0.00520105	0.00432382	2235	high-risk
GO:0030178	BP	negative regulation of Wnt signaling pathway	203	-0.355607	-1.62213	1.94e-05	0.000707815	0.000588432	5764	high-risk
GO:0031970	CC	organelle envelope lumen	87	-0.38566	-1.62178	0.00247696	0.0311911	0.0259302	6615	high-risk
GO:0072395	BP	signal transduction involved in cell cycle checkpoint	71	-0.408968	-1.6196	0.00236765	0.0303367	0.02522	8580	high-risk
GO:0009952	BP	anterior/posterior pattern specification	201	-0.359694	-1.61959	1.5e-05	0.000581543	0.000483458	4281	high-risk
GO:0008652	BP	cellular amino acid biosynthetic process	73	-0.401593	-1.61828	0.00392551	0.0433804	0.0360636	5162	high-risk
GO:0071166	BP	ribonucleoprotein complex localization	129	-0.379286	-1.61782	0.000270913	0.00574473	0.0047758	10193	high-risk
GO:0008173	MF	RNA methyltransferase activity	61	-0.413646	-1.61487	0.00364559	0.0411936	0.0342457	8339	high-risk
GO:0098727	BP	maintenance of cell number	146	-0.373543	-1.61165	0.000188266	0.00427268	0.00355203	4246	high-risk
GO:0061695	CC	transferase complex, transferring phosphorus-containing groups	243	-0.341548	-1.61079	8.49e-06	0.000349767	0.000290773	8135	high-risk
GO:0071426	BP	ribonucleoprotein complex export from nucleus	128	-0.37949	-1.61036	0.00049209	0.00924747	0.00768774	10193	high-risk
GO:0031571	BP	mitotic G1 DNA damage checkpoint	61	-0.412337	-1.60975	0.00378997	0.0425854	0.0354028	8943	high-risk
GO:0048332	BP	mesoderm morphogenesis	68	-0.403507	-1.60602	0.0030215	0.0361015	0.0300124	3805	high-risk
GO:0044783	BP	G1 DNA damage checkpoint	62	-0.410156	-1.60486	0.00388166	0.0431887	0.0359043	8943	high-risk
GO:0030326	BP	embryonic limb morphogenesis	109	-0.367213	-1.60332	0.000889438	0.0144067	0.0119768	4228	high-risk
GO:0035113	BP	embryonic appendage morphogenesis	109	-0.367213	-1.60332	0.000889438	0.0144067	0.0119768	4228	high-risk
GO:0000086	BP	G2/M transition of mitotic cell cycle	249	-0.350507	-1.60005	5.46e-06	0.000236041	0.000196229	8144	high-risk
GO:0006278	BP	RNA-dependent DNA biosynthetic process	67	-0.401402	-1.59702	0.0033755	0.0390023	0.032424	8884	high-risk
GO:0045833	BP	negative regulation of lipid metabolic process	95	-0.377732	-1.59306	0.00214796	0.0279687	0.0232513	3150	high-risk
GO:0044773	BP	mitotic DNA damage checkpoint	96	-0.379542	-1.59212	0.000995103	0.0155841	0.0129556	8943	high-risk
GO:0006997	BP	nucleus organization	117	-0.363952	-1.58795	0.0017136	0.023636	0.0196494	9215	high-risk
GO:0008033	BP	tRNA processing	120	-0.364831	-1.58717	0.00141682	0.0205748	0.0171046	10621	high-risk
GO:0031023	BP	microtubule organizing center organization	135	-0.3656	-1.58648	0.000402182	0.00784256	0.00651979	8685	high-risk
GO:1900182	BP	positive regulation of protein localization to nucleus	85	-0.379683	-1.58527	0.00425263	0.0453546	0.0377049	7807	high-risk
GO:0032092	BP	positive regulation of protein binding	81	-0.380389	-1.57961	0.0036808	0.0415331	0.0345279	5656	high-risk
GO:0007292	BP	female gamete generation	119	-0.360826	-1.57748	0.00245192	0.0311197	0.0258709	2461	high-risk
GO:0051099	BP	positive regulation of binding	164	-0.356847	-1.56978	0.000139306	0.00338859	0.00281705	5748	high-risk
GO:0007369	BP	gastrulation	174	-0.344471	-1.56492	0.000370128	0.00731389	0.00608029	4712	high-risk
GO:0034728	BP	nucleosome organization	108	-0.359406	-1.56171	0.00216502	0.0281453	0.0233982	8292	high-risk
GO:0097191	BP	extrinsic apoptotic signaling pathway	214	-0.341803	-1.56163	7.59e-05	0.0020521	0.00170598	2932	high-risk
GO:0033138	BP	positive regulation of peptidyl-serine phosphorylation	106	-0.363494	-1.55984	0.00262707	0.0326211	0.0271191	4934	high-risk
GO:0051236	BP	establishment of RNA localization	196	-0.349787	-1.55959	0.000192083	0.00434702	0.00361383	9669	high-risk
GO:0048675	BP	axon extension	113	-0.354651	-1.55909	0.00181898	0.0246853	0.0205217	5758	high-risk
GO:0090734	CC	site of DNA damage	79	-0.377918	-1.55781	0.00282901	0.0343891	0.0285889	10017	high-risk
GO:0072686	CC	mitotic spindle	149	-0.353461	-1.5536	0.000575699	0.0105357	0.00875869	7679	high-risk
GO:0051781	BP	positive regulation of cell division	83	-0.373088	-1.55219	0.00401506	0.0437013	0.0363304	3978	high-risk
GO:0006275	BP	regulation of DNA replication	103	-0.362613	-1.54927	0.00397019	0.0433966	0.0360771	6672	high-risk
GO:0051302	BP	regulation of cell division	165	-0.351575	-1.54724	0.000411744	0.00798974	0.00664215	5046	high-risk
GO:0031124	BP	mRNA 3'-end processing	96	-0.36876	-1.54689	0.00168798	0.0233411	0.0194043	9606	high-risk
GO:0050657	BP	nucleic acid transport	193	-0.350452	-1.54453	0.000139632	0.00338859	0.00281705	9669	high-risk
GO:0050658	BP	RNA transport	193	-0.350452	-1.54453	0.000139632	0.00338859	0.00281705	9669	high-risk
GO:0033044	BP	regulation of chromosome organization	260	-0.336315	-1.54034	1.81e-05	0.000669538	0.00055661	7899	high-risk
GO:0002504	BP	antigen processing and presentation of peptide or polysaccharide antigen via MHC class II	100	-0.361063	-1.52228	0.00316937	0.0375556	0.0312213	4971	high-risk
GO:0061387	BP	regulation of extent of cell growth	102	-0.362791	-1.51868	0.00428031	0.0454259	0.0377642	5758	high-risk
GO:0008543	BP	fibroblast growth factor receptor signaling pathway	109	-0.344904	-1.50591	0.00346801	0.039746	0.0330423	5021	high-risk
GO:0007548	BP	sex differentiation	256	-0.323891	-1.50493	6.9e-05	0.00191919	0.00159549	4276	high-risk
GO:0006611	BP	protein export from nucleus	181	-0.337496	-1.50422	0.000536842	0.00994168	0.00826487	10193	high-risk
GO:0071103	BP	DNA conformation change	269	-0.325215	-1.50144	5.19e-05	0.0015284	0.00127061	8478	high-risk
GO:0051168	BP	nuclear export	199	-0.334815	-1.4953	0.000100417	0.00257748	0.00214275	9727	high-risk
GO:0046661	BP	male sex differentiation	148	-0.342704	-1.48523	0.00104828	0.0163214	0.0135686	4190	high-risk
GO:0051170	BP	import into nucleus	161	-0.33831	-1.47974	0.000679414	0.0117642	0.00978	8156	high-risk
GO:0090090	BP	negative regulation of canonical Wnt signaling pathway	171	-0.330225	-1.47593	0.00153623	0.021922	0.0182245	5892	high-risk
GO:0055123	BP	digestive system development	130	-0.347913	-1.47433	0.00183794	0.0248168	0.0206311	4190	high-risk
GO:0005681	CC	spliceosomal complex	182	-0.331239	-1.47271	0.000937592	0.0148892	0.0123779	9120	high-risk
GO:0002495	BP	antigen processing and presentation of peptide antigen via MHC class II	99	-0.348794	-1.47222	0.00318722	0.037656	0.0313048	4971	high-risk
GO:0006694	BP	steroid biosynthetic process	185	-0.325681	-1.47042	0.00126411	0.018842	0.015664	2376	high-risk
GO:0048565	BP	digestive tract development	121	-0.338385	-1.47038	0.00485717	0.0499009	0.0414844	4190	high-risk
GO:0048736	BP	appendage development	162	-0.336486	-1.46879	0.000933843	0.0148859	0.0123752	4327	high-risk
GO:0060173	BP	limb development	162	-0.336486	-1.46879	0.000933843	0.0148859	0.0123752	4327	high-risk
GO:0046890	BP	regulation of lipid biosynthetic process	195	-0.328405	-1.45861	0.000280642	0.00587875	0.00488721	3150	high-risk
GO:0070851	MF	growth factor receptor binding	139	-0.335588	-1.45756	0.00271873	0.0334492	0.0278075	2847	high-risk
GO:0061351	BP	neural precursor cell proliferation	132	-0.339001	-1.45377	0.00252961	0.0317049	0.0263574	5657	high-risk
GO:0030426	CC	growth cone	172	-0.320536	-1.44861	0.00156153	0.0221649	0.0184265	6005	high-risk
GO:2001234	BP	negative regulation of apoptotic signaling pathway	215	-0.315195	-1.44858	0.000733768	0.0123587	0.0102742	6259	high-risk
GO:0051054	BP	positive regulation of DNA metabolic process	183	-0.324129	-1.43702	0.00261128	0.0325889	0.0270923	7666	high-risk
GO:0008584	BP	male gonad development	129	-0.335865	-1.43262	0.00394805	0.0433907	0.0360722	4190	high-risk
GO:0010970	BP	transport along microtubule	149	-0.325281	-1.42974	0.00402573	0.0437064	0.0363346	8167	high-risk
GO:0070646	BP	protein modification by small protein removal	274	-0.309421	-1.42353	0.000118073	0.00290981	0.00241903	8253	high-risk
GO:0045137	BP	development of primary sexual characteristics	212	-0.312955	-1.42139	0.00105083	0.0163295	0.0135753	4276	high-risk
GO:0010212	BP	response to ionizing radiation	133	-0.328895	-1.42059	0.00371164	0.0418223	0.0347684	9726	high-risk
GO:0046546	BP	development of primary male sexual characteristics	130	-0.335145	-1.42023	0.00417691	0.0448627	0.0372959	4190	high-risk
GO:0035107	BP	appendage morphogenesis	130	-0.333665	-1.41396	0.00432177	0.0455934	0.0379034	4228	high-risk
GO:0035108	BP	limb morphogenesis	130	-0.333665	-1.41396	0.00432177	0.0455934	0.0379034	4228	high-risk
GO:0008406	BP	gonad development	207	-0.308817	-1.40601	0.00146268	0.0210972	0.0175388	4276	high-risk
GO:0060541	BP	respiratory system development	185	-0.310209	-1.40056	0.00353958	0.0403362	0.0335329	4266	high-risk
GO:0007416	BP	synapse assembly	165	-0.317051	-1.3953	0.0043244	0.0455934	0.0379034	2843	high-risk
GO:0006352	BP	DNA-templated transcription, initiation	229	-0.303212	-1.39173	0.00128832	0.0191319	0.015905	8365	high-risk
GO:0006457	BP	protein folding	224	-0.303653	-1.38417	0.000957649	0.0151452	0.0125907	8124	high-risk
GO:0098798	CC	mitochondrial protein-containing complex	223	-0.302243	-1.37981	0.00121729	0.018314	0.0152251	10097	high-risk
GO:0031503	BP	protein-containing complex localization	272	-0.299902	-1.37794	0.000412714	0.00798974	0.00664215	8125	high-risk
GO:0140097	MF	catalytic activity, acting on DNA	194	-0.305458	-1.35438	0.00280416	0.0341861	0.0284201	7417	high-risk
GO:0016579	BP	protein deubiquitination	257	-0.290548	-1.3511	0.00166987	0.0231706	0.0192625	8253	high-risk
GO:0042393	MF	histone binding	231	-0.289142	-1.33007	0.00161766	0.0226416	0.0188227	8382	high-risk
GO:0071219	BP	cellular response to molecule of bacterial origin	194	-0.29956	-1.32822	0.00389607	0.0431887	0.0359043	3485	high-risk
GO:0071216	BP	cellular response to biotic stimulus	216	-0.292809	-1.32506	0.003279	0.0383457	0.0318782	3485	high-risk
GO:0009636	BP	response to toxic substance	225	-0.287917	-1.32502	0.00344598	0.0395689	0.032895	3223	high-risk
GO:1901991	BP	negative regulation of mitotic cell cycle phase transition	235	-0.281301	-1.30466	0.00458114	0.0478821	0.0398061	8613	high-risk
GO:0055074	BP	calcium ion homeostasis	443	0.381008	1.29472	0.00399035	0.0434986	0.0361619	6430	low-risk
GO:0006874	BP	cellular calcium ion homeostasis	431	0.381756	1.29635	0.00481077	0.0495509	0.0411934	6430	low-risk
GO:0015629	CC	actin cytoskeleton	483	0.385788	1.314	0.00183528	0.0248168	0.0206311	6007	low-risk
GO:0008509	MF	anion transmembrane transporter activity	451	0.393895	1.34043	0.00174305	0.0239379	0.0199004	4618	low-risk
GO:0003779	MF	actin binding	427	0.402404	1.36584	0.000711946	0.0120926	0.010053	6252	low-risk
GO:0010951	BP	negative regulation of endopeptidase activity	234	0.414003	1.37309	0.00484791	0.0498695	0.0414583	4962	low-risk
GO:1904062	BP	regulation of cation transmembrane transport	327	0.408632	1.37791	0.00136253	0.0199755	0.0166063	6737	low-risk
GO:0042692	BP	muscle cell differentiation	335	0.409154	1.37935	0.00121545	0.018314	0.0152251	7357	low-risk
GO:0006486	BP	protein glycosylation	237	0.415679	1.3805	0.00306092	0.0363778	0.0302422	4181	low-risk
GO:0043413	BP	macromolecule glycosylation	237	0.415679	1.3805	0.00306092	0.0363778	0.0302422	4181	low-risk
GO:0045178	CC	basal part of cell	256	0.414794	1.38485	0.00272871	0.0335206	0.0278669	5974	low-risk
GO:0042445	BP	hormone metabolic process	213	0.420462	1.38487	0.00423716	0.0453546	0.0377049	5992	low-risk
GO:0042391	BP	regulation of membrane potential	418	0.409143	1.38769	0.000459347	0.00876578	0.0072873	6893	low-risk
GO:1903522	BP	regulation of blood circulation	280	0.414532	1.38921	0.00264003	0.0327314	0.0272108	7319	low-risk
GO:0045111	CC	intermediate filament cytoskeleton	243	0.418962	1.39415	0.00337884	0.0390023	0.032424	3027	low-risk
GO:0002833	BP	positive regulation of response to biotic stimulus	248	0.42143	1.40632	0.00276635	0.0338278	0.0281222	5256	low-risk
GO:0004175	MF	endopeptidase activity	415	0.416068	1.41072	0.000142131	0.00342907	0.0028507	4605	low-risk
GO:0090257	BP	regulation of muscle system process	227	0.427764	1.41382	0.0026481	0.0327809	0.0272519	7389	low-risk
GO:0061134	MF	peptidase regulator activity	222	0.429414	1.41711	0.00332026	0.0386916	0.0321657	4518	low-risk
GO:0022804	MF	active transmembrane transporter activity	298	0.423542	1.4215	0.000883496	0.0143976	0.0119692	5252	low-risk
GO:0051146	BP	striated muscle cell differentiation	253	0.426198	1.42336	0.00148873	0.0213962	0.0177874	3844	low-risk
GO:0006575	BP	cellular modified amino acid metabolic process	192	0.434367	1.42738	0.00462837	0.0482287	0.0400943	5218	low-risk
GO:0001894	BP	tissue homeostasis	252	0.430142	1.43608	0.0013951	0.0203417	0.0169108	6360	low-risk
GO:0031032	BP	actomyosin structure organization	186	0.437625	1.43869	0.00373002	0.0419705	0.0348916	5885	low-risk
GO:0015698	BP	inorganic anion transport	169	0.44333	1.44322	0.00300959	0.0360343	0.0299566	4705	low-risk
GO:0150100	MF	RNA binding involved in posttranscriptional gene silencing	182	0.440293	1.44567	0.00210171	0.02759	0.0229366	11399	low-risk
GO:1903231	MF	mRNA binding involved in posttranscriptional gene silencing	182	0.440293	1.44567	0.00210171	0.02759	0.0229366	11399	low-risk
GO:0008016	BP	regulation of heart contraction	236	0.435611	1.44597	0.00133239	0.0196772	0.0163584	7319	low-risk
GO:0009925	CC	basal plasma membrane	238	0.436044	1.44841	0.000814203	0.0134043	0.0111435	5974	low-risk
GO:0015291	MF	secondary active transmembrane transporter activity	237	0.437509	1.453	0.000607125	0.0109857	0.00913278	4395	low-risk
GO:0005882	CC	intermediate filament	204	0.443431	1.45685	0.00150556	0.0215995	0.0179564	3027	low-risk
GO:0006937	BP	regulation of muscle contraction	151	0.451156	1.45737	0.00391569	0.0433315	0.036023	7263	low-risk
GO:0034702	CC	ion channel complex	294	0.436424	1.46412	0.000246258	0.00533271	0.00443327	6444	low-risk
GO:0042383	CC	sarcolemma	131	0.456957	1.46773	0.00389741	0.0431887	0.0359043	7083	low-risk
GO:0098661	BP	inorganic anion transmembrane transport	119	0.461398	1.47249	0.00452442	0.0474856	0.0394765	4618	low-risk
GO:0015276	MF	ligand-gated ion channel activity	139	0.457284	1.47392	0.00262042	0.0325889	0.0270923	6664	low-risk
GO:0022834	MF	ligand-gated channel activity	139	0.457284	1.47392	0.00262042	0.0325889	0.0270923	6664	low-risk
GO:0031514	CC	motile cilium	174	0.453237	1.48007	0.00160355	0.022562	0.0187566	6204	low-risk
GO:0003015	BP	heart process	278	0.443155	1.48253	0.000164409	0.00389636	0.00323918	6470	low-risk
GO:1990351	CC	transporter complex	331	0.441098	1.48794	4.26e-05	0.0013275	0.0011036	6463	low-risk
GO:0003012	BP	muscle system process	431	0.438338	1.48849	7.6e-06	0.000316158	0.000262833	7389	low-risk
GO:0071805	BP	potassium ion transmembrane transport	208	0.452953	1.4886	0.000673705	0.0117642	0.00978	6769	low-risk
GO:1902495	CC	transmembrane transporter complex	316	0.442329	1.4892	0.000163252	0.00388037	0.00322588	6444	low-risk
GO:0014902	BP	myotube differentiation	99	0.475508	1.49105	0.00278566	0.0340122	0.0282755	7500	low-risk
GO:0030414	MF	peptidase inhibitor activity	182	0.454361	1.49186	0.000970326	0.0152556	0.0126825	4518	low-risk
GO:1904064	BP	positive regulation of cation transmembrane transport	135	0.464685	1.49404	0.0019432	0.02589	0.0215233	6705	low-risk
GO:0046873	MF	metal ion transmembrane transporter activity	422	0.441877	1.49956	4.54e-06	0.000201584	0.000167584	5517	low-risk
GO:0060047	BP	heart contraction	269	0.44971	1.50169	0.000187594	0.00427268	0.00355203	6470	low-risk
GO:0019955	MF	cytokine binding	135	0.468212	1.50538	0.00178852	0.0243542	0.0202465	8104	low-risk
GO:0061135	MF	endopeptidase regulator activity	187	0.458165	1.5057	0.00117999	0.0179064	0.0148862	4962	low-risk
GO:0006813	BP	potassium ion transport	228	0.455671	1.50635	0.000298	0.00612309	0.00509034	6813	low-risk
GO:0015103	MF	inorganic anion transmembrane transporter activity	143	0.468351	1.50872	0.00155161	0.0220728	0.0183499	4705	low-risk
GO:0035637	BP	multicellular organismal signaling	201	0.459462	1.50886	0.000204515	0.0045896	0.00381549	7315	low-risk
GO:0032411	BP	positive regulation of transporter activity	107	0.47799	1.5091	0.00361562	0.0409125	0.034012	5771	low-risk
GO:0001508	BP	action potential	133	0.470854	1.51212	0.00262042	0.0325889	0.0270923	7340	low-risk
GO:0097729	CC	9+2 motile cilium	103	0.48123	1.51252	0.00384023	0.0429193	0.0356803	5998	low-risk
GO:0004866	MF	endopeptidase inhibitor activity	176	0.464866	1.51787	0.000472607	0.008955	0.00744461	4962	low-risk
GO:0072562	CC	blood microparticle	142	0.472162	1.52012	0.00161112	0.0226289	0.0188122	2842	low-risk
GO:0032414	BP	positive regulation of ion transmembrane transporter activity	98	0.48651	1.52292	0.00214669	0.0279687	0.0232513	5771	low-risk
GO:0060048	BP	cardiac muscle contraction	129	0.475642	1.52666	0.00289216	0.034836	0.0289604	6893	low-risk
GO:0006936	BP	muscle contraction	338	0.452886	1.52689	9.73e-06	0.000394969	0.000328352	7263	low-risk
GO:0032580	CC	Golgi cisterna membrane	91	0.4951	1.53567	0.00302868	0.0361015	0.0300124	4019	low-risk
GO:0008076	CC	voltage-gated potassium channel complex	87	0.495276	1.53925	0.00470859	0.0488744	0.040631	5830	low-risk
GO:0061337	BP	cardiac conduction	147	0.475715	1.54011	0.0009073	0.0145494	0.0120954	6393	low-risk
GO:0005216	MF	ion channel activity	407	0.455263	1.54273	1.74e-06	8.69e-05	7.23e-05	6827	low-risk
GO:0007586	BP	digestion	135	0.480645	1.54535	0.000841764	0.0138297	0.0114971	2566	low-risk
GO:0022836	MF	gated channel activity	333	0.462671	1.56074	3.93e-06	0.00017772	0.000147745	6775	low-risk
GO:0015267	MF	channel activity	455	0.458966	1.56212	9.4e-08	7.2e-06	5.98e-06	5517	low-risk
GO:0034703	CC	cation channel complex	216	0.474794	1.56464	5.09e-05	0.00150547	0.00125155	5830	low-risk
GO:0006942	BP	regulation of striated muscle contraction	86	0.505991	1.5706	0.00286607	0.034671	0.0288232	7263	low-risk
GO:0030317	BP	flagellated sperm motility	89	0.507454	1.57491	0.00191143	0.0255514	0.0212418	6204	low-risk
GO:0097722	BP	sperm motility	89	0.507454	1.57491	0.00191143	0.0255514	0.0212418	6204	low-risk
GO:0031341	BP	regulation of cell killing	96	0.504357	1.5755	0.00140898	0.0205068	0.017048	7839	low-risk
GO:0005261	MF	cation channel activity	312	0.468651	1.57745	2.23e-06	0.000108779	9.04e-05	5517	low-risk
GO:0006814	BP	sodium ion transport	238	0.475977	1.58106	2.31e-05	0.0008035	0.000667978	6393	low-risk
GO:0031225	CC	anchored component of membrane	164	0.486841	1.58242	9.08e-05	0.00234512	0.00194958	5924	low-risk
GO:0022803	MF	passive transmembrane transporter activity	456	0.465146	1.58336	4.1e-08	3.43e-06	2.85e-06	5517	low-risk
GO:0015079	MF	potassium ion transmembrane transporter activity	150	0.491053	1.58558	0.00016921	0.00396692	0.00329784	6316	low-risk
GO:0005244	MF	voltage-gated ion channel activity	194	0.483719	1.58992	7.03e-05	0.00193341	0.00160731	6401	low-risk
GO:0022832	MF	voltage-gated channel activity	194	0.483719	1.58992	7.03e-05	0.00193341	0.00160731	6401	low-risk
GO:0005267	MF	potassium channel activity	118	0.501469	1.60167	0.000722771	0.012199	0.0101415	6316	low-risk
GO:0005249	MF	voltage-gated potassium channel activity	85	0.518382	1.60379	0.00147454	0.0212302	0.0176494	6218	low-risk
GO:0007520	BP	myoblast fusion	36	0.581449	1.60699	0.00445219	0.0468792	0.0389724	2689	low-risk
GO:0035580	CC	specific granule lumen	62	0.538125	1.61098	0.00246762	0.0311712	0.0259137	5936	low-risk
GO:0045177	CC	apical part of cell	399	0.475543	1.61213	2.85e-08	2.46e-06	2.05e-06	5951	low-risk
GO:0019730	BP	antimicrobial humoral response	128	0.502705	1.61305	0.000308404	0.00627269	0.00521471	3139	low-risk
GO:0044306	CC	neuron projection terminus	125	0.503586	1.6131	0.000285094	0.00594922	0.0049458	6121	low-risk
GO:0015294	MF	solute:cation symporter activity	99	0.514512	1.61335	0.000372719	0.00733928	0.0061014	4384	low-risk
GO:0001910	BP	regulation of leukocyte mediated cytotoxicity	77	0.528035	1.61755	0.00135156	0.0198561	0.016507	7839	low-risk
GO:0050900	BP	leukocyte migration	490	0.477647	1.62792	1.23e-09	1.4e-07	1.16e-07	4847	low-risk
GO:0055001	BP	muscle cell development	160	0.503046	1.63283	5.92e-05	0.00167931	0.00139607	7357	low-risk
GO:0051249	BP	regulation of lymphocyte activation	477	0.480537	1.63579	3.37e-10	4.24e-08	3.52e-08	5259	low-risk
GO:0015373	MF	anion:sodium symporter activity	14	0.722328	1.63604	0.00361384	0.0409125	0.034012	4257	low-risk
GO:0035725	BP	sodium ion transmembrane transport	171	0.501583	1.63687	4.89e-05	0.00149506	0.0012429	7108	low-risk
GO:0002696	BP	positive regulation of leukocyte activation	370	0.484807	1.63819	2.38e-08	2.17e-06	1.8e-06	5259	low-risk
GO:0022843	MF	voltage-gated cation channel activity	136	0.509278	1.63881	8.12e-05	0.00214561	0.00178372	6218	low-risk
GO:0050867	BP	positive regulation of cell activation	379	0.484369	1.63884	1.32e-08	1.26e-06	1.05e-06	5259	low-risk
GO:0016298	MF	lipase activity	122	0.512704	1.63953	0.000173567	0.00404185	0.00336013	6420	low-risk
GO:0071466	BP	cellular response to xenobiotic stimulus	123	0.512778	1.64297	0.000271005	0.00574473	0.0047758	4196	low-risk
GO:0050931	BP	pigment cell differentiation	32	0.609616	1.64427	0.00382727	0.0429193	0.0356803	4424	low-risk
GO:0005796	CC	Golgi lumen	98	0.526091	1.64682	0.000212692	0.00474658	0.003946	3234	low-risk
GO:0031343	BP	positive regulation of cell killing	61	0.55179	1.64765	0.000937757	0.0148892	0.0123779	7839	low-risk
GO:0060766	BP	negative regulation of androgen receptor signaling pathway	15	0.718194	1.64772	0.00408898	0.0442138	0.0367565	1789	low-risk
GO:0016459	CC	myosin complex	57	0.557535	1.65094	0.00222467	0.0286886	0.0238499	5831	low-risk
GO:1901381	BP	positive regulation of potassium ion transmembrane transport	38	0.593	1.65216	0.00475223	0.0492002	0.0409019	6669	low-risk
GO:0030057	CC	desmosome	25	0.637849	1.65365	0.00458239	0.0478821	0.0398061	5936	low-risk
GO:0004252	MF	serine-type endopeptidase activity	163	0.5088	1.65523	2.3e-05	0.0008035	0.000667978	4605	low-risk
GO:0045095	CC	keratin filament	95	0.531207	1.65597	0.000469564	0.00891839	0.00741417	1681	low-risk
GO:0001912	BP	positive regulation of leukocyte mediated cytotoxicity	53	0.562997	1.65748	0.00245056	0.0311197	0.0258709	7839	low-risk
GO:0099094	MF	ligand-gated cation channel activity	109	0.524158	1.6584	0.000306883	0.00625761	0.00520217	6327	low-risk
GO:0050665	BP	hydrogen peroxide biosynthetic process	15	0.723856	1.66071	0.00330766	0.0386246	0.03211	2031	low-risk
GO:0140375	MF	immune receptor activity	133	0.517967	1.66342	9.17e-05	0.0023621	0.0019637	5167	low-risk
GO:0016705	MF	oxidoreductase activity, acting on paired donors, with incorporation or reduction of molecular oxygen	157	0.513041	1.66353	2.69e-05	0.000903502	0.000751113	3183	low-risk
GO:0006805	BP	xenobiotic metabolic process	118	0.52151	1.66568	0.000205339	0.00459524	0.00382019	4196	low-risk
GO:0014819	BP	regulation of skeletal muscle contraction	14	0.73565	1.66621	0.00221801	0.0286488	0.0238167	1884	low-risk
GO:0050909	BP	sensory perception of taste	64	0.555066	1.66629	0.000906324	0.0145494	0.0120954	5443	low-risk
GO:0000137	CC	Golgi cis cisterna	29	0.630454	1.66736	0.00467591	0.048598	0.0404013	3995	low-risk
GO:0086010	BP	membrane depolarization during action potential	36	0.60359	1.66818	0.00245869	0.0311564	0.0259014	6893	low-risk
GO:0043679	CC	axon terminus	110	0.525736	1.66839	0.000110504	0.00278303	0.00231363	6121	low-risk
GO:0015293	MF	symporter activity	142	0.518354	1.66883	5.68e-05	0.0016289	0.00135417	4384	low-risk
GO:0019825	MF	oxygen binding	38	0.600198	1.67221	0.00333671	0.0387386	0.0322047	3034	low-risk
GO:0050830	BP	defense response to Gram-positive bacterium	87	0.539751	1.67747	0.000781653	0.0130017	0.0108087	2474	low-risk
GO:0015370	MF	solute:sodium symporter activity	72	0.549325	1.67859	0.00240463	0.0307135	0.0255332	4384	low-risk
GO:0055003	BP	cardiac myofibril assembly	17	0.704768	1.67891	0.00332303	0.0386916	0.0321657	5737	low-risk
GO:0032941	BP	secretion by tissue	33	0.619393	1.67999	0.00302561	0.0361015	0.0300124	1818	low-risk
GO:0051393	MF	alpha-actinin binding	27	0.641019	1.68077	0.00359227	0.0408208	0.0339358	5622	low-risk
GO:0002218	BP	activation of innate immune response	142	0.522121	1.68096	3.97e-05	0.00124621	0.00103602	3199	low-risk
GO:0046471	BP	phosphatidylglycerol metabolic process	35	0.612869	1.68122	0.00157273	0.0222845	0.0185259	3954	low-risk
GO:0014888	BP	striated muscle adaptation	48	0.578234	1.68127	0.002534	0.0317105	0.0263621	7389	low-risk
GO:0015081	MF	sodium ion transmembrane transporter activity	146	0.522133	1.68711	2.49e-05	0.000850228	0.000706825	6337	low-risk
GO:0043268	BP	positive regulation of potassium ion transport	45	0.589022	1.68769	0.00217233	0.0281946	0.0234392	7340	low-risk
GO:0010669	BP	epithelial structure maintenance	27	0.644819	1.69073	0.00317511	0.0375683	0.0312318	630	low-risk
GO:0001867	BP	complement activation, lectin pathway	12	0.766496	1.69118	0.0036087	0.0409125	0.034012	4352	low-risk
GO:0009410	BP	response to xenobiotic stimulus	128	0.527283	1.69192	4.86e-05	0.00149506	0.0012429	4196	low-risk
GO:0070989	BP	oxidative demethylation	19	0.688362	1.69263	0.00336006	0.0388972	0.0323367	3524	low-risk
GO:0030048	BP	actin filament-based movement	147	0.522846	1.69269	2.45e-05	0.000843984	0.000701634	7263	low-risk
GO:0033559	BP	unsaturated fatty acid metabolic process	112	0.535509	1.69779	0.000144891	0.00348519	0.00289736	5562	low-risk
GO:0003334	BP	keratinocyte development	10	0.80595	1.6981	0.00403971	0.043799	0.0364116	2342	low-risk
GO:0051251	BP	positive regulation of lymphocyte activation	330	0.503907	1.69969	3.52e-09	3.54e-07	2.94e-07	5259	low-risk
GO:0001539	BP	cilium or flagellum-dependent cell motility	116	0.533481	1.69982	8.71e-05	0.00225709	0.0018764	6204	low-risk
GO:0060285	BP	cilium-dependent cell motility	116	0.533481	1.69982	8.71e-05	0.00225709	0.0018764	6204	low-risk
GO:0042101	CC	T cell receptor complex	132	0.529121	1.69985	2.53e-05	0.000862812	0.000717286	8496	low-risk
GO:0019755	BP	one-carbon compound transport	13	0.758578	1.70168	0.00237135	0.0303367	0.02522	3743	low-risk
GO:0016324	CC	apical plasma membrane	339	0.505587	1.70479	1.98e-09	2.1e-07	1.74e-07	5951	low-risk
GO:0008236	MF	serine-type peptidase activity	181	0.520572	1.70774	6.76e-06	0.00028752	0.000239026	4605	low-risk
GO:0004867	MF	serine-type endopeptidase inhibitor activity	95	0.548836	1.71093	0.000132267	0.00323974	0.00269331	4377	low-risk
GO:0005272	MF	sodium channel activity	43	0.607403	1.71739	0.000659534	0.0116455	0.00968131	6775	low-risk
GO:0017171	MF	serine hydrolase activity	183	0.52323	1.71828	1.32e-06	6.9e-05	5.74e-05	4605	low-risk
GO:0002437	BP	inflammatory response to antigenic stimulus	54	0.582392	1.71884	0.000669163	0.0117295	0.00975113	5117	low-risk
GO:0004896	MF	cytokine receptor activity	97	0.550437	1.72017	0.000185846	0.00426597	0.00354645	5078	low-risk
GO:0048747	BP	muscle fiber development	49	0.589099	1.72161	0.00121059	0.0182818	0.0151983	4424	low-risk
GO:0030277	BP	maintenance of gastrointestinal epithelium	20	0.694221	1.72218	0.00249373	0.0313531	0.0260649	630	low-risk
GO:0060294	BP	cilium movement involved in cell motility	103	0.548549	1.72411	4.97e-05	0.00149833	0.00124561	5080	low-risk
GO:0036379	CC	myofilament	25	0.665691	1.72583	0.00185903	0.0250595	0.0208328	3078	low-risk
GO:0006941	BP	striated muscle contraction	167	0.532428	1.73408	2.69e-06	0.000126904	0.0001055	4284	low-risk
GO:1903236	BP	regulation of leukocyte tethering or rolling	13	0.773257	1.7346	0.00124432	0.0186162	0.0154763	2341	low-risk
GO:0004623	MF	phospholipase A2 activity	27	0.663224	1.73899	0.00171813	0.023636	0.0196494	3954	low-risk
GO:0042599	CC	lamellar body	17	0.730103	1.73927	0.00106123	0.0164593	0.0136832	2609	low-risk
GO:0033691	MF	sialic acid binding	22	0.688587	1.74123	0.00124375	0.0186162	0.0154763	2872	low-risk
GO:0016702	MF	oxidoreductase activity, acting on single donors with incorporation of molecular oxygen, incorporation of two atoms of oxygen	24	0.676401	1.74146	0.00241328	0.0307751	0.0255844	2596	low-risk
GO:0006690	BP	icosanoid metabolic process	120	0.545748	1.74451	2.08e-05	0.000741485	0.000616422	4468	low-risk
GO:0006898	BP	receptor-mediated endocytosis	321	0.517246	1.7447	9.68e-10	1.11e-07	9.24e-08	3601	low-risk
GO:0120254	BP	olefinic compound metabolic process	119	0.548273	1.74974	1.67e-05	0.000629711	0.000523501	5824	low-risk
GO:0030018	CC	Z disc	121	0.5479	1.75219	1.72e-05	0.000644574	0.000535857	6669	low-risk
GO:0016755	MF	transferase activity, transferring amino-acyl groups	18	0.726768	1.75567	0.00175789	0.0240594	0.0200014	3110	low-risk
GO:0001578	BP	microtubule bundle formation	89	0.565879	1.75624	8.12e-05	0.00214561	0.00178372	6204	low-risk
GO:0042805	MF	actinin binding	36	0.635959	1.75765	0.000493797	0.00924747	0.00768774	5622	low-risk
GO:0001895	BP	retina homeostasis	76	0.574799	1.76124	0.000111907	0.00280082	0.00232842	3123	low-risk
GO:0004620	MF	phospholipase activity	98	0.563132	1.76277	1.27e-05	0.000503907	0.000418916	6420	low-risk
GO:0070252	BP	actin-mediated cell contraction	117	0.55257	1.76434	1.14e-05	0.000453639	0.000377126	7263	low-risk
GO:0032982	CC	myosin filament	22	0.697844	1.76464	0.000955253	0.0151371	0.012584	4952	low-risk
GO:0009404	BP	toxin metabolic process	15	0.769568	1.76559	0.000567779	0.0104145	0.00865792	1947	low-risk
GO:0042573	BP	retinoic acid metabolic process	33	0.651577	1.76729	0.000658885	0.0116455	0.00968131	3440	low-risk
GO:0008401	MF	retinoic acid 4-hydroxylase activity	10	0.838887	1.76749	0.00122822	0.0184439	0.0153331	2803	low-risk
GO:0036149	BP	phosphatidylinositol acyl-chain remodeling	17	0.743429	1.77101	0.000584244	0.0106678	0.00886849	3954	low-risk
GO:0003341	BP	cilium movement	141	0.550183	1.77192	2.29e-06	0.000110794	9.21e-05	6204	low-risk
GO:0042044	BP	fluid transport	31	0.665665	1.7738	0.000449281	0.00861461	0.00716163	4338	low-risk
GO:0033130	MF	acetylcholine receptor binding	10	0.843082	1.77633	0.000986604	0.0154812	0.0128701	3289	low-risk
GO:0006493	BP	protein O-linked glycosylation	95	0.570183	1.77748	2.66e-05	0.000899392	0.000747696	2324	low-risk
GO:0005859	CC	muscle myosin complex	15	0.776063	1.78049	0.000445885	0.00856995	0.0071245	5831	low-risk
GO:0030548	MF	acetylcholine receptor regulator activity	12	0.807307	1.78122	0.000802043	0.0132858	0.011045	3289	low-risk
GO:0099602	MF	neurotransmitter receptor regulator activity	12	0.807307	1.78122	0.000802043	0.0132858	0.011045	3289	low-risk
GO:0086012	BP	membrane depolarization during cardiac muscle cell action potential	22	0.707528	1.78913	0.000642848	0.0114293	0.00950159	6893	low-risk
GO:0002223	BP	stimulatory C-type lectin receptor signaling pathway	113	0.564626	1.79164	7.52e-06	0.000314658	0.000261587	2108	low-risk
GO:0009897	CC	external side of plasma membrane	387	0.529532	1.79257	1e-10	1.36e-08	1.13e-08	5256	low-risk
GO:0102567	MF	phospholipase A2 activity (consuming 1,2-dipalmitoylphosphatidylcholine)	20	0.723787	1.79552	0.000690663	0.0119073	0.00989892	3954	low-risk
GO:0102568	MF	phospholipase A2 activity consuming 1,2-dioleoylphosphatidylethanolamine)	20	0.723787	1.79552	0.000690663	0.0119073	0.00989892	3954	low-risk
GO:0015791	BP	polyol transport	12	0.814533	1.79717	0.000561264	0.0103422	0.00859782	1818	low-risk
GO:0002697	BP	regulation of immune effector process	443	0.529849	1.80049	1e-10	1.36e-08	1.13e-08	5263	low-risk
GO:0036148	BP	phosphatidylglycerol acyl-chain remodeling	18	0.746227	1.80268	0.000899436	0.0145394	0.0120871	3954	low-risk
GO:0070633	BP	transepithelial transport	30	0.676616	1.80287	0.000543847	0.0100443	0.00835017	4310	low-risk
GO:0043501	BP	skeletal muscle adaptation	25	0.696481	1.80565	0.00050651	0.00941968	0.00783091	2816	low-risk
GO:0002758	BP	innate immune response-activating signal transduction	117	0.565718	1.80632	4.5e-06	0.000201	0.000167098	3199	low-risk
GO:0008544	BP	epidermis development	454	0.531928	1.81037	1e-10	1.36e-08	1.13e-08	4092	low-risk
GO:0015166	MF	polyol transmembrane transporter activity	11	0.841838	1.81117	0.00026225	0.00560351	0.00465839	1818	low-risk
GO:0002220	BP	innate immune response activating cell surface receptor signaling pathway	116	0.568878	1.81261	5.26e-06	0.000229818	0.000191056	3199	low-risk
GO:0033561	BP	regulation of water loss via skin	26	0.698973	1.81369	0.000456149	0.00872547	0.0072538	4261	low-risk
GO:0043292	CC	contractile fiber	228	0.5491	1.81521	3.41e-09	3.47e-07	2.88e-07	5636	low-risk
GO:0061436	BP	establishment of skin barrier	24	0.705634	1.81672	0.000668383	0.0117295	0.00975113	4261	low-risk
GO:0030016	CC	myofibril	221	0.551074	1.81743	2.77e-09	2.85e-07	2.37e-07	5981	low-risk
GO:0003091	BP	renal water homeostasis	38	0.653057	1.81948	0.000323878	0.00650509	0.00540791	2304	low-risk
GO:0005865	CC	striated muscle thin filament	21	0.726312	1.81962	0.000872287	0.0142625	0.0118569	2249	low-risk
GO:0016701	MF	oxidoreductase activity, acting on single donors with incorporation of molecular oxygen	25	0.702043	1.82007	0.000408103	0.00793875	0.00659976	2596	low-risk
GO:0005506	MF	iron ion binding	148	0.563967	1.82262	4.3e-07	2.72e-05	2.26e-05	3145	low-risk
GO:0016460	CC	myosin II complex	19	0.741338	1.82289	0.000469024	0.00891839	0.00741417	5831	low-risk
GO:0036151	BP	phosphatidylcholine acyl-chain remodeling	29	0.690783	1.82691	0.000335237	0.00669973	0.00556973	5426	low-risk
GO:0001637	MF	G protein-coupled chemoattractant receptor activity	26	0.706343	1.83281	0.000318446	0.00642812	0.00534393	4830	low-risk
GO:0004950	MF	chemokine receptor activity	26	0.706343	1.83281	0.000318446	0.00642812	0.00534393	4830	low-risk
GO:0001676	BP	long-chain fatty acid metabolic process	119	0.574421	1.83318	1.42e-06	7.26e-05	6.04e-05	5562	low-risk
GO:0031674	CC	I band	133	0.574568	1.84519	3.09e-07	2.07e-05	1.72e-05	5622	low-risk
GO:0030318	BP	melanocyte differentiation	22	0.731027	1.84855	0.000242421	0.00527808	0.00438785	4424	low-risk
GO:0050829	BP	defense response to Gram-negative bacterium	80	0.601982	1.8519	1.57e-05	0.000606504	0.000504208	2474	low-risk
GO:0006658	BP	phosphatidylserine metabolic process	35	0.677396	1.85823	6.9e-05	0.00191919	0.00159549	3954	low-risk
GO:0048066	BP	developmental pigmentation	42	0.659756	1.86101	6.77e-05	0.00189584	0.00157608	4424	low-risk
GO:0030017	CC	sarcomere	200	0.567051	1.86139	4.85e-10	5.9e-08	4.91e-08	5981	low-risk
GO:0030280	MF	structural constituent of skin epidermis	14	0.822256	1.86237	2.93e-05	0.000963656	0.000801121	1466	low-risk
GO:0016493	MF	C-C chemokine receptor activity	23	0.734124	1.86691	0.000256956	0.00551999	0.00458896	4830	low-risk
GO:0047498	MF	calcium-dependent phospholipase A2 activity	16	0.797288	1.87011	8.64e-05	0.00225709	0.0018764	3954	low-risk
GO:0043588	BP	skin development	410	0.55237	1.87245	1e-10	1.36e-08	1.13e-08	4092	low-risk
GO:0004198	MF	calcium-dependent cysteine-type endopeptidase activity	16	0.798425	1.87278	7.79e-05	0.0020787	0.00172809	4596	low-risk
GO:0005372	MF	water transmembrane transporter activity	14	0.82949	1.87875	1.73e-05	0.000644775	0.000536025	1818	low-risk
GO:0014733	BP	regulation of skeletal muscle adaptation	13	0.842105	1.88905	3.68e-05	0.0011627	0.000966596	2816	low-risk
GO:0048306	MF	calcium-dependent protein binding	76	0.617299	1.89146	3.64e-06	0.000167261	0.00013905	4352	low-risk
GO:0019957	MF	C-C chemokine binding	24	0.736092	1.89514	0.000112919	0.00281737	0.00234218	4830	low-risk
GO:0055002	BP	striated muscle cell development	99	0.604891	1.89675	2.5e-07	1.7e-05	1.42e-05	5737	low-risk
GO:0004497	MF	monooxygenase activity	101	0.604782	1.90479	7.21e-07	4.32e-05	3.59e-05	3183	low-risk
GO:0042113	BP	B cell activation	302	0.567683	1.90748	1e-10	1.36e-08	1.13e-08	4891	low-risk
GO:0010927	BP	cellular component assembly involved in morphogenesis	97	0.611294	1.91036	9.01e-07	5.09e-05	4.23e-05	5957	low-risk
GO:0018149	BP	peptide cross-linking	34	0.703734	1.91453	3.8e-05	0.00119804	0.000995975	2486	low-risk
GO:0015250	MF	water channel activity	12	0.869912	1.91935	2.29e-05	0.000802123	0.000666833	1818	low-risk
GO:0008307	MF	structural constituent of muscle	42	0.6811	1.92122	1.61e-05	0.000616118	0.000512201	5367	low-risk
GO:0046906	MF	tetrapyrrole binding	144	0.596742	1.92504	1.32e-09	1.47e-07	1.22e-07	3093	low-risk
GO:0006833	BP	water transport	21	0.769761	1.92847	6.6e-05	0.00186017	0.00154643	4338	low-risk
GO:0009913	BP	epidermal cell differentiation	353	0.573124	1.93298	1e-10	1.36e-08	1.13e-08	2609	low-risk
GO:0035082	BP	axoneme assembly	58	0.650443	1.93351	1.04e-05	0.000416783	0.000346486	6204	low-risk
GO:0045214	BP	sarcomere organization	38	0.694785	1.93574	2.65e-05	0.000898951	0.000747329	5622	low-risk
GO:0020037	MF	heme binding	136	0.602454	1.93865	4.96e-09	4.86e-07	4.04e-07	3093	low-risk
GO:0036152	BP	phosphatidylethanolamine acyl-chain remodeling	23	0.76275	1.93971	4.89e-05	0.00149506	0.0012429	3954	low-risk
GO:0006909	BP	phagocytosis	356	0.577111	1.94764	1e-10	1.36e-08	1.13e-08	3038	low-risk
GO:0016266	BP	O-glycan processing	59	0.65383	1.94838	3.54e-06	0.000163668	0.000136063	2324	low-risk
GO:0017144	BP	drug metabolic process	45	0.681615	1.95299	1.34e-05	0.000528904	0.000439696	5824	low-risk
GO:0008391	MF	arachidonic acid monooxygenase activity	20	0.787408	1.95335	2.4e-05	0.000832479	0.000692069	1795	low-risk
GO:0050879	BP	multicellular organismal movement	54	0.664631	1.96155	3.94e-06	0.00017772	0.000147745	4478	low-risk
GO:0050881	BP	musculoskeletal movement	54	0.664631	1.96155	3.94e-06	0.00017772	0.000147745	4478	low-risk
GO:0042738	BP	exogenous drug catabolic process	23	0.771439	1.96181	2.91e-05	0.000963656	0.000801121	5824	low-risk
GO:0036150	BP	phosphatidylserine acyl-chain remodeling	21	0.786021	1.96921	2.48e-05	0.000850149	0.000706759	3954	low-risk
GO:0050851	BP	antigen receptor-mediated signaling pathway	301	0.586198	1.96947	1e-10	1.36e-08	1.13e-08	5522	low-risk
GO:0042742	BP	defense response to bacterium	310	0.58942	1.98224	1e-10	1.36e-08	1.13e-08	4595	low-risk
GO:0008392	MF	arachidonic acid epoxygenase activity	16	0.847533	1.98797	2.78e-06	0.00013052	0.000108506	2803	low-risk
GO:0008037	BP	cell recognition	217	0.606251	1.9978	1e-10	1.36e-08	1.13e-08	4802	low-risk
GO:0042737	BP	drug catabolic process	25	0.77155	2.00027	8.21e-06	0.000340021	0.000282671	5824	low-risk
GO:0019369	BP	arachidonic acid metabolic process	59	0.674795	2.01086	5.58e-07	3.37e-05	2.8e-05	5824	low-risk
GO:0030104	BP	water homeostasis	79	0.657232	2.02054	8.59e-08	6.7e-06	5.57e-06	4468	low-risk
GO:0030216	BP	keratinocyte differentiation	297	0.603437	2.02482	1e-10	1.36e-08	1.13e-08	2609	low-risk
GO:0030239	BP	myofibril assembly	59	0.680198	2.02696	3.5e-07	2.28e-05	1.9e-05	5737	low-risk
GO:0003009	BP	skeletal muscle contraction	43	0.718903	2.03264	7.85e-07	4.6e-05	3.82e-05	2249	low-risk
GO:0042759	BP	long-chain fatty acid biosynthetic process	32	0.755933	2.03892	9.65e-07	5.35e-05	4.45e-05	3524	low-risk
GO:0050891	BP	multicellular organismal water homeostasis	72	0.669705	2.04643	1.89e-07	1.35e-05	1.12e-05	4468	low-risk
GO:0019373	BP	epoxygenase P450 pathway	20	0.834877	2.07111	5.12e-07	3.16e-05	2.63e-05	1795	low-risk
GO:0006959	BP	humoral immune response	352	0.615917	2.07747	1e-10	1.36e-08	1.13e-08	3159	low-risk
GO:0038093	BP	Fc receptor signaling pathway	236	0.629016	2.08796	1e-10	1.36e-08	1.13e-08	2721	low-risk
GO:0002460	BP	adaptive immune response based on somatic recombination of immune receptors built from immunoglobulin superfamily domains	340	0.623614	2.10235	1e-10	1.36e-08	1.13e-08	5377	low-risk
GO:0002440	BP	production of molecular mediator of immune response	274	0.62959	2.10383	1e-10	1.36e-08	1.13e-08	2879	low-risk
GO:0008395	MF	steroid hydroxylase activity	38	0.755867	2.10592	2.13e-07	1.47e-05	1.22e-05	3524	low-risk
GO:0002449	BP	lymphocyte mediated immunity	334	0.625727	2.10973	1e-10	1.36e-08	1.13e-08	5263	low-risk
GO:0016712	MF	oxidoreductase activity, acting on paired donors, with incorporation or reduction of molecular oxygen, reduced flavin or flavoprotein as one donor, and incorporation of one atom of oxygen	35	0.771598	2.11664	5.09e-08	4.05e-06	3.37e-06	2803	low-risk
GO:0050864	BP	regulation of B cell activation	172	0.65075	2.1227	1e-10	1.36e-08	1.13e-08	4891	low-risk
GO:0002764	BP	immune response-regulating signaling pathway	493	0.623535	2.12498	1e-10	1.36e-08	1.13e-08	5522	low-risk
GO:0070330	MF	aromatase activity	25	0.820523	2.12724	9.66e-08	7.32e-06	6.09e-06	2803	low-risk
GO:0002768	BP	immune response-regulating cell surface receptor signaling pathway	490	0.624687	2.12907	1e-10	1.36e-08	1.13e-08	5522	low-risk
GO:0002429	BP	immune response-activating cell surface receptor signaling pathway	456	0.631566	2.14986	1e-10	1.36e-08	1.13e-08	5522	low-risk
GO:0002757	BP	immune response-activating signal transduction	456	0.631566	2.14986	1e-10	1.36e-08	1.13e-08	5522	low-risk
GO:0031424	BP	keratinization	223	0.655978	2.16589	1e-10	1.36e-08	1.13e-08	2064	low-risk
GO:0030049	BP	muscle filament sliding	39	0.780505	2.1864	2.43e-08	2.17e-06	1.8e-06	3901	low-risk
GO:0033275	BP	actin-myosin filament sliding	39	0.780505	2.1864	2.43e-08	2.17e-06	1.8e-06	3901	low-risk
GO:0070268	BP	cornification	112	0.70001	2.21933	1e-10	1.36e-08	1.13e-08	3157	low-risk
GO:0050871	BP	positive regulation of B cell activation	129	0.692465	2.22258	1e-10	1.36e-08	1.13e-08	4891	low-risk
GO:0038095	BP	Fc-epsilon receptor signaling pathway	167	0.692795	2.25639	1e-10	1.36e-08	1.13e-08	4891	low-risk
GO:0001533	CC	cornified envelope	44	0.802773	2.28759	1e-10	1.36e-08	1.13e-08	2443	low-risk
GO:0002920	BP	regulation of humoral immune response	135	0.724154	2.32828	1e-10	1.36e-08	1.13e-08	4387	low-risk
GO:0002431	BP	Fc receptor mediated stimulatory signaling pathway	142	0.729539	2.34874	1e-10	1.36e-08	1.13e-08	2721	low-risk
GO:0038094	BP	Fc-gamma receptor signaling pathway	137	0.73156	2.35273	1e-10	1.36e-08	1.13e-08	2721	low-risk
GO:0010324	BP	membrane invagination	128	0.734101	2.35555	1e-10	1.36e-08	1.13e-08	3038	low-risk
GO:0002433	BP	immune response-regulating cell surface receptor signaling pathway involved in phagocytosis	136	0.73378	2.36124	1e-10	1.36e-08	1.13e-08	2721	low-risk
GO:0038096	BP	Fc-gamma receptor signaling pathway involved in phagocytosis	136	0.73378	2.36124	1e-10	1.36e-08	1.13e-08	2721	low-risk
GO:0002377	BP	immunoglobulin production	187	0.722647	2.37489	1e-10	1.36e-08	1.13e-08	4099	low-risk
GO:0099024	BP	plasma membrane invagination	120	0.750267	2.39827	1e-10	1.36e-08	1.13e-08	3038	low-risk
GO:0050853	BP	B cell receptor signaling pathway	117	0.753074	2.40455	1e-10	1.36e-08	1.13e-08	3041	low-risk
GO:0019724	BP	B cell mediated immunity	204	0.733704	2.41051	1e-10	1.36e-08	1.13e-08	3038	low-risk
GO:0006911	BP	phagocytosis, engulfment	111	0.760792	2.41257	1e-10	1.36e-08	1.13e-08	3038	low-risk
GO:0030449	BP	regulation of complement activation	113	0.764011	2.42431	1e-10	1.36e-08	1.13e-08	2842	low-risk
GO:0016064	BP	immunoglobulin mediated immune response	201	0.738613	2.42559	1e-10	1.36e-08	1.13e-08	3038	low-risk
GO:0006910	BP	phagocytosis, recognition	83	0.801158	2.47603	1e-10	1.36e-08	1.13e-08	3038	low-risk
GO:0003823	MF	antigen binding	149	0.777326	2.51272	1e-10	1.36e-08	1.13e-08	3038	low-risk
GO:0034987	MF	immunoglobulin receptor binding	64	0.845044	2.53679	1e-10	1.36e-08	1.13e-08	3038	low-risk
GO:0006956	BP	complement activation	164	0.788075	2.56155	1e-10	1.36e-08	1.13e-08	3159	low-risk
GO:0002455	BP	humoral immune response mediated by circulating immunoglobulin	142	0.801493	2.58039	1e-10	1.36e-08	1.13e-08	3038	low-risk
GO:0042571	CC	immunoglobulin complex, circulating	62	0.867299	2.59642	1e-10	1.36e-08	1.13e-08	3038	low-risk
GO:0006958	BP	complement activation, classical pathway	127	0.831629	2.66532	1e-10	1.36e-08	1.13e-08	3038	low-risk
GO:0019814	CC	immunoglobulin complex	147	0.868814	2.81275	1e-10	1.36e-08	1.13e-08	3038	low-risk
