# Supplementary material for: Unveiling Alternative Splicing in HPV-Negative HNSCC: Links to Tumorigenesis and Immune Landscape
Source: Int Dent J. 2025 Dec 15;76(1):103857. doi: 10.1016/j.identj.2025.103857 (PMC12767817; doi:10.1016/j.identj.2025.103857)
Supplement: Supplementary file 4 [file mmc4.xlsx]

## Sheet: CIBERSORT Results
subtype	B.cells.naive	B.cells.memory	Plasma.cells	T.cells.CD8	T.cells.CD4.naive	T.cells.CD4.memory.resting	T.cells.CD4.memory.activated	T.cells.follicular.helper	T.cells.regulatory..Tregs.	T.cells.gamma.delta	NK.cells.resting	NK.cells.activated	Monocytes	Macrophages.M0	Macrophages.M1	Macrophages.M2	Dendritic.cells.resting	Dendritic.cells.activated	Mast.cells.resting	Mast.cells.activated	Eosinophils	Neutrophils	P.value
high	0.0468947	0	0.0116024	0.0215546	0	0.201724	0.00608177	0.00196665	0	0	0	0.00442142	0	0.235387	0.0704559	0.136983	0.0470202	0.0806267	0	0.10605	0.00515307	0.0240786	0.011
high	0	0	0.00592537	0	0.00347701	0.182798	0	0	0	0	0.0937128	0	0	0.228702	0.00430379	0.134566	0.0318462	0.0144865	0	0.186882	0.0239374	0.0893623	0.049
high	0.0122376	0	0.00774664	0	0	0	0.0114642	0.0458222	0.0701747	0.00261009	0	0.0154457	0	0.502247	0.000699854	0	0.0576773	0.10033	0	0.161457	0	0.0120873	0.016
high	0.0736206	0	0.0332601	0.0273583	0	0.197501	0.0360738	0.019463	0.00337584	0	0.0467593	0	0	0.117986	0.0669552	0.113926	0.0143726	0.0750465	0	0.055336	0	0.118966	0.017
high	0.0608397	0	0.079176	0.0776696	0	0.0858969	0.046164	0.0588944	0.0530362	0	0	0.0394651	0.00102311	0.151509	0.104228	0.0993498	0.0322643	0.00478536	0.100818	0	0	0.00488117	0.011
high	0.048997	0	0.00283097	0.24539	0	0.143316	0.0673656	0.0475909	0.0203897	0	0.0491533	0.00765666	0.0143771	0.0557776	0.115303	0.0530622	0.0416469	0.0381843	0.0440409	0	0	0.00491909	0.008
high	0.00535534	0	0.000709694	0.0395951	0	0.0147483	0.00404944	0.00994239	0.00575539	0	0.0261127	0	0	0.609858	0.00327085	0.0250441	0	0.0688749	0	0.117778	0	0.068905	0
high	0.0420687	0	0.0105451	0.0458691	0.0449661	0.127075	0	0	0	0	0.0437737	0	0	0.483968	0.0630455	0	0	0.0893343	0	0.0434624	0.00589221	0	0
high	0.0475105	0	0.0355465	0.128928	0	0.17638	0.146763	0.0232831	0.0197253	0	0.0933306	0	0.0110212	0.128224	0.087367	0.0385168	0	0.0348211	0	0.0111285	0	0.0174546	0.011
high	0.0458745	0	0.0427069	0.0482044	0.00293874	0.111823	0	0.00344511	0.00548122	0	0.00972136	0.0185197	0	0.276248	0.101483	0.139425	0.000989169	0.0691358	0	0.117784	0	0.00622096	0.001
high	0.00183242	0	0.021775	0.137254	0	0.120348	0.1328	0	0	0	0.032245	0.0136236	0	0.170021	0.148224	0.130083	0.0366673	0.0188015	0	0.0363253	0	0	0.001
high	0.0831047	0	0.19143	0.200219	0	0	0.0985345	0.0152929	0.0213966	0	0.0258536	0	0.000722585	0.0735915	0.104434	0.08416	0.026835	0.0662843	0	0	0	0.00814133	0.005
high	0	0	0.00618764	0.0306395	0	0.164997	0.0111087	0	0	0	0.0392398	0	0	0.512708	0.0434087	0.110111	0.000442492	0	0	0.0250526	0	0.0561043	0.001
high	0	0	0.00922964	0.156194	0	0.041592	0.107219	0.020955	0.00289802	0	0.0673629	0.0023264	0	0.234549	0.0946635	0.0821135	0	0.0641465	0	0.116699	0	5.15602e-05	0.01
high	0.138627	0.127023	0.154499	0.0760972	0.0711385	0.116158	0.0175239	0.0435327	0.106008	0	0	0.00572832	0.00406405	0.0510782	0.0128232	0.0260399	0	0.0243376	0.0253221	0	0	0	0.002
high	0	0.00161611	0.00295786	0.0300066	0	0.162858	0.0266509	0	0	0	0.0146837	0.00669013	0	0.31066	0.0164586	0.0366057	0	0.158683	0	0.224629	0.00750108	0	0.161
high	0.00883311	0	0.0100679	0.0906873	0	0.0531838	0.0648769	0.0274364	0.00202792	0	0.0173204	0.0167004	0	0.412862	0.127975	0.109811	0	0.0131016	0	0.0393073	0.00189038	0.00391836	0.061
high	0.00429715	0	0.00533045	0.0543657	0	0.117645	0	0	0.012078	0	0	0	0.00877415	0.14489	0	0.0493346	0.170942	0.0506892	0	0.189658	0	0.191995	0.015
high	0.125117	0	0.103527	0	0	0.146444	0	0.0286286	0.0285055	0	0.0285198	0.00939521	0	0.293462	0.0247594	0.107769	0.0200241	0.0552851	0.0146506	0	0	0.0139139	0.005
high	0.131408	0	0.122682	0.0237852	0	0.111949	0	0	0.00295217	0	0.0437754	0	0	0.348456	0.0139893	0.0841835	0.00453429	0.0315502	0	0.0673025	0	0.0134332	0.001
high	0.159335	0	0.257442	0.0606776	0	0.0883443	0.0274887	0	0.00777884	0.0451808	0	0	0.0133691	0.0899593	0.0352169	0.108046	0.0109799	0.0211502	0	0.0552669	0	0.0197646	0.001
high	0.0425272	0	0.00489614	0.0856759	0	0.186782	0.0288002	0.00809389	0.0321528	0	0.0499324	0	0	0.252414	0.0559405	0.129423	0.00257549	0.0375924	0	0.0369883	0	0.046205	0.006
high	0.00245116	0	0.00358849	0.027188	0	0.0706263	0.00359139	0.0478879	0.0398238	0	0.00294228	0.0780276	0	0.219343	0.193136	0.20297	0.0657056	0.0025842	0.0401347	0	0	0	0.005
high	0.0378541	0	0.0211505	0.102752	0	0.0852665	0.109356	0.00897316	0	0	0.038124	0.0311271	0	0.0936063	0.166833	0.204567	0.026782	0	0.0736075	0	0	0	0.008
high	0.0198408	0	0.00298473	0.00861804	0	0.136675	0.00116533	0.00476538	0.00354566	0	0.0347704	0	0	0.255113	0.111228	0.0567918	0.362199	0	0.00230254	0	0	0	0.001
high	0.0508472	0	0.0122661	0.0613544	0	0.160362	0.0404313	0.0183822	0.00477363	0	0.0311637	0	0.00519352	0.177432	0.119354	0.250696	0.0214359	0	0	0.0324049	0	0.013903	0.006
high	0.000855954	0	0.0196907	0.117468	0	0.0744737	0.0861958	0.087088	0.0266676	0	0.0937557	0	0	0.172087	0.150621	0.105657	0.00936112	0.0344976	0.0215816	0	0	0	0.024
high	0.00155687	0	0.00954734	0.0731758	0	0.142317	0.0333931	0	0	0	0.0568178	0	0	0.272189	0.137474	0.0797642	0	0.0677236	0	0.108762	0	0.0172792	0.17
high	0.0206301	0	0.0182345	0.0130222	0	0.0329128	0.038386	0.0417938	0.0250905	0	0.0412109	0	0	0.485425	0.0685442	0.0559302	0	0.094421	0.0280896	0	0	0.0363086	0.014
high	0.122576	0	0.272548	0.113929	0	0.0392705	0.031308	0.0200514	0.0572525	0	0.0197816	0	0.00568224	0.0461727	0	0.10363	0.0232286	0.051131	0	0.0160225	0	0.077416	0.001
high	0	0	0.0129117	0.0282418	0	0.10175	0	0.0130127	0.0275016	0	0.00119501	0	0.00940229	0.473876	0.0488811	0.0970058	0.0724068	0	0	0.111863	0.00195202	0	0.072
high	0.00331906	0	0.0071666	0.250937	0	0.0465104	0.0788643	0.0917753	0.0205931	0	0.0553093	0.0246048	0	0.121232	0.132369	0.126999	0.0294424	0.00745749	0.00311315	0	0	0.000308608	0.001
high	0.00756797	0	0.0362181	0.0266072	0	0.218079	0.0793743	0.0108878	0.00678308	0	0.0727668	0	0	0.159051	0.13144	0.130581	0.0135762	0.0365222	0.0692328	0	0	0.00131243	0.01
high	0	0	0.00830796	0.108718	0	0.149902	0.05863	0	0	0	0.0468558	0.00101142	0	0.329884	0.148543	0.0789512	0.0314747	0.0233404	0	0.0107153	0	0.00366633	0.031
high	0.210443	0	0.0188471	0.0251698	0	0.0184541	0.0269589	0.000562034	0.0173022	0	0.0541042	0	0	0.434652	0.0690253	0.0388403	0	0	0	0.0856402	0	0	0.02
high	0.0420605	0	0.00959704	0.125335	0	0.0754757	0.0934038	0.0780416	0.048403	0	0.068411	0	0	0.15757	0.14663	0.130727	0.000395492	0.01464	0.00930987	0	0	0	0.005
high	0	0	0.00985861	0.133694	0	0	0.0335883	0.0891786	0	0	0.0213513	0.0498339	0	0.351266	0.123379	0.159801	0.00402873	0	0.0140952	0.00992565	0	0	0.019
high	0	0	0	0.287457	0	0	0.172317	0.0213344	0.029096	0	0.0391224	0	0.00545867	0	0.160687	0.115684	0.137314	0	0.0315292	0	0	0	0.005
high	0	0	0.0355177	0.156179	0	0	0.0490278	0.0580901	0.0219611	0	0.0904502	0	0	0.219128	0.126053	0.14362	0.0111626	0.0419328	0.0468774	0	0	0	0.01
high	0.0490343	0	0.0100641	0.244003	0	0.0152083	0.138886	0.00346065	0.023397	0	0.0136379	0	0	0.090873	0.132693	0.151317	0.0256187	0.019436	0.0748921	0	0	0.00747941	0.061
high	0	0	0.00194667	0	0	0.0312214	0.0110513	0.00233715	0.0122059	0.00145267	0.0311595	0	0	0.572325	0.0349498	0.0589526	0	0.00976915	0	0.2025	0.00618846	0.0239401	0
high	0.0125922	0	0.0189216	0.0370381	0	0.11703	0.0210397	0.0153333	0.0188611	0	0.0448744	0	0	0.418339	0.0156319	0.180027	0.0112588	0.0203236	0	0.0687294	0	0	0.013
high	0	0	0.00142508	0.124742	0	0.0314959	0.0562648	0.0590569	0.0912041	0	0.0448137	0	0.0201131	0.116291	0.161477	0.208749	0.0573878	0	0.0269791	0	0	0	0.005
high	0.0165191	0	0.00519364	0.190481	0	0.0589469	0.112132	0.0186921	0.0240558	0	0.0968606	0	0	0.114748	0.196961	0.125973	0.0141222	0	0.0253142	0	0	0	0.001
high	0.0301083	0	0.0572687	0.0385012	0	0.168598	0.0598205	0.0222298	0	0	0.047678	0	0	0.213595	0.0884866	0.184056	0.00751203	0.0248829	0.039834	0.00155569	0	0.0158733	0.01
high	0.0110957	0	0.0112516	0.171595	0	0	0.128174	0.0637714	0.00326343	0	0.0255223	0.00810585	0.00405213	0.14525	0.173723	0.106187	0.0523325	0	0.0956774	0	0	0	0.005
high	0.0076767	0	0.0051328	0.124363	0	0	0.0732994	0.0560398	0.0191949	0	0.0171701	0.00117972	0	0.262968	0.109923	0.161547	0.0211194	0.118124	0.0215805	0	0	0.000682239	0.014
high	0	0	0.000832678	0.0617885	0.122321	0	0.00199349	0.000415044	0.0571295	0	0.0863392	0	0	0.350767	0	0.0350076	0	0.0371993	0	0.23056	0.0156463	0	0.044
high	0.0727743	0	0.0329931	0.041169	0	0.0559221	0.0138132	0.0275722	0.0223218	0	0	0.030669	0	0.336416	0.120562	0.15315	0.0397499	0.00211719	0.0507701	0	0	0	0.007
high	0.0755283	0.0108108	0.0641426	0.0103452	0	0.0127062	0.00269477	0.0205027	0.0402226	0	0.0217915	0	0	0.417391	0.0258313	0.208666	0.00664708	0.0620348	0	0.0206846	0	0	0.013
high	0	0.00405719	0.00613559	0.291307	0	0	0.121053	0.0896612	0.0257052	0	0.0747235	0.0283392	0.0171799	0.0689772	0.1519	0.0701259	0.022879	0.00546354	0.0158543	0	0	0.00663774	0.012
high	0.00114108	0.00190007	0	0	0	0.150553	0.00677296	0.0761026	0.00903669	0	0.0766184	0	0	0.394435	0.171634	0.0225515	0	0.00702624	0	0.0790026	0	0.00322486	0
high	0	0.00333874	0.00292004	0.0121917	0	0.222455	0	0.0534552	0	0	0.0787832	0	0	0.236968	0.135778	0.0141031	0	0.0409883	0	0.189579	0.00730124	0.00213875	0.054
high	0.0329555	0	0.00998335	0.0504932	0	0	0	0.083366	0.0595465	0	0.0491417	0	0	0.448521	0	0.142714	0.0155959	0.0546198	0	0.0530637	0	0	0.002
high	0.0101661	0	0.0316897	0.0138159	0.0516531	0.116369	0	0	0	0	0.00659074	0	0	0.610199	0.012744	0.0601303	0	0.00244199	0.0559857	0.0282138	0	0	0.002
high	0.0159769	0	0.0459763	0.0240689	0	0.192897	0.040854	0.0016296	0.0447465	0	0.0234104	0	0.00666137	0.261708	0.00814691	0.0592707	0.087345	0.167597	0.0197125	0	0	0	0.019
high	0.0268982	0	0.00293891	0.128631	0	0.150859	0.0773311	0	0	0	0.0109398	0.0615656	0	0.147819	0.186014	0.121142	0.0180173	0.0110453	0	0.0337492	0	0.0230496	0.061
high	0.0154617	0	0.00951518	0	0.0104243	0.15469	0.0130948	0	0	0	0.0379107	0	0	0.494916	0.109511	0.116425	0.000160676	0	0.0378921	0	0	0	0
high	0.15946	0	0.0533558	0.088881	0	0.1729	0.0433261	0	0.0152315	0	0.0499346	0	0.0131908	0.178442	0.0536705	0.0512873	0.00866661	0.0391349	0	0.0313267	0	0.0411922	0.007
high	0.076514	0	0.0137056	0.0252636	0	0.19515	0.0442018	0.0797974	0.026814	0.00359191	0.0280173	0	0	0.18011	0.124041	0.13234	0.013653	0	0.0501358	0	0	0.00666386	0.006
high	0.0999244	0	0.00830356	0.0918568	0	0.226168	0.0444878	0.0226244	0.024731	0	0.0266657	0	0	0.111473	0.127962	0.0930787	0.0419977	0	0.0765271	0	0	0.00419999	0.021
high	0.0235834	0	0.00334151	0.0970716	0	0.0971626	0.0016378	0.0612794	0.0434928	0	0	0.0362121	0.00201417	0.195475	0.131517	0.135365	0.105413	0	0.0613022	0	0	0.0051323	0.033
high	0.00727034	0	0.00200701	0.089078	0	0.142941	0.0301595	0.0605429	0.0216719	0	0.000676942	0.00219901	0	0.195269	0.128277	0.16407	0.05654	0	0.0934998	0	0	0.005799	0.006
high	0.0261982	0	0.00826947	0.00388855	0.0276351	0.10354	0	0	0	0	0.0572323	0	0	0.494175	0.00362694	0.033338	0	0.00507598	0	0.113812	0	0.123208	0.014
high	0.0357676	0	0.00477587	0.171344	0	0.191279	0.104847	0.0231962	0.0289783	0	0.0317548	0	0	0.0719929	0.194861	0.054044	0.0402817	0.00112935	0.03276	0	0	0.0129872	0.002
high	0.00201163	0.00358252	0.0394379	0.148816	0	0.203106	0.0396094	0.0702096	0.0541177	0	0	0.0182856	0	0.164426	0.0847633	0.0319941	0.0321028	0	0	0.104708	0	0.00282901	0.118
high	0	0	0.00353538	0.0297196	0	0.253957	0	0	0	0	0.00285801	0.0583111	0	0.410263	0.0473037	0.103936	0.0327324	0	0.0573846	0	0	0	0.002
high	0	0	0.0400373	0.103472	0	0.141014	0.0559013	0	0	0	0.054286	0	0	0.198792	0.143243	0.0976193	0.0589144	0.0769078	0.0298137	0	0	0	0.062
high	0.0420257	0	0.0208877	0.192339	0	0.0283164	0.0965142	0.0625467	0.0397004	0	0.0013705	0.0151041	0.00142809	0.0840105	0.195782	0.0593242	0.110481	0	0.0454308	0	0	0.004739	0.016
high	0	0	0.00505843	0.0996267	0	0.119012	0.156787	0	0	0	0.0308958	0.013232	0.0121139	0.0906848	0.107844	0.213577	0.0294981	0.0886349	0.0307283	0	0.000679216	0.00162679	0.008
high	0.0578643	0	0.0903822	0.0608688	0	0.0947339	0	0.00401982	0.00678378	0	0.00253236	0	0.00317974	0.284893	0.0774742	0.13282	0.0551396	0.0834345	0	0.0200358	0	0.025838	0.016
high	0.0159	0	0.00903009	0	0	0.153231	0	0.0108414	0	0	0.0433831	0.0107191	0	0.38467	0.125867	0.10205	0.0773261	0.0148157	0	0.0521664	0	0	0.006
high	0.0145932	0	0.00294396	0.0139431	0	0	0.0185601	0.0496766	0.0259659	0.00346976	0.017506	0	0	0.637369	0	0.102569	0	0.0795687	0.0269221	0	0	0.00691295	0.001
high	0	0	0.000828755	0.0173062	0	0.303715	0	0	0	0	0.0497974	0.043425	0.0124466	0.0919935	0.0819833	0.134774	0.195042	0.0474618	0.0212258	0	0	0	0.015
high	0	0.0195124	0	0.0389012	0	0.0243424	0.00559518	0.0211227	0	0	0.0249967	0.0199107	0.0467531	0.0131591	0.178662	0.115846	0	0.350076	0.141123	0	0	0	0.006
high	0.00560026	0	0.00322808	0.00850888	0	0.0386305	0	0.000676724	0.0152627	0	0.018622	0	0	0.790828	0.0112512	0.0666445	0	0.0372841	0.00346333	0	0	0	0
high	0.0209673	0	0.00309403	0.180645	0	0.0932252	0.0469955	0.00519197	0.0390732	0	0.0480681	0	0	0.264186	0.136858	0.124455	0.0112565	0	0.0259834	0	0	0	0
high	0.0931905	0	0.0667184	0.0443894	0	0.0432692	0.019816	0	0.0597194	0	0	0	0	0.364873	0.0235703	0.213127	0.00626787	0.0243278	0.0316237	0	0.00910707	0	0.008
high	0.071813	0	0.150713	0.26147	0	0	0.0702578	0.0617998	0.00951371	0	0.0270292	0.0249189	0.00959258	0.0981491	0.127157	0.0207152	0.0151432	0.0258214	0.0217337	0	0	0.00417219	0.006
high	0	0.0282531	0.00667295	0.106881	0	0.0508311	0.0310701	0.0761921	0.0519871	0	0.0208603	0.00233031	0	0.165444	0.139317	0.155327	0.043266	0.0896073	0.0275867	0	0	0.00437327	0.006
high	0.0364023	0	0.0588825	0.309685	0	0	0.0473349	0.0720649	0.0455667	0	0.00138462	0.0171382	0.00455182	0.0322637	0.199622	0.0837751	0.0144849	0	0.0768429	0	0	0	0.007
high	0	0	0.00405657	0.0368985	0	0.123817	0	0	0.00274057	0	0.141714	0	0	0.403854	0.00794709	0.0297459	0.010685	0	0	0.238542	0	0	0.075
high	0.0193899	0	0.00237203	0.000629849	0	0.0784878	0.0957534	0.0228976	0.0114873	0	0	0.0840811	0	0.309668	0.136399	0.13705	0.0415549	0	0.0602286	0	0	0	0.043
high	0	0.00628949	0	0.0696676	0	0.0606343	0.019677	0.0641471	0.00724054	0	0	0.0303005	0	0.421739	0.153512	0.12542	0.00775346	0	0	0.0336188	0	0	0.003
high	0.0145492	0	0.0380799	0.0727835	0	0.0409289	0.00697949	0.106489	0.0342674	0	0	0.0544902	0.00178684	0.113532	0.0500979	0.134286	0.146799	0.0234485	0.161483	0	0	0	0.062
high	0.0122962	0	0.170997	0.0804068	0	0.0124749	0.0655574	0.0488475	0.0132531	0.0449113	0.0356606	0	0.00353851	0.220765	0.0469838	0.131564	0.033836	0.0137276	0	0.0607612	0	0.00441884	0.009
high	0.00787081	0	0.00256748	0.0980779	0	0.0396334	0.0263291	0.0563709	0.0440974	0	0	0.0012953	0.0012213	0.0891442	0.339001	0.0876642	0.119379	0.0073566	0.0639789	0	0.0025071	0.0135051	0.001
high	0.0013382	0	0.00356276	0.128071	0	0.0389948	0.00827312	0.0692569	0.0587176	0	0	0.0782933	0	0.11288	0.125016	0.0515257	0.242368	0.0324765	0.0422543	0	0	0.00697144	0.022
high	0	0.0037327	0.00445	0	0	0	0	0.0648315	0.0180659	0.0149023	0.035304	0	0	0.737331	0.0401272	0.0774585	0	0	0	0	0.00379696	0	0.03
high	0.0580321	0	0.0650657	0.00556798	0	0.193164	0.0292613	0	0	0	0.0582395	0	0	0.279175	0.0918522	0.0952561	0	0.0357621	0	0.0641415	0	0.0244824	0.008
high	0	0	0	0	0	0.162778	0	0	0.047531	0	0.16307	0	0.0154443	0.282499	0	0.0301815	0.0821019	0.00490709	0	0.197113	0.0143742	0	0.169
high	0.00934373	0	0.0024398	0.043731	0	0	0.00172433	0.0393521	0.0307608	0	0.0514193	0	0	0.588613	0	0.0744512	0.000650653	0	0	0.142943	0.0145704	0	0.007
high	0	0	0.0441109	0.0480414	0	0.198277	0.0182277	0	0.00374436	0	0.00807488	0.0391769	0	0.164093	0.108273	0.178994	0.112901	0.047767	0.0283188	0	0	0	0.041
high	0.0400686	0	0.0283774	0.150379	0	0	0.051234	0.0710608	0.00649534	0	0.0756823	0	0	0.251252	0.160035	0.0757195	0	0.0436396	0	0.0372015	0	0.00885433	0.005
high	0.0693617	0	0.0410313	0.188923	0	0.171016	0.0660334	0	0.0218922	0	0	0.0062982	0.00499846	0.1371	0.107597	0.0243613	0.109646	0	0	0.0303439	0.00820457	0.0131926	0.04
high	0.0396177	0	0.00304401	0.13206	0	0.0120434	0.0743243	0.054124	0.0428878	0	0.0584428	0.0292064	0.00670472	0.0930609	0.180664	0.0821624	0.0510247	0.101455	0.0391778	0	0	0	0.001
high	0.00142387	0	0.0157486	0.0538995	0	0.165865	0	0.00277292	0	0	0	0.0232837	0	0.218046	0.226853	0.107813	0.0974056	0	0	0.0868901	0	0	0.017
high	0.0247796	0	0.00218538	0	0.0457423	0.156373	0	0	0	0	0.0565167	0	0	0.587214	0.0583458	0.036345	0	0	0	0.0324987	0	0	0.013
high	0.109034	0	0.194516	0.0954441	0	0.0686465	0.0382164	0.024973	0.0475624	0	0	0.0191212	0	0.216419	0.0450296	0.0802749	0.00550967	0	0.0495698	0	0	0.00568296	0.005
high	0	0	0.0598876	0.069471	0	0.117593	0.00197132	0.0240342	0.0166824	0	0.0118047	0.0408603	0	0.233624	0.101868	0.0885515	0.16507	0.0295821	0	0.0340222	0.000476156	0.00450172	0.03
high	0	0.0310304	0.0217961	0	0	0.069171	0	0.0460579	0.0148894	0	0	0.11586	0	0.243049	0	0.101718	0.1267	0.109414	0.120315	0	0	0	0.182
high	0.110843	0	0.0626196	0.0600485	0	0.0975873	0.0169385	0.0618108	0.0385786	0	0	0.0286762	0	0.154029	0.0719441	0.225935	0.0406679	0	0.030322	0	0	0	0.012
high	0.0974997	0	0.0180863	0	0	0.0371188	0.0330422	0.0162991	0.0110254	0	0.00569159	0.0229364	0	0.629934	0.0320232	0.00961129	0.0237949	0	0.0547925	0	0	0.00814447	0
high	0.105433	0	0.0806548	0.0480197	0	0	0.0464801	0.02768	0.00476023	0.0110825	0	0	0	0.382002	0.119022	0.100336	0.00506789	0.0358815	0.00703643	0.00823875	0	0.0183049	0.018
high	0.020169	0	0.00300379	0.0704384	0	0.047478	0.0998707	0.0618073	0.0501807	0	0.01293	0.0710432	0.0739685	0.0287912	0.128028	0.0808037	0.164924	0.00362959	0.0829343	0	0	0	0.006
high	0	0	0.00788715	0.0430992	0	0.166558	0	0.059824	0.0517905	0	0	0.0391487	0	0.240081	0.0950056	0.136096	0.0865609	0.014053	0.0400701	0	0	0.019826	0.006
high	0.00109954	0	0.0106522	0.163805	0	0.131742	0.061711	0.0113369	0.00537314	0	0.0356192	0.00836194	0	0.204061	0.199544	0.0963296	0.0241387	0	0.0462253	0	0	0	0.031
high	0	0	0.00239051	0.0080504	0	0.111704	0	0	0	0	0	0.0284082	0.00763817	0.238723	0	0.28032	0.0880919	0.196961	0.0246183	0.0130944	0	0	0.006
high	0.024874	0	0.0251431	0.155738	0	0	0.0907685	0.0912712	0.0243649	0	0.0828615	0	0	0.190053	0.0799549	0.14063	0.0268491	0	0.0659013	0	0.00159027	0	0.031
high	0.0542054	0	0	0.00855438	0	0.210101	0	0.0577711	0.00967165	0	0.0595973	0	0	0.285884	0.0901247	0.129371	0	0.034985	0	0.059735	0	0	0.077
high	0.000414345	0	0.00456843	0	0.0166651	0.154194	0	0	0	0	0.0550553	0	0	0.577063	0.0296077	0.00517392	0.02578	0.0762237	0	0.055255	0	0	0.004
high	0.0746849	0	0.0828254	0.143953	0	0.133945	0.0991159	0.00686431	0.0345986	0.0101708	0.00908122	0	0	0.184997	0.0878037	0.0879302	0.000749365	0	0.0432813	0	0	0	0.011
high	0	0	0.00875548	0.163466	0	0.131813	0.0684749	0	0.000513696	0	0.065492	0	0	0.23346	0.0747578	0.253267	0	0	0	0	0	0	0.023
high	0	0	0.00842659	0.0464721	0	0.285351	0.0564967	0	0	0	0.0855202	0	0	0.19053	0.0426899	0.0880655	0.0637488	0.0824205	0.0405085	0	0	0.00977065	0.197
high	0.0111957	0	0.00766065	0.166622	0	0.154298	0.0647706	0.0279716	0.023207	0	0.0582695	0	5.65357e-05	0.156116	0.137665	0.12392	0.00756972	0.0387135	0.0199253	0	0	0.00203882	0.005
high	0	0	0.00376039	0.171401	0	0.0576451	0.0636367	0.0415261	0	0	0.101257	0.0141664	0.00992295	0.0448806	0.177732	0.205531	0.0300151	0.0507909	0.0276672	0	0	6.79145e-05	0.008
high	0	0.0209145	0.0438717	0.0407599	0	0.0679159	0.0259778	0.037608	0.0440684	0	0.000288175	0.0184143	0.0101757	0.0571129	0.0763063	0.0664656	0.372739	0.0674468	0.0390749	0.0101629	0	0.000697737	0.031
high	0	0	0.0564338	0.0218818	0	0.160791	0.0116792	0.0487922	0.0325224	0	0.00239604	0.0291151	0	0.287734	0.199661	0.0736864	0.0471048	0.023357	0	0.004845	0	0	0.014
high	0.0167878	0	0.0286414	0.00436579	0	0.115019	0	0.00988152	0.0218809	0	0.106133	0	0	0.257029	0.0503133	0.0987292	0	0.0190288	0	0.248438	0.0086823	0.0150698	0.047
high	0.098723	0	0.0217888	0.0597386	0	0.110022	0.0917625	0.0253388	0.000930705	0	0.0183198	0	0	0.254751	0.106409	0.112731	0.0435102	0.0340958	0	0.021878	0	0	0.027
high	0.0182625	0	0.00808699	0.0802484	0	0.157299	0.0626017	0.0651697	0.00277805	0	0.0603312	0	0	0.201985	0.127317	0.0947475	0.0840209	0	0.0371513	0	0	0	0.02
high	0.0303475	0	0.0385871	0.202082	0	0.186721	0.122557	0.0988695	0.0205356	0	0.0574134	0	0.00175039	0.080222	0.0443232	0.0521106	0.0354937	0.0018885	0.0270976	0	0	0	0.053
high	0.0427802	0	0.1881	0.151294	0	0.0545729	0.0545665	0.0225926	0.0298491	0	0.0429157	0	0	0.22288	0.080391	0.0957016	0	0	0.0137166	0	0	0.000640626	0.006
high	0.0498894	0	0.0310426	0.00810799	0	0.00183244	0.0378239	0.0579187	0.0300138	0.00286352	0	0.0167494	0	0.53555	0.0331647	0.020583	0.163541	0	0.000520365	0	0	0.0103992	0.016
high	0.0428248	0	0.0256689	0.082278	0	0.023134	0.110591	0.0765907	0.0278282	0.0288075	0.00295092	0.00786037	0	0.190514	0.12721	0.150922	0.0207511	0.0491595	0.0329093	0	0	0	0.011
high	0.0408897	0	0.00408817	0.111393	0	0.259784	0.0586274	0.0277642	0.0497023	0	0.0386656	0	0.00242025	0.159599	0.0844556	0.0827875	0.041998	0.0234938	0	0.0125548	0	0.00177714	0.19
high	0.0784372	0	0.0176313	0.225585	0	0	0.107538	0.0553853	0.0501384	0	0.0114865	0.024221	0	0.0992532	0.0955908	0.0826836	0.0534172	0.0102089	0.0834647	0	0	0.00495848	0.008
high	0.0673013	0	0.00837484	0	0	0.187262	0	0.0605526	0.0175675	0	0.00803753	0.0277537	0.00213119	0.191974	0.255189	0.0743827	0.0259851	0	0.0734884	0	0	0	0.002
high	0.0921254	0	0.0628355	0.19947	0	0.10693	0.0662679	0.082806	0.0276693	0	0.00689187	0.00555374	0.00429299	0.0522311	0.0922903	0.0772041	0.0554944	0.0161753	0.0517616	0	0	0	0.006
high	0	0.0507639	0	0.151173	0	0.0157018	0.0356125	0.0751806	0.0354204	0	0	0.0352012	0	0.06346	0.149024	0.164184	0.198531	0.00386397	0	0.0135245	0	0.00835916	0.011
high	0.0102565	0	0.00145216	0.238861	0	0.00433382	0.0845626	0.0825042	0.00995818	0	0.0904332	0	0.00308532	0.0911198	0.206685	0.109898	0.02296	0.00196928	0	0.041921	0	0	0.008
high	0.0300671	0	0.0843644	0.0745691	0	0.117831	0.0827996	0.077505	0.0385335	0	0.0475975	0	0	0.078987	0.0917698	0.0451941	0.0903149	0.0366938	0	0.0489078	0	0.0548654	0.043
high	0.0743668	0	0.0649914	0.0630282	0	0.117026	0.0800277	0.00496724	0.0143061	0	0.0427434	0	0	0.322066	0.0854713	0.073027	0	0.0168624	0	0.0256599	0	0.0154567	0.011
high	0.0608823	0	0.109626	0.0530504	0	0.0915624	0.0120255	0	0.0681437	0	0	0	0	0.167261	0	0.128067	0.092997	0.100805	0	0.104565	0	0.0110154	0.01
high	0.0267103	0	0.0125097	0.125356	0	0.116795	0.0979861	0.0835529	0.0178408	0	0.0201001	0.00734926	0	0.106519	0.0939226	0.152462	0.035006	0.0349882	0.046807	0	0	0.0220949	0.006
high	0.104136	0	0.0235252	0	0	0.113613	0	0	0.0290087	0.0218145	0.0309025	0	0	0.297803	0.0474027	0.153388	0	0.00446704	0	0.133181	0	0.0407589	0.008
high	0	0.0102595	0.120364	0.0665604	0	0.0100261	0.00710795	0.020017	0.0474412	0	0	0.0334188	0	0.501622	0.0475258	0.0655844	0.0250943	0	0	0.0157106	0	0.0292679	0.041
high	0	0	0.0460173	0.00217111	0	0.189594	0	0.0149744	0.0375309	0	0.0216098	0	0	0.197712	0.0461129	0.00414329	0.164607	0.187761	0	0.087453	0	0.000313016	0.058
high	0.00425336	0	0.00472647	0.319554	0	0	0.0350311	0.0788107	0.0294478	0	0.0737463	0.0356705	0.0112663	0.0539192	0.123961	0.0861007	0.0961528	0.00462738	0.0427327	0	0	0	0.008
high	0	0	0.00796004	0.00960626	0.0164327	0.23839	0.0591673	0	0	0	0.0398919	0	0	0.496274	0.00571797	0	0.00262753	0	0	0.114174	0.00581195	0.00394684	0.062
high	0.0255785	0	0.0229198	0.0433975	0	0.0903538	0.0440602	0	0	0	0.0196638	0.0355947	0	0.389702	0.0261997	0.158354	0.0154054	0.0561916	0	0.072579	0	0	0
high	0.0224369	0	0	0.0918358	0	0.0122117	0.0156456	0.0754674	0.012275	0.0075128	0	0.0141989	0	0.252809	0.149957	0.0523916	0.152202	0.0791868	0.055859	0	0	0.00601074	0.006
high	0.0545932	0	0.034034	0.149938	0	0.118117	0.0648193	0.0360241	0.00478129	0	0.088182	0	0	0.143437	0.152533	0.119308	0.0151116	0.0110569	0.00806468	0	0	0	0.006
high	0.0118966	0	0.0133064	0.339961	0	0	0.201171	0.0137707	0.00511211	0	0.048614	0.0373934	0.0230418	0.0135403	0.10456	0.139488	0.00808294	0	0.0398964	0	0	0.000164083	0.16
high	0.0164477	0	0.00265497	0.257592	0	0	0.249947	0.0271014	0	0	0.113853	0	0.0019609	0.0776265	0.0866465	0.119543	0.00765844	0.0168126	0	0.0215592	0	0.00059597	0.06
high	0.00569674	0	0.00190874	0.033007	0	0.198774	0.043168	0	0	0	0.0707346	0	0	0.202713	0.21064	0.141962	0	0.051662	0	0.022538	0	0.0171957	0.007
high	0	0.00416178	0	0.128495	0	0.0804535	0.0298042	0.02591	0.0192807	0	0	0.0282467	0.00468031	0.107592	0.073637	0.22588	0.154511	0.0256267	0.0917207	0	0	0	0.072
high	0.132182	0	0.058707	0.0795768	0	0.157194	0	0	0.0064831	0	0.00326482	0.00984279	0	0.312465	0.0987964	0.121882	0.0100785	0	0	0	0	0.00952726	0.005
high	0	0	0.00275032	0.0327302	0	0.035318	0.000792592	0.00564011	0.0323341	0	0.0747121	0	0.00561336	0.522421	0.0101191	0.0498646	0	0.019325	0	0.171825	0.00406823	0.0324856	0
high	0.00295885	0	0.000151275	0	0	0.185803	0	0.0276588	0.0127231	0	0.0646951	0	0	0.34076	0.0181876	0.175452	0.0332602	0.0828473	0	0.0489836	0	0.00651949	0.006
high	0	0.0189749	0.226376	0.0786807	0	0.0859235	0.0131951	0	1.4087e-05	0	0.0394243	0	0	0.278487	0.0832648	0	0.0391364	0.00483158	0	0.110327	0	0.0213654	0.007
high	0.00350736	0	0.0124612	0.135624	0	0.00715552	0.207827	0.0141513	0	0	0.0601435	0	0	0.254904	0.0912446	0.0819815	0.0198933	0.0323864	0	0.0787211	0	0	0.008
high	0	0.00592629	0.00067287	0.0122208	0	0.0224883	0.0540205	0.0648062	0.0184048	0	0	0.0270412	0	0.336503	0.0251362	0.0516322	0.17807	0.135102	0	0.0670372	0.00093864	0	0.037
high	0.0431065	0	0.0318504	0.0576585	0	0	0.0167336	0.0276899	0.0153998	0	0.00807787	0.000727496	0	0.388129	0.209119	0.0673519	0.0553749	0	0.0787814	0	0	0	0.028
high	0	0.00841721	0	0.0259093	0	0.00505055	6.00838e-05	0.0384039	0.0458088	0.0186306	0	0.00903395	0	0.586727	0.0614092	0.192416	0.00226187	0	0	0.00587186	0	0	0
high	0.00298267	0	0.005876	0.0242101	0	0.0450991	0.00652544	0.0351971	0.00828364	0	0.0203819	0	0	0.43727	0	0.11809	0	0.0839925	0	0.206069	0	0.00602271	0.031
high	0	0	0.0153283	0.087071	0	0	0.0236822	0.1023	0.0468094	0.00813465	0.00276514	0	0	0.328707	0.0681009	0.156886	0	0.0428204	0	0.117394	0	0	0.119
high	0	0	0.0088695	0	0	0.244364	0	0.0493969	0	0	0.070137	0.00927509	0	0.250964	0	0.0213826	0.0543459	0.220363	0	0.0600043	0	0.0108986	0.061
high	0.0321495	0	0.0234729	0.340666	0	0	0.0650153	0.134663	0	0	0	0.0873902	0.00381913	0	0.0794702	0.10877	0.091867	0	0.0327166	0	0	0	0.032
high	0	0.0364842	0	0.0383464	0	0.108669	0.17026	0	0	0	0.0163524	0.0161336	0	0.262045	0.209878	0	0.0247193	0.0572894	0.0434267	0	0	0.0163947	0.005
high	0.0179598	0	0.00264544	0.0882782	0	0	0.037856	0.0465756	0.0359099	0	0	0.0622065	0	0.38395	0.113928	0.0386208	0.102106	0.00383665	0.0613431	0	0	0.0047841	0.048
high	0.049109	0	0.230106	0.0564444	0.0191976	0.0775912	0.0344495	0	0.00357277	0	0	0.0120409	0	0.261827	0.0691303	0.0748457	0	0.0294055	0	0.0634808	0	0.0187993	0.006
high	0.0174405	0	0.0105417	0.266204	0	0.00671813	0.154324	0.0725948	0	0	0.0706576	0	0	0.0523827	0.0983602	0.0927238	0.0192291	0.00942374	0	0.110541	0.000890857	0.0179671	0.006
high	0	0	0.01706	0.0643893	0.101434	0.151299	0.0404386	0	0	0	0.0108531	0	0.00663564	0.141472	0.175978	0	0.177043	0.00364995	0	0.091486	0	0.0182617	0.061
high	0	0	0.0270366	0.0185994	0.0108458	0.108204	0.0231867	0.0131095	0.00895024	0	0.00334789	0.00461734	0	0.343088	0.0752317	0.243853	0.0696787	0.026546	0.0237062	0	0	0	0.006
high	0.0389305	0	0.0190558	0.0186706	0	0.0809214	0	0.00754931	0	0	0	0.0410738	0	0.518782	0.0855681	0	0.0191557	0	0	0.166014	0.00427907	0	0.005
high	0.000425354	0.0124221	0.00220958	0	0.0513047	0.0922421	0	0.00970831	0.00047969	0	0.112863	0	0	0.554316	0.0243995	0.0609031	0	0	0	0.0721136	0	0.00661326	0.009
high	0	0	0.00224664	0.0224397	5.97947e-05	0.0552326	0.0730213	0	0	0	0.0525221	0	0	0.592324	0.00410895	0.0461268	0.047502	0.0268531	0	0.0767293	0.000833343	0	0.005
high	0	0	0.00402569	0.0555038	0.022303	0.106527	0.0617384	0	0	0	0.0323492	0.00311246	0	0.276839	0.0638806	0.170101	0	0.0731663	0	0.130453	0	0	0.014
high	0.0237264	0	0.0341671	0.0294243	0.0429458	0.039186	0	0	0.018466	0	0	0.0515016	0	0.4307	0.0668661	0.0708605	0.0320868	0.0280911	0	0.131979	0	0	0.031
high	0.0533625	0	0.0954822	0.0714051	0	0.00913364	0.0678954	0.0101975	0.0249296	0	0.00622809	0	0	0.335463	0.0428012	0.0227631	0.0910733	0.108836	0	0.0322714	0	0.0281585	0.03
high	0.0278959	0	0.0841338	0.0480439	0	0	0	0.0507735	0.0795561	0	0	0.0498422	0	0.337341	0.0162735	0.127564	0.0559505	0.0803201	0.0132671	0.0246018	0	0.0044365	0.002
high	0.00447317	0.00110125	0.000983816	0.0144784	0	0.0492215	0.132334	0.0444876	0.00908676	0	0.085553	0	0.000373132	0.354338	0.154411	0.0461465	0.0111022	0.0568008	0	0.019443	0.0156668	0	0.008
high	0	0	0.00256764	0	0.062667	0.0502155	0.0244194	0	0	0	0.0133549	0.023245	0	0.590177	0.00634932	0.0407088	0	0.170562	0.0157331	0	0	0	0.001
high	0.00455522	0	0.0105	0.185786	0	0.181088	0.0455769	0.024221	0	0	0.0688856	0	0	0.161342	0.150427	0.118972	0.0115668	0	0	0.0199363	0	0.017143	0.006
high	0	0.0242158	0.00258636	0.0511401	0	0.00892554	0.12828	0	0	0	0.126964	0	0	0.32363	0.0801646	0.0940372	0.0825417	0.050203	0	0.0243472	0	0.00296426	0.016
high	0.0864688	0	0.0502146	0.049068	0	0	0.00887051	0.0332256	0.0333313	0	0.0226821	0	0	0.506912	0.0854876	0.0859465	0.0128539	0	0.024939	0	0	0	0.03
high	0	0.00172946	0.00240718	0.0931296	0	0.0230278	0.031113	0.0821575	0.0782989	0	0	0.0357018	0.00585472	0.235929	0.0871392	0.148152	0.134917	0	0.0398919	0	0	0.00055147	0.011
high	0	0	0.00465701	0.0350232	0	0.164167	0.239718	0.00866234	0	0	0.0372253	0.0219661	0.00339051	0.203012	0.0163579	0.0914781	0.022345	0.101951	0	0.0423078	0	0.00773885	0.068
high	0.0421716	0	0.381224	0.0235669	0	0.0120396	0.0240851	0.023076	0	0	0	0	0	0.32126	0.0768056	0.0450721	0	0.0124404	0.0351039	0	0	0.00315463	0.005
high	0.0195861	0	0.0295292	0.224127	0	0.138269	0.0820444	0.00716768	0.00867167	0	0.0200332	0	0	0.260633	0.0237749	0.148437	0	0.0179206	0	0.0198061	0	0	0.026
high	0.00200164	0	0.000102556	0.158088	0	0	0.154345	0.0122247	0	0	0.0733461	0	0	0.285747	0.130303	0.171052	0	0.0127892	0	0	0	0	0
high	0.00397635	0	0.0115519	0.40173	0	0	0.122003	0.0577195	0.0164454	0	0.00749226	0.030883	0.00709018	0.0230166	0.184316	0.0758857	0.0218361	0.00116046	0.0286841	0	0	0.00620964	0.01
high	0.00500325	0	0.00232766	0.172806	0	0	0.0974732	0.0888955	0	0	0	0.0387746	0.000568714	0.0758466	0.336779	0.136708	0.0175381	0.0116148	0.00995396	0	0	0.00571039	0.005
high	0.099467	0	0.136762	0.13327	0	0.117872	0.0174765	0.0352546	0.0493412	0	0	0.0199084	0.00513601	0.158048	0.102261	0.0558122	0.0406779	0	0.0257861	0	0	0.00292702	0.006
high	0.0217882	0	0.0102496	0.0219676	0	0.164169	0	0	0	0	0.0268031	0	0	0.411383	0.0295939	0.230268	0.0538639	0.0200362	0.00177843	0.00809926	0	0	0.002
high	0.0468404	0	0.198361	0.0274785	0	0	0.0016453	0.0224719	0.00553034	0.00281406	0	0.0214778	0	0.413405	0.00992037	0.0996504	0.130562	0.00057074	0.00971315	0	0	0.00955911	0.008
high	0	0	0.00575957	0.0160185	0	0.055242	0	0.04243	0.021284	0	0.0804044	0	0	0.644549	0	0.0459477	0.00988227	0.0353935	0	0.0430893	0	0	0.001
high	0.0973057	0	0.0672666	0.0076258	0	0.0118755	0	0.01886	0.0240823	0	0.014035	0	0	0.504892	0.0204628	0.0420117	0	0.00238803	0	0.186465	0	0.0027301	0.032
high	0	0	2.8717e-06	0.0455704	0.123921	0.136098	0	0	0.00055088	0	0.0234447	0.0144573	0	0.437461	0	0.0940274	0.0830814	0	0	0.0264889	0	0.0148965	0.01
high	0	0	0.00615974	0.153296	0	0	0.130499	0.0326839	0.000248932	0	0.0397311	0	0	0.23875	0.155522	0.15209	0.0534157	0.0204841	0.0133177	0	0	0.00380107	0.001
high	0.0218905	0	0.00472538	0.263844	0	0	0.127337	0.0453986	0.0293753	0	0.0374781	0.0192025	0	0.083204	0.161836	0.146013	0.0282909	0	0.029724	0	0	0.00168037	0.008
high	0	0	0.0012769	0.0504154	0	0.0743587	0	0.000234365	0.00842743	0	0.023234	0	0	0.519163	0.0641836	0.100867	0	0.0212407	0	0.136598	0	0	0.007
high	0	0.00625493	0	0.0428466	0.0419613	0.193118	0	0	0	0	0.0023845	0	0.00367939	0.540214	0.0459424	0	0.0412349	0.0257807	0	0.0565831	0	0	0
low	0.0300724	0	0.1334	0.0552918	0	0.0910314	0.0610991	9.61253e-05	0.0370055	0	0.00202569	0	0	0.245537	0.113982	0.130261	0.0784785	0	0.0217199	0	0	0	0.009
low	0.0246129	0	0.00700478	0.0333759	0	0.307384	0.0372165	0.0477722	0.0143594	0	0.02057	0	0.00746278	0	0.0303301	0.204697	0.226908	0.0205283	0.00482787	0.0104971	0	0.0024526	0.023
low	0.0064317	0	0.00704258	0.112354	0	0.0661914	0.106004	0.00623598	0.016584	0	0.0646584	0	0	0.244168	0.0921253	0.175499	0	0.00862787	0.060268	0.0157259	0	0.0180832	0.011
low	0.132608	0	0.0313373	0.0848605	0	0	0.183059	0.0437503	0.0165795	0.00698415	0.0748088	0	0.0163679	0.102272	0.0814543	0.0037846	0.0123297	0.0483821	0	0.115772	0.00508057	0.0405682	0.021
low	0.05836	0.0497443	0.243815	0.0456074	0	0.0260767	0.0619879	0.0151927	0.0468992	0	0.0335563	0	0.00305091	0.184818	0.00752919	0.0407599	0.0283529	0.036798	0.0137038	0.0809794	0	0.022769	0.004
low	0.0462134	0	0.0472935	0.0106631	0	0.170503	0	0.0291267	0	0	0.0780945	0.0293972	0	0.323382	0.0545524	0.0927769	0.0360055	0.0507885	0.0312035	0	0	0	0.029
low	0.0710933	0	0.00849389	0.161658	0	0.0726397	0.0251832	0.0847137	0.0221073	0.0645857	0	0.0370506	0	0.116295	0.0859834	0.0921394	0.0593002	0	0.0941538	0	0	0.00460319	0.005
low	0.137343	0	0.0905915	0.0973901	0	0.0179268	0.112682	0.0246678	0	0	0	0.0427413	0	0.214189	0.130597	0.0489935	0.0313845	0.0160954	0	0	0.0288216	0.00657581	0.022
low	0	4.47812e-06	0.0813419	0.0683855	0	0.0995402	0.0537524	0.0443966	0.006795	0	0.0358134	0	0	0.253722	0.104653	0.0337862	0.0348222	0.113154	0	0.0698335	0	0	0.038
low	0.157722	0	0.213853	0.0459412	0.0177954	0.0102712	0.00896413	0.000522403	0.0104699	0	0.0733044	0	0	0.191765	0.00852051	0.0497832	0	0.0879818	0	0.0929951	0.00271033	0.0274	0.004
low	0.115856	0	0.050765	0.012495	0	0.0973998	0.00678429	0.00911933	0.0342592	0	0.0422768	0	0	0.245994	0.0572062	0.204009	0.010593	0.056987	0	0.0562549	0	0	0.023
low	0.043764	0	0.0174284	0.0153251	0	0.0131079	0.0207683	0.0261211	0.0406776	0	0.00380741	0	0	0.576866	0.0338054	0.0920055	0.0438633	0.0267008	0.0457593	0	0	0	0
low	0.0414437	0	0.111004	0.0144545	0	0.192522	0.156986	0	0	0	0.0480152	0	0.0222598	0.096353	0	0	0.127865	0.0668802	0	0.122215	0	0	0.017
low	0	0.0365363	0	0.0379434	0	0.144328	0	0	0.00696787	0	0.116413	0	0.00194408	0.34925	0.0180348	0	0.0192863	0.0487198	0	0.214784	0	0.00579344	0.031
low	0	0	0.141361	0.0650093	0	0	0.0180865	0.105285	0	0	0	0.0137806	0	0.0964598	0.109281	0.129123	0.0664821	0.0977663	0	0.124845	0	0.032521	0.03
low	0.00283134	0.0103488	0	0.0231808	0	0.145497	0	0.0370873	0.00655272	0	0	0.116022	0	0.344881	0.0444639	0	0.135414	0.124404	0.00170899	0	0	0.00760705	0.01
low	0.158778	0	0.276977	0.136552	0	0.120717	0.00200075	0.00356617	0.0398752	0	0	0	0.0166878	0.0518896	0.0268878	0.0995413	0.00991484	0	0	0.052033	0	0.00457977	0.001
low	0.0209915	0	0.0780813	0.0875781	0	0.0867498	0.0656391	0.0248773	0.00195519	0	0.0864155	0	0	0.2693	0.102632	0.123374	0.00066752	0.0195514	0.0321879	0	0	0	0.023
low	0	0	0	0.0343973	0	0.126758	0.0288161	0.0156341	0.00160077	0	0.047748	0	0	0.238906	0.0694799	0.142911	0.0447896	0.156809	0	0.0609033	0	0.0312473	0.072
low	0	0	0.0075096	0	0	0.124355	0.0240736	0.0042911	0	0	0.0699005	0	0	0.1331	0	0.0881749	0	0.170284	0	0.179951	0.00545849	0.192902	0.2
low	0.0106621	0	0.00159485	0.0340553	0	0.0739506	0.0324035	0.0185253	0.047209	2.50939e-05	0.0118594	0	0	0.491431	0.0503974	0.112738	0.0179949	0.0784057	0.0187478	0	0	0	0
low	0.028169	0	0.0660273	0.0824876	0	0.27342	0.0114487	0	0	0	0	0	0.00648405	0.163558	0.000226689	0.0622732	0.0388071	0.150054	0.0146997	0.0763054	0	0.026039	0.043
low	0	0	0.0562693	0.0241541	0	0	0.0273895	0.0841709	0.00164206	0	0.00741424	0	0	0.433246	0.104258	0.20072	0.0105881	0	0.0441437	0	0	0.00600436	0.039
low	0.00329336	0.000159364	0.0844241	0.179813	0	0.14294	0.0688458	0.0775249	0.0458408	0	0.0520186	0	0.00364966	0.0741611	0.0819958	0.0964438	0.0224086	0.0377401	0.0258513	0	0	0.00288974	0.026
low	0.0112794	0	0.00906954	0.240605	0	0.0552524	0.0932086	0.0449974	0.0239593	0	0.117363	0	0	0.106849	0.146229	0.065269	0.0159369	0.0394601	0	0.0303533	0	0.000168224	0.005
low	0.015456	0.0122948	0	0.0185777	0	0.178248	0	0.0316997	0.0236118	0	0	0.0418566	0	0.43068	0.070646	0.090969	0.0255721	0.00238047	0.0580073	0	0	0	0.199
low	0.000470941	0	0.0011572	0.125179	0	0	0.0369508	0.0810614	0.0270755	0	0.0409452	0.0150454	0	0.294357	0.173702	0.0877216	0.0191993	0.0171904	0.0799444	0	0	0	0.002
low	0.00427701	0.00388125	0.000621508	0.0147394	0	0.0385943	0	0.042268	0.0260321	0	0.0328443	0.00661401	0	0.626253	0	0.0897948	0.0313334	0.0543004	0.0284464	0	0	0	0.001
low	0.0766932	0	0.0476725	0.0952686	0	0.156493	0.0852047	0.0333133	0.0402535	0	0.045177	0	0.0092637	0.111245	0.116118	0.059153	0.039886	0	0.0609825	0	0	0.0232763	0.016
low	0.133774	0	0.205759	0.265362	0	0.00707889	0.0141908	0	0.0830679	0	0.0198753	0	0.0171082	0.0844697	0.0340915	0.0496032	0	0	0	0.0360353	0	0.049585	0.004
low	0.0539698	0	0.0229163	0.0909171	0	0.0458437	0.0202557	0.0291501	0.0067723	0	0.00427151	0	0	0.437349	0.0905568	0.120742	0.021875	0	0.0495374	0	0	0.0058438	0.008
low	0.180058	0	0.222982	0.00772752	0	0.109915	0.00900126	0.0129013	0	0	0.0616149	0	0.0242876	0.232185	0	0.0699151	0	0.0385163	0	0.0259826	0.00491325	0	0.002
low	0.145707	0	0.0988714	0.0694947	0	0.146849	0.024318	0.0468072	0.0340707	0.0223295	0.0023968	0	0	0.150328	0.0380908	0.126323	0.0187391	0.0268065	0.0198122	0.00651992	0	0.0225362	0.006
low	0.142284	0	0.0753628	0.152186	0	0.0898902	0.0865443	0	0.0350649	0	0.00928324	0.010479	0	0.134912	0.0925482	0.0921127	0.0289502	0	0.0433543	0	0	0.0070283	0.007
low	0.0276381	0	0.0106894	0.143163	0	0.031867	0.0830214	0.049092	0	0.0260525	0	0.00528402	0	0.203954	0.238248	0.117833	0.0318885	0	0	0.0226519	0	0.00861765	0.056
low	0.113231	0	0.0286965	0.0754993	0	0.0931003	0.0504776	0.112567	0.0654739	0	0.0110134	0	0.0117011	0.0594173	0.104084	0.134645	0.0709869	0.0411102	0.0131256	0	0	0.0148703	0.007
low	0.0680729	0	0.124633	0.121999	0	0.123975	0.0733792	0.0218404	0	0	0.0761144	0	0.00742317	0.102244	0.069299	0.0677454	0.0509976	0.0124683	0.0798092	0	0	0	0.009
low	0	0	0.00775886	0.14951	0	0.146379	0.0165787	0	0	0	0.0863757	0.0357607	0.0120037	0.261633	0.0914779	0.146821	0	0	0.0457011	0	0	0	0.006
low	0.0198412	0	0.030974	0.113081	0	0.0676779	0.0223617	0.0567546	0.0965896	0	0.0526431	0	0	0.20292	0.129336	0.150519	0.0138656	0	0.0293338	0	0	0.014102	0.152
low	0	0	0.00265054	0	0	0.0660362	0	0.0432658	0.071702	0.00176382	0.0232239	0.0385625	0	0.481872	0.0671586	0.0932919	0.00675488	0.00872573	0.0949917	0	0	0	0
low	0.0398018	0	0.00160841	0.240709	0	0.128781	0.0286601	0.0542969	0.0285362	0	0.023126	0.0388905	0	0.0835386	0.118781	0.0913017	0.038202	0	0.0777282	0	0	0.00603822	0.125
low	0.0552976	0	0.0117896	0.0866532	0	0.00252792	0.0222927	0.0149968	0.0301902	0	0	0.00102744	0	0.569009	0.0167202	0.145503	0.00243263	0.010582	0.0309784	0	0	0	0
low	0.0145357	0	0	0.00481486	0	0.00231699	0	0.0237997	0.0793224	0	0	0.0214717	0	0.537324	0.0619055	0.143391	0.0899114	0	0.021207	0	0	0	0
low	0.0303608	0	0.0100383	0.308366	0	0	0.0674561	0.0580472	0.0848754	0	0.049109	0	0.0174879	0.0765098	0.0900503	0.13777	0.00549381	0.0149959	0.0494397	0	0	0	0.123
low	0.0244971	0	0.0423575	0.0890656	0	0	0	0.0900526	0.0509586	0	0.0426496	0	0	0.321002	0.0205956	0.10375	0.00665282	0.17795	0	0.015877	0	0.0145914	0.227
low	0.00406693	0	0.00167108	0.00241944	0	0.169379	0.0114406	0	0.0450653	0	0.0295659	0	0	0.533465	0	0.058313	0.0466591	0.0901386	0.00771391	0.000101056	0	0	0.001
low	0.143253	0	0.0516999	0.0374634	0	0.0302976	0.00917699	0.0226479	0.0627856	0	0.035926	0	0	0.343997	0.0437589	0.188751	0.0171039	0	0	0.0112116	0.00192755	0	0.005
low	0	0.00282881	0	0	0.00224523	0.0383265	0	0.0326946	0.00041948	0	0.0491758	0	0	0.669302	0	0.0891183	0.0141601	0.0615868	0	0.0401426	0	0	0
low	0.074539	0	0.0281519	0.00502045	0	0.133422	0	0.0399199	0.0247473	0	0.0160601	0.00753441	0	0.335274	0.0587674	0.178492	0.0141629	0.0214884	0.0624192	0	0	0	0.02
low	0.0463872	0	0.1069	0.0359691	0	0.251412	0.0413336	0.0648339	0.0204613	0	0.0286231	0	0.00364347	0.106559	0.0307741	0.086098	0.0216621	0.0640465	0	0.0849218	0	0.0063749	0.015
low	0.0128391	0	0.184843	0.129502	0	0	0.0602824	0.121978	0.00294337	0	0.0130972	0.00199711	0.000979148	0.127294	0.106507	0.0556254	0.0909331	0.065641	0.0227174	0	0	0.00282038	0.006
low	0.0309237	0	0.0369259	0.0799028	0	0.18388	0.113876	0.00584637	0.00515352	0	0.0867735	0	0	0.146054	0.152157	0.0914162	0.00464512	0.030955	0	0.0241933	0	0.00729694	0.044
low	0	0.0387192	0.187009	0.031823	0	0	0.00500407	0.101989	0.0170404	0	0.0155671	0	0	0.0924597	0.125228	0.036132	0.0315208	0.0527346	0.221711	0.0322824	0	0.010779	0.008
low	0	0	0.165424	0.00176419	0.00422144	0.0278362	0.0321722	0.0604459	0	0.00426924	0	0	0	0.210127	0.0638346	0.111784	0.11334	0.0263356	0.118047	0	0.0208532	0.0395454	0.02
low	0.103844	0	0.117525	0.0111655	0	0.116696	0.0663221	0.0109224	0.0118865	0	0.0133384	0.00210878	0	0.200543	0.171759	0.082774	0.0258089	0.0565295	0.00640282	0	0	0.00237412	0.005
low	0.0250893	0	0.0175994	0.217284	0	0.0460121	0.0726455	0.0267481	0.0605256	0	0.0881149	0	0.0295571	0.0742364	0.124568	0.148229	0.0320035	0.000856757	0.0332545	0	0	0.00327557	0.007
low	0.0102962	0	0.0053113	0	0	0.171791	0.0594341	0	0	0	0.0127795	0.0155958	0	0.295938	0.160033	0.187006	0.0192622	0	0.0567462	0	0	0.00580743	0.006
low	0.0213533	0	0.00378645	0.0756374	0	0.16477	0.102023	0.000566594	0.000582148	0	0.0983757	0	0.00926681	0.141723	0.158803	0.171121	0.0163758	0	0.0356162	0	0	0	0.004
low	0.0341993	0	0.0116522	0.120965	0	0.0980003	0.0970286	0.0796693	0.0347429	0	0.0474019	0	0.00275652	0.0457968	0.208407	0.137815	0.0247802	0.0153232	0.0331172	0	0	0.00834493	0.004
low	0	0.0020008	0	0.00125498	0	0.132582	0	0	0	0	0.039954	0.0196272	0	0.381234	0.0220789	0.32417	0	0	0	0.0770988	0	0	0
low	0	0	0	0.139855	0	0	0.0184379	0.0477584	0.0540277	0	0.0119721	0.011007	0	0.407614	0.101678	0.104154	0.0481514	0.00983513	0.045509	0	0	0	0
low	0.0877922	0	0.070213	0.0499723	0	0.0433223	0.043517	0.047979	0.0240331	0.00383429	0.0276079	0	0	0.319904	0.0693097	0.065828	0.00639999	0.111432	0.0257304	0	0	0.00312463	0.01
low	0	0.00054234	0.000632008	0.0309875	0	0.253286	0	0	0.0353522	0	0.0225981	0.00689242	0	0.223433	0.110415	0.116282	0.155016	0.00511491	0.0394489	0	0	0	0.005
low	0.0441676	0	0.00735712	0.146977	0	0.0330314	0.0515018	0.0310699	0.0185375	0	0.0151061	0.0563424	0.00907899	0.169351	0.170029	0.0818888	0.0565066	0.0373349	0.0687392	0	0	0.00298056	0.006
low	0.00977636	0	0.00239221	0.164175	0	0.0237854	0.116747	0.0707386	0.031864	0	0.054536	0.0150149	0	0.154966	0.140074	0.0969416	0.065447	0.00665189	0.0466398	0	0	0.000250309	0.006
low	0.00909262	0	0.00316147	0.00446834	0	0.256911	0	0.0164879	0.0374882	0	0	0.0378483	0.0297744	0.122894	0.00933015	0	0.291631	0.123691	0.0154541	0	0.0331157	0.00865221	0.13
low	0.00357104	0	0.00467541	0.00672906	0	0.138545	0	0.00973517	0	0	0.0572747	0	0	0.345518	0.0267978	0.0148341	0	0.240487	0	0.139504	0	0.0123293	0.001
low	0.000658715	0	0.0127717	0.105437	0	0.0863139	0.090041	0.0293845	0.00129118	0	0.00240687	0.0197564	0	0.190529	0.172936	0.144516	0.0503699	0.0317328	0.0596734	0	0	0.00218283	0.061
low	0.00627895	0.000800437	0.000816062	0.00952306	0	0.0514914	0	0.0150714	0.078323	0	0.0187036	0.0065693	0	0.405702	0	0.2322	0.0863506	0.0803981	0	0.00563529	0	0.00213645	0
low	0.0284294	0	0.00186601	0	0	0.183087	0.0225078	0.0281176	0	0	0.0392096	0.0110163	0	0.19113	0.279532	0.0566561	0.0329631	0.0777453	0.0412601	0	0	0.0064794	0.004
low	0.0230844	0	0.212546	0.0336743	0	0.0327043	0	0.0467397	0.0425808	0	0	0.0144279	0	0.267386	0.0575741	0.154339	0.0191097	0.0221286	0.0737046	0	0	0	0.007
low	0.0290291	0	0.00314865	0.0484828	0	0.179221	0.0240927	0.00996782	0	0	0.0705617	0	0	0.206322	0.0971679	0.0786171	0.0191931	0.104244	0	0.114172	0	0.0157803	0.009
low	0	0	0.000466961	0.0485107	0	0.116295	0.059745	0	0	0	0.0792869	0	0	0.188715	0.240881	0.0726593	0	0.108052	0	0.0816197	0	0.003768	0.005
low	0.0612782	0	0.00685504	0.173819	0	0.0662968	0.0920203	0.0844913	0.00819528	0	0.0261824	0	0.0112885	0.164407	0.13784	0	0.0676198	0.0857947	0	0.0101123	0	0.00379991	0.052
low	0.0356936	0	0.0136082	0	0	0.0449894	0	0.0211062	0.0124556	0	0.0315499	0	0	0.627613	0.0283451	0.0651321	0	0.0145852	0	0.0732252	0	0.0316966	0
low	0.0121311	0	0.0013145	0.0368205	0	0.0526802	0.0154244	0.0266587	0.0366318	0	0.00059732	0.00950428	0	0.58082	0.0307571	0.119149	0.0363571	0	0.0377073	0	0	0.00344678	0.008
low	0.0765836	0	0.149529	0.0217676	0	0.157887	0.0351892	0.0114548	0	0	0	0.0373889	0.000263499	0.141482	0.125764	0.080729	0.0222363	0.0268687	0.0709166	0	0	0.0419401	0.005
low	0	0	0.0960781	0.0225535	0	0.137631	0.0431287	0.0443462	0.0231687	0	0.0157177	0	0	0.0815425	0.0608726	0.0841305	0.108627	0.140675	0.0151781	0.0637927	0	0.0625575	0.041
low	0.145581	0	0.109284	0.0293254	0	0.226366	0.00566579	0	0	0	0.0096023	0	0	0.22145	0.0986498	0.0976763	0.023492	0	0	0.0227093	0	0.0101987	0.005
low	0.147487	0	0.0548537	0.0940721	0	0.110942	0	0.0239648	0.00953055	0	0	0.00180876	0.0188599	0.26655	0.000247073	0.109425	0	0.0848341	0.0136841	0.058649	0	0.00509175	0.007
low	0	0	0.018641	0.129526	0	0.105817	0.104039	0.0321771	0.020798	0	0.078564	0.011002	0.00930619	0.252546	0.110791	0.0701858	0.0169821	0.0259222	0.0137018	0	0	0	0.071
low	0.0525985	0	0.00263588	0.0998469	0	0.119224	0	0	0.00616953	0	0	0	0	0.234399	0.0970612	0.180033	0.0611586	0.0269298	0.0403926	0.079551	0	0	0.022
low	0.0587934	0	0.00636541	0	0	0.0891351	0.123971	0.0372431	0	0.00970075	0.0825295	0	0	0.135129	0.218696	0.133452	0.00387222	0.00911703	0.0554882	0	0	0.0365059	0.004
low	0.101065	0	0.183614	0.0951611	0	0.0726012	0.0422456	0.00455874	0.032345	0	0.0387117	0	0	0.145152	0.0319034	0.0878982	0.00125333	0.0229656	0	0.0738491	0	0.0666757	0.005
low	0.0915605	0	0.350102	0.0495815	0	0.0881138	0.0207693	0	0.0178264	0	0.0155847	0	0.0349247	0.00519826	0.00864162	0.103431	0.116469	0.0631926	0	0.0257296	0	0.00887421	0.002
low	0.125448	0	0.0408503	0.128738	0	0.116256	0.00130228	0.0571922	0.0705427	0	0.0330364	0	0	0.159925	0.0523658	0.0882927	0.00528402	0.0349237	0.0487241	0.0195	0	0.0176199	0.005
low	0.0266616	0	0.065178	0.107853	0	0.194768	0.053868	0.0104292	0.0299948	0	0.0868623	0	0	0.243374	0.0747823	0.0544996	0.00436364	0.0228754	0.00735553	0.00683734	0	0.0102972	0.043
low	0.107314	0	0.0035941	0.15109	0	0.244339	0.0934778	0.0470835	0.0289761	0	0	0.00714258	0.0152944	0.0112613	0.046645	0.112485	0.0479668	0.0325609	0.0373876	0.00234414	0	0.0110371	0.014
low	0.033685	0	0.0433704	0.226924	0	0.199935	0.0809097	0.0467028	0.0234259	0	0.0705973	0	0.0037989	0.0806653	0.0693221	0.0548387	0.0125609	0.0263315	0.00720872	0.00468387	0	0.0150396	0.032
low	0.0414022	0	0.0594603	0.126418	0	0.0626801	0.15709	0.0472761	0.0269828	0	0.0569346	0	0.0020716	0.119119	0.0791067	0.102078	0.00591303	0.0613185	0.0417665	0	0	0.0103821	0.009
low	0.0118136	0	0.000481842	0.0839599	0	0.176099	0.0212051	0.0439738	0.0316901	0	0	0	0	0.274003	0.137246	0.103878	0.0458776	0	0.0487915	0.0160256	0	0.0049545	0
low	0	0	0.00723246	0.0251917	0	0.14554	0.0367766	0.00289845	0.0180967	0	0.0616178	0	0	0.239002	0.0149012	0.17878	0	0.0825392	0.148216	0	0.000134744	0.0390736	0.025
low	0.00683955	0.0290321	0.0144308	0.11705	0	0.0616682	0.0756631	0.0779878	0.0936858	0.00522908	0.0627708	0	0	0.145022	0.120779	0.125052	0	0.0249413	0.0398483	0	0	0	0.116
low	0.0229383	0	0.0699235	0.0730404	0	0.159643	0.000297692	0.065992	0.0627412	0	0	0.05525	0.0080496	0.080379	0.123278	0.0612129	0.123534	0.0218259	0.071894	0	0	0	0.03
low	0.0998916	0	0.267538	0.112896	0	0.0294413	0.0353356	0.0435191	0.0268678	0	0.00135949	0.0108237	0.00283519	0.0822189	0.0725137	0.109746	0.0637948	0	0.0412189	0	0	0	0.004
low	0.0298818	0	0.00633626	0.0268972	0	0.0956872	0.00551061	0.0200089	0.0574388	0.0134509	0	0	0	0.448636	0.0883083	0.153364	0	0.0268414	0.0276386	0	0	0	0
low	0.00358114	0	0.00654219	0.00739486	0	0.0687753	0.0284593	0.046122	0.00161187	0	0.0397142	0.0101182	0	0.31187	0.184445	0.14113	0.0891882	0	0.0610482	0	0	0	0.024
low	0.0114276	0	0.0787544	0.143739	0	0.0663946	0.03177	0.0576865	0.0508978	0	0.0241097	0.024092	0	0.179132	0.15565	0.0945	0.0564465	0	0.0209117	0	0	0.00448863	0.009
low	0.000609466	0	0.00582109	0.0236865	0	0.0634949	0.0122526	0.0332271	0.0744043	0.0110159	0.0536588	0	0	0.212733	0.199648	0.180872	0.0792159	0	0.049361	0	0	0	0.002
low	0	0.00310192	0.00376356	0.0232969	0	0.0305196	0	0.0269224	0.0852172	0	0.0399856	0	0	0.41572	0	0.121649	0.0114463	0.0183758	0	0.202476	0.00854262	0.00898265	0.221
low	0	0	0.0164846	0.0293178	0	0.200106	0	0	0	0	0.031456	0.035769	0	0.283713	0.250805	0.0543696	0.0159824	0.0166171	0	0.0653795	0	0	0.006
low	0	0	0.008826	0.02903	0.116605	0.0944575	0	0	0.00186312	0	0.0122312	0.0361966	0	0.347428	0.146127	0.0734202	0.0341178	0.0683017	0	0.0313955	0	0	0.001
low	0.00169031	0	0.0090019	0.332138	0	0	0.183941	0.0317805	0.0327774	0	0.0650169	0	0.00386759	0.0250582	0.137987	0.15025	0.000912997	0	0.0251078	0	0	0.000470686	0.008
low	0.0173569	0	0.000536746	0.00996766	0	0.0364392	0	0.0820859	0.0280989	0	0.0124229	0	0	0.647779	0.033135	0.119846	0	0.00571226	0.00661945	0	0	0	0
low	0	0	0.0232204	0.0134677	0	0.200157	0.00784799	0.0529786	0.017609	0.00532236	0.0280423	0.0192077	0	0.332634	0.0558939	0.0677184	0.131459	0	0.0444406	0	0	0	0.013
low	0.0108699	0	0.081129	0.171002	0	0.0504424	0.0525272	0.044361	0.0252227	0	0.104991	0	0	0.153614	0.127475	0.13938	0	0.0222315	0.00528654	0.0101832	0	0.00128431	0.035
low	0.0289258	0	0.0429416	0.132727	0	0.124511	0.0445031	0.0395007	0.0125187	0	0	0.0298298	0	0.182096	0.112672	0.13423	0.0157391	0.065049	0	0.0257136	0	0.00904237	0.007
low	0.00545587	0	0.00216431	0.108065	0	0.147796	0.0407923	0	0.0239632	0	0.00130312	0.053385	0	0.182782	0.142938	0.0951248	0.094884	0.0481001	0.0472022	0	0	0.00604417	0.009
low	0.00621271	0	0	0.0485788	0	0.00829298	0.042235	0.0624296	0.0265465	0	0.0286452	0	0	0.35255	0.134627	0.205708	0.0236355	0.00442533	0.056114	0	0	0	0
low	0	0	0.0102136	0.067535	0	0	0.109586	0.166586	0.0270702	0.0506034	0	0	0	0.264794	0.143597	0.056851	0.0756756	0	0	0.0165844	0	0.0109042	0.004
low	0.178642	0	0.0434045	0.0478997	0	0.138714	0	0	0.0289675	0	0	0	0.00690667	0.309081	0.0202651	0.0902022	0.0975485	0	0.0138393	0.0164877	0	0.00804102	0.002
low	0.031679	0	0.0181334	0.163007	0	0.0509046	0.0564077	0.0345965	0.0332344	0	0.0632358	0	0	0.25874	0.101537	0.0936925	0.0570003	0	0.0378314	0	0	0	0.005
low	0.0182147	0	0.0239599	0.131897	0	0.00279582	0.0616278	0.0149732	0	0	0.0347504	0	3.1662e-07	0.3631	0.0841364	0.03212	0.0776097	0.0445134	0.0979076	0	0	0.0123936	0.233
low	0.0913291	0	0.0761903	0.133773	0	0.0793381	0.0367401	0.0316056	0.0546576	0	0.00919943	0	0	0.204987	0.163423	0.0550756	0.0321984	0.00200348	0.0294789	0	0	0	0.008
low	0.120337	0	0.165451	0.183334	0	0.0362208	0.0477188	0.0030817	0.0278194	0	0	0.0397606	0	0.0885329	0.0895254	0.0409438	0.0413816	0	0.111112	0	0	0.00478072	0.005
low	0	0	0.011183	0.080718	0	0.0967747	0.0375944	0.0208435	0.0128685	0	0.0695235	0.00607206	0	0.309086	0.00289109	0.0976806	0.0455036	0.0651511	0	0.14411	0	0	0.029
low	0.0261387	0	0.0475503	0.127689	0	0.0730751	0.0621459	0.088063	0.00956572	0	0.067944	0	0	0.238767	0.0809326	0.090497	0	0.018648	0	0.0581618	0	0.0108218	0.046
low	0.0590984	0	0.063014	0.0426794	0	0.0882977	0.0155048	0	0.0515331	0	0	0.0310621	0	0.345604	0.0808259	0.0882827	0.0670193	0	0.067079	0	0	0	0.009
low	0.258569	0.0115968	0.0781787	0.0893464	0	0.0437623	0.0583476	0.0689533	0.129064	0	0	0.0190712	0	0.0617946	0.056013	0.0509739	0.0430488	0.00744586	0.0197777	0	0	0.00405665	0
low	0.0440113	0	0.0709576	0.11531	0	0.000335828	0.062474	0.0419047	0.0429311	0	0.0209477	0	0	0.269479	0.107256	0.0550942	0.05798	0.0564489	0	0.0444667	0	0.0104021	0.026
low	0.0172754	0	0.0132692	0.185235	0	0	0.0528881	0.0628794	0.0846285	0	0	0.0397392	0.00279417	0.0865597	0.0913928	0.0625709	0.180503	0.0413187	0.0720098	0	0	0.00693619	0.009
low	0.00994099	0	0.00224588	0.164339	0	0.0577471	0.125438	0.0621984	0.00583848	0	0.0770495	0	0.00260187	0.06318	0.161919	0.122753	0.108109	0.0114776	0.0160096	0	0	0.00915284	0.006
low	0.00109472	0	0.00816826	0.134263	0	0.0297215	0.114975	0.030299	0.0583547	0	0.0176074	0.0196145	0	0.251347	0.14045	0.0999863	0.0707033	0	0.0216972	0	0	0.0017188	0.007
low	0	0	0.00220222	0.0703676	0.024347	0.119376	0.101652	0	0	0	0.045406	0.00372367	0.000571541	0.213346	0.13327	0.142949	0.0172004	0.0684951	0.0570934	0	0	0	0.02
low	0.118679	0	0.0471951	0.00496158	0	0.161263	0.0170076	0.0465729	0.0185654	0	0.0347692	0.000248296	0	0.261968	0.0711492	0.133364	0.00318379	0.0432177	0.0376424	0	0	0.000212741	0.006
low	0	0	0.00560397	0.130783	0	0.0669196	0.0313165	0.11622	0.0230487	0	0.0477974	0	0	0.07008	0.141623	0.0983573	0.168331	0.00191409	0.0460568	0	0	0.0519486	0.345
low	0.00516988	0	0.0111804	0.127787	0	0	0.0554238	0.106455	0.0277504	0	0.0200942	0.00777694	0	0.367469	0.0653556	0.0420516	0.0298373	0.0675061	0	0.0486236	0	0.01752	0.047
low	0	0	0.00122743	0.0967686	0	0.0198339	0.0152451	0.0540773	0.0325089	0	0.0382317	0.00949878	0	0.270027	0.180335	0.120408	0.0401513	0.00832142	0.113366	0	0	0	0.005
low	0.0433217	0.00786852	0.0612182	0.151402	0	0.0568306	0.0570193	0.0818381	0.120877	0.0178212	0	0.0327401	0	0.0733978	0.146206	0.0924044	0.0133862	0.0246399	0	0.0159605	0	0.00306882	0.011
low	0.0144391	0	0.00172559	0.16611	0	0	0.0617068	0.116509	0	0	0.015836	0.055187	0.0124112	0.174247	0.199519	0.0654245	0.0234091	0	0.0736361	0	0	0.0198382	0.044
low	0.0775944	0	0.128087	0.0675545	0	0.100875	0.00247744	0.0621538	0.0728114	0.00105441	0	0.023677	0	0.23067	0.0657031	0.0719472	0.0181203	0.0319396	0.0418987	0	0	0.00343661	0.008
low	0.0497597	0	0.112107	0	0	0.0688479	0	0.0516384	0.0113903	0	0.016859	0	0	0.339533	0.130321	0.0353996	0.111647	0.0253016	0.0290886	0.0107903	0	0.00731668	0.059
low	0	0.0934833	0	0.13931	0	0.0498608	0.0461491	0.0297728	0.0451289	0	0	0.0560066	0.00433087	0.150652	0.091455	0.171762	0.0336579	0.0513466	0	0.02642	0	0.0106642	0.006
low	0.0110882	0	0.00120348	0.151574	0	0	0	0.0387957	0.0559707	0	0	0.0790914	0.00202161	0.145984	0.0700195	0.104823	0.25547	0	0.0770966	0	0	0.00686276	0.004
low	0	0.0480975	0.010094	0.0513207	0	0	0.0253989	0.0785436	0.0892926	0	0	0.00474431	0	0.150894	0.101527	0.274445	0.0218473	0.0931956	0.0505992	0	0	0	0.013
low	0	0	0.150688	0.0609541	0	0.0326339	0.0258921	0.0751865	0	0	0.000284111	0.0187401	0	0.170339	0.0290609	0.11879	0.141025	0.0228332	0.134651	0	0	0.0189228	0.022
low	0.0173657	0	0.00227551	0.337628	0	0	0.154155	0.0196412	0.0209134	0	0.0216373	0	0.000994976	0.0709027	0.087736	0.189117	0.0398357	0.00858161	0.0292165	0	0	0	0.005
low	0.0258137	0	0.00284668	0.126479	0	0.0635837	0.0475799	0.0555022	0.0830601	4.1477e-05	0	0.00710161	0	0.0723817	0.166422	0.164816	0.0810157	0.0545486	0.0477818	0	0	0.00102544	0.001
low	0.0842367	0	0.065833	0.176538	0.00876781	0	0.103931	0.0235545	0.00859593	0	0.0749371	0	0	0.160687	0.0607718	0.15678	0.0122053	0.044638	0	0.0139968	0	0.00452656	0.007
low	0	0	0.00627281	0.0787253	0	0.166608	0.0691233	0.0170276	0	0	0.0358914	0.0150893	0	0.237054	0.0760456	0.11832	0.0414419	0.0629507	0	0.0554197	0	0.020031	0.031
low	0.0336162	0	0.0123162	0.0788745	0	0.206466	0.121842	0.00379105	0.0274992	0	0.0405967	0	0	0.180765	0.130392	0.0805884	0.00966992	0	0.0269473	0	0	0.046635	0.097
low	0.244215	0	0.0420816	0.113566	0	0.029549	0	0.00162662	0.131133	0.0372594	0	0.0538338	0.00805298	0.117724	0.0581499	0.0352939	0.0784368	0	0.0490778	0	0	0	0.006
low	0	0	0.00178091	0.142925	0	0.0598014	0	0.0498803	0.0909442	0	0	0.0506647	0	0.0432954	0.208404	0.0901649	0.206149	0	0.0462915	0	0	0.00969879	0.006
low	0.0622401	0	0.0368049	0.203836	0	0	0.0882101	0.0390795	0.0678207	0	0.0796507	0.0204763	0.0120576	0.0384968	0.108619	0.0987026	0.0446207	0.0572437	0.0322931	0	0	0.00984865	0.007
low	0.10655	0	0.0565367	0.0173845	0	0.0221677	0.0746377	0.014355	0.0153647	0	0.0140943	0	0	0.377399	0.102179	0.0728847	0.000305702	0.0292368	0.0118782	0.00393696	0	0.0810899	0.01
low	0.130279	0	0.0528271	0	0	0.198999	0.00790976	0.039802	0.0204501	0.00742721	0.0323321	0	0	0.156831	0.103916	0.144996	0.00188561	0	0.0784604	0	0	0.0238849	0.009
low	0.113969	0	0.0439029	0.0319014	0	0.10024	0.00131079	0.0413401	0.0259252	0	0	0.0178087	0	0.312552	0.0842481	0.0477876	0.107099	0	0.0687135	0	0	0.00320105	0.009
low	0.00920096	0	0.00187577	0.00567855	0	0.177278	0.0152015	0	0	0	0.09215	0	0	0.195074	0.138535	0.0717008	0.00582967	0.0375325	0	0.148181	0	0.101763	0.122
low	0.0271223	0	0.0181171	0.030561	0	0.182062	0.0322123	0	0.0141898	0	0	0.0694947	0.000514098	0.191266	0.169006	0.0619538	0.0629729	0.105108	0.0318905	0	0	0.00352882	0.008
low	0.00437338	0	0.00154588	0.0601006	0	0.152535	0.0271158	0	0	0	0	0.0848409	0.00519748	0.241422	0.134055	0.128033	0.0829338	0.03298	0.00451491	0.0403508	0	0	0.02
low	0.00754159	0	0.118589	0.187747	0	0	0.0608239	0.0574695	0.138878	0	0	0.0401693	0	0.0683921	0.0644126	0.0870955	0.0870582	0.0245203	0.0568051	0	0	0.000497479	0.007
low	0	0.00745096	0.0665579	0.187534	0	0	0.0650061	0.0682985	0.0722994	0	0.0199424	0.0324535	0.00184238	0.137605	0.152695	0.146882	0	0.0299911	0.0083572	0	0	0.00308403	0.021
low	0.00164699	0	0.00268988	0.396616	0	0	0.114988	0.0850101	0.0262669	0.0326068	0	0.0225219	0.000431987	0.0244469	0.136752	0.125502	0.0159471	0	0.012806	0	0	0.00176858	0.003
low	0.0192161	0	0.0754005	0.0381134	0	0	0.0803785	0.0620195	0.0357536	0	0.040938	0	0	0.307499	0.0689987	0.099879	0	0.0762947	0	0.0821041	0	0.013405	0.042
low	0.0151411	0	0.0835494	0.118327	0	0.00576046	0.0137502	0.064516	0.0684552	0	0	0.0531275	0.00352121	0.135006	0.119398	0.0910101	0.182667	0	0.0395218	0	0	0.00624804	0.007
low	0.0469306	0	0.269716	0.122027	0	0	0	0.0873845	0.016674	0.086929	0	0	0	0.13028	0.013253	0.0497795	0	0.0581965	0.0241874	0.07637	0	0.018272	0.002
low	0.0168966	0	0.00498063	0.0550021	0	0.12829	0.0791313	0.0042925	0.00608944	0	0.0271764	0.0627199	0	0.306846	0.122579	0.0860085	0.0111038	0.00715254	0.0672018	0	0	0.0145293	0.001
low	0.140816	0	0.0718872	0.128828	0	0.166413	0.0389631	0.00407459	0.0352559	0.0154104	0.0119512	0	0	0.165731	0.0352233	0.113648	0.0078607	0	0	0.0423173	0	0.0216202	0.009
low	0.0231829	0	0.00764535	0.0946433	0	0.254076	0.0683036	0.0527534	0.00248337	0	0.0295696	0.0372321	0	0.091349	0.126619	0.0585292	0.065291	0.0586037	0	0.0280238	0	0.00169513	0.063
low	0.054477	0	0.105244	0.16046	0	0	0.0437852	0.0336814	0.0298694	0	0	0.0552779	0	0.171387	0.0830152	0.0178686	0.102544	0.0923938	0	0.0438346	0	0.00616241	0.008
low	0.0138301	0	0.00519076	0.158106	0	0.0429549	0.0863325	0.059373	0.00970828	0.00946637	0.000279342	0	0	0.272254	0.141706	0.077471	0.011527	0.0356425	0	0.0660302	0	0.0101274	0.024
low	0.0204615	0	0.0926175	0.125381	0	0	0.0923381	0.0597368	0.0660625	0	0	0.0444207	0	0.109963	0.13319	0.050143	0.157139	0.000247555	0.0482993	0	0	0	0.019
low	0.0189616	0	0.00313292	0.177491	0	0	0.0646481	0.085603	0	0	0.0227148	0.099116	0.0119969	0.110487	0.204995	0.0139378	0.0193771	0.045214	0.122325	0	0	0	0.009
low	0	0	0.0222548	0.0138853	0.0415836	0.128829	0	0	0.00158557	0	0.0786102	0	0.0134146	0.21982	0.176318	0.201553	0	0.00800657	0	0.0738502	0.00970917	0.0105804	0.074
low	0.0155495	0	0.0600425	0.132789	0	0.116873	0.105542	0.0237812	0.0265059	0	0.0630557	0	0	0.103404	0.168772	0.104443	0.0168507	0.00597003	0.0354639	0	0	0.0209583	0.06
low	0.000600478	0	0.0163947	0.236468	0	0.012224	0.0911752	0.0287623	0.0546295	0	0.0116724	0	0.00195025	0.030387	0.0771033	0.14539	0.155203	0.0736431	0.0643965	0	0	0	0.02
low	0.10781	0	0.121439	0.0876163	0	0.0276793	0.052963	0.00416686	0.000235576	0	0	0.0315988	0	0.151399	0.0903054	0.0630918	0.110834	0.0900614	0.0108162	0.0330747	0	0.016909	0.006
low	0.0871311	0	0.0795305	0.14565	0	0.136577	0.0474969	0	0	0	0.0746361	0.00138351	0	0.143498	0.129438	0.052363	0	0.0764419	0	0.025854	0	0	0.009
low	0.019101	0	0.00532334	0.0482247	0	0.176955	0.0692078	0.0146311	0	0	0.0956134	0	0	0.246398	0.0418774	0.0877988	0.0172696	0.112701	0	0.0535904	0.00161186	0.00969658	0.055
low	0.0324829	0	0.00528341	0.0574432	0	0.0906523	0.0375665	0.0238062	0.0507329	0	0.045171	0	0	0.236263	0.161227	0.0899758	0.0405947	0.0695231	0	0.0502484	0	0.00903017	0.013
low	0.0637204	0	0.0168734	0.00712916	0	0.23355	0.0440411	0.0265227	0	0	0.0408803	0	0	0.225618	0.0975501	0.108914	0.0167144	0.0841946	0	0.0196296	0	0.0146614	0.031
low	0	0.00546243	0.000737995	0.0271828	0.00391198	0.0152401	0	0	0.0161739	0	0.0251602	0	0	0.817607	0.00951372	0.048266	0	0	0.0254896	0.00525474	0	0	0
low	0.0072044	0.000464968	0.00353478	0.0691397	0	0.0644876	0.0412976	0.0569023	0.0537599	0	0	0.0113357	0	0.22288	0.0339334	0.0676613	0.287522	0.0301523	0.0474306	0	0	0.00229389	0.008
low	0.0156189	0	0.0316534	0.114368	0	0.103372	0.00569872	0.0101214	0.057537	0	0	0.106306	0	0.149196	0.130043	0.179678	0	0.0640119	0.0320711	0	0	0.000325162	0.014
low	0	0	0.0373553	0.255674	0	0	0.0492228	0.0706443	0.034701	0	0.0748326	0.0359294	0	0.167462	0.0857845	0.0678952	0.0341442	0	0.0863555	0	0	0	0.027
low	0	0	0.00499485	0.0779225	0	0.276021	0	0	0	0	0.04919	0	0	0.238593	0.203098	0.0350896	0.0283611	0.00437619	0	0.0787433	0	0.00360977	0.007
low	0.0465743	0	0.015438	0.086645	0	0.0515188	0.0121256	0.090549	0.0442392	0	0.00650428	0	0	0.169554	0.158548	0.122594	0.116794	0.0170884	0.0507285	0	0	0.0110989	0.006
low	0	0	0.000804546	0.113175	0	0	0.00784862	0.0177813	0.0034717	0	0.0164598	0.0233633	0	0.478803	0.01646	0.189141	0.0235772	0.0283755	0	0.080739	0	0	0.002
low	0	0.00513807	0.00124716	0.0221769	0	0	0	0.0542829	0	0	0	0.0179183	0	0.741769	0.00819972	0.0624914	0	0.0512723	0.0328492	0	0	0.00265505	0.025
low	0.0793473	0	0.0621609	0.111833	0	0.0546403	0.0463732	0.111385	0.0719748	0	0.00105372	0.00475496	0	0.0471255	0.21254	0.0560222	0.0305284	0.0838059	0.0198568	0	0	0.0065981	0.008
low	0.124564	0	0.185839	0.0865494	0	0	0.00953988	0.116865	0.0134707	0.0015286	0	0	0.00413385	0.0597062	0.029849	0.0768823	0	0.201446	0	0.0754741	0	0.014152	0.005
low	0	0	0.159389	0.16237	0	0	0.143133	0.0652522	0.0304832	0.0536271	0.019397	0.0113583	0	0.0477999	0.0971913	0.0434411	0.0225579	0.0377021	0.106298	0	0	0	0.011
low	0.00869301	0	0.00599062	0.18057	0	0.0183454	0.125714	0.0435076	0	0	0.00738646	0.103887	0.00910629	0.0480365	0.158957	0.119046	0.0655762	0.00384806	0.100458	0	0	0.000877952	0.006
low	0.0211609	0	0.0613865	0.163423	0	0.0784251	0.0761475	0.0651503	0.0656503	0	0.00458739	0.00755139	0	0.123898	0.153824	0.116802	0.0446559	0	0.0168374	0	0	0.000499942	0.052
low	0.129853	0	0.228641	0.0221723	0	0.0288253	0.0197657	0.0419455	0.0497057	0	0	0.0039775	0	0.126562	0.0492878	0.0855829	0.0553613	0.0924522	0.0459222	0	0	0.0199454	0.005
low	0.00294699	0	0.104202	0.0988748	0	0.00947864	0.0865632	0.0689372	0.024881	0	0.0301912	0.0175163	0	0.270596	0.00487262	0.140032	0.0267623	0.0843406	0.0298054	0	0	0	0.081
low	0	0	0.0963337	0.0568128	0	0.125033	0	0.00887836	0.00663959	0	0.0157625	0.000217116	0	0.379662	0.0323101	0.139794	0.0274176	0.0093871	0	0.0772414	0	0.0245106	0.057
low	0.130688	0	0.336634	0.062197	0	0	0.00613222	0.00723217	0	0.0686666	0	0	0	0.156132	0.0276714	0.0462306	0.0178324	0.105368	0	0.0254479	0	0.00976864	0.005
low	0.0831164	0	0.0280966	0.0294717	0	0.0913081	0.00622643	0.0441446	0.0324909	0	0.0190758	0	0	0.465286	0.0147477	0.15261	0	0.00762406	0	0.0258015	0	0	0.001
low	0	0	0.00873756	0.00493785	0	0.131459	0.0119209	0.00767555	0	0	0.0332816	0.021536	0	0.488207	0.082667	0.0725341	0.0314068	0.0890749	0	0.0165617	0	0	0.02
low	0.0496004	0	0.0710767	0	0	0	0	0.066719	0.0425481	0.0293699	0.0451495	0	0	0.386108	0.0259944	0.112504	0.102035	0	0	0.0688952	0	0	0.013
low	0.0233328	0	0.0280343	0.0867947	0	0.0652471	0.0515841	0.0762384	0.0372158	0	0	0.0114202	0	0.297478	0.111991	0.13467	0.0674843	0	0.00587367	0	0	0.00263619	0.01
low	0.0268908	0	0.0951468	0.170039	0	0.0814956	0.0655768	0.0373694	0.0306879	0	0.0241503	0	0	0.214716	0.0368644	0.139057	0.0214058	0.0420032	0.0092015	0	0	0.00539559	0.021
low	0.0964048	0	0.0875221	0.00503611	0	0.160265	0	0	0.00739516	0	0	0.0225762	0	0.299411	0.0384034	0.083029	0.0954601	0.0340757	0.0704214	0	0	0	0.008

## Sheet: MCP-counter Results
subtype	T cell	T cell CD8+	cytotoxicity score	NK cell	B cell	Monocyte	Macrophage/Monocyte	Myeloid dendritic cell	Neutrophil	Endothelial cell	Cancer associated fibroblast
high	1.31798	0.579848	1.76904	0.292288	0.552506	2.40474	2.40474	1.65186	1.91836	2.51479	7.9874
high	0.77443	0.0519062	1.72907	0.19837	0.259713	3.18261	3.18261	1.82358	2.45054	2.36562	6.24277
high	1.65291	0.300049	0.358217	0.234547	0.543709	2.14524	2.14524	1.82804	2.19474	2.48282	6.07624
high	2.14028	1.46226	1.16759	0.388569	0.925005	3.87103	3.87103	1.65682	3.73397	3.17333	6.57191
high	2.5662	1.66156	2.9099	0.622981	1.62448	2.9621	2.9621	2.04542	1.96413	3.38238	6.16966
high	3.60398	3.83316	2.74871	1.68996	1.87122	3.97074	3.97074	3.15542	2.29792	2.91449	6.29905
high	2.29391	1.95829	1.5813	0.537819	0.667271	4.10677	4.10677	2.2947	3.30055	3.12736	8.48057
high	1.46753	0.439694	0.858625	0.237212	0.953087	2.54163	2.54163	0.687434	2.33433	2.59481	6.70666
high	2.90318	2.65516	1.96531	0.839641	1.22921	2.97972	2.97972	1.49874	2.29943	3.73627	8.80805
high	1.47795	0.890489	1.11278	0.262028	0.528792	2.97768	2.97768	1.45229	1.80292	2.80925	7.13723
high	2.00733	1.80213	2.21303	0.532997	0.896642	3.08792	3.08792	1.91591	1.72337	2.87296	6.43058
high	2.9396	3.39886	1.90754	0.47042	1.32607	2.93506	2.93506	2.24198	1.81795	2.42314	7.1694
high	2.11351	2.19402	2.01364	0.5589	0.375934	3.42441	3.42441	1.98279	2.75736	3.72833	9.12037
high	2.23846	2.33281	2.23516	0.482684	0.500557	3.05224	3.05224	1.25665	1.99279	2.07979	6.00014
high	4.44159	2.90431	2.00492	0.647973	5.8502	3.03431	3.03431	2.48361	1.90805	3.33152	6.53903
high	1.50926	0.54998	1.11117	0.239373	0.478832	2.11823	2.11823	1.30422	1.75531	2.14529	7.0614
high	1.39691	1.00721	1.20977	0.160703	0.337853	2.82747	2.82747	1.58837	2.40778	2.24471	4.88265
high	1.03546	0.66553	0.708163	0.141076	0.210781	2.74399	2.74399	1.96455	3.00576	2.46493	7.56871
high	1.76037	4.68204	2.71288	0.740792	0.939558	2.02503	2.02503	2.20394	2.21834	1.92539	7.91292
high	1.51556	0.937414	1.16452	0.357583	1.23572	3.64499	3.64499	1.95516	2.5593	2.71789	8.3735
high	1.85539	1.49759	2.36623	0.438425	1.98903	2.74341	2.74341	1.73233	2.0808	3.71375	7.51968
high	3.4983	3.79184	2.58159	0.98663	1.67755	4.81265	4.81265	2.56365	3.72811	3.56492	8.6691
high	1.65668	0.835252	1.38816	0.904617	0.557214	3.61348	3.61348	2.46975	1.97857	3.37248	8.74304
high	2.26383	3.00132	2.03895	0.683557	1.09655	3.64528	3.64528	1.85875	1.55985	3.06653	7.87561
high	1.20002	0.796608	0.820633	0.23924	0.691672	3.25429	3.25429	3.99115	2.19643	2.59747	6.83114
high	2.91355	2.5885	2.05479	0.791606	0.879092	5.14137	5.14137	3.35083	2.33741	3.7918	8.59976
high	3.32144	3.39573	2.44594	0.861469	1.53921	4.39053	4.39053	3.24638	1.78721	2.53048	6.12741
high	2.26978	2.11937	1.94062	0.581753	1.31991	4.1046	4.1046	1.71892	2.40335	3.40601	8.11433
high	1.82753	1.0277	1.36806	0.676456	0.951526	3.83877	3.83877	1.62426	2.90944	3.06812	7.77939
high	1.95339	1.88609	1.08536	0.260176	2.14798	2.22357	2.22357	1.85224	2.768	3.30253	5.98144
high	1.26542	0.206287	1.53561	0.129716	0.23769	1.94833	1.94833	1.71461	1.89373	2.70967	8.12135
high	3.10494	3.58755	2.5239	0.974612	0.582708	3.51836	3.51836	2.34433	1.44313	2.32613	6.22996
high	3.42074	2.68884	2.28995	0.584561	1.81862	4.98943	4.98943	3.17367	2.29878	3.34116	6.86349
high	1.36718	1.1957	1.19173	0.205942	0.223161	2.81845	2.81845	1.55122	2.04741	2.0667	4.54636
high	0.911282	1.02696	1.09946	0.299526	0.682718	2.23154	2.23154	0.953392	2.19106	3.10127	8.25526
high	2.88615	2.80601	2.0545	0.831813	0.805412	3.96157	3.96157	1.87425	1.74702	2.60187	6.51823
high	1.68624	1.5474	2.79906	0.62788	0.547859	2.11244	2.11244	1.28705	2.08759	2.4957	6.50101
high	2.20346	2.68892	2.16801	0.599097	0.346063	3.83966	3.83966	2.02984	1.85652	2.65866	6.5088
high	1.9477	2.06004	1.88499	0.88621	0.908373	3.1533	3.1533	1.16839	2.00326	2.54206	7.08364
high	3.15697	3.90736	2.47725	1.18718	2.85919	4.04316	4.04316	3.01334	2.03465	2.9067	7.47282
high	1.69347	1.21749	1.18631	0.366131	0.462465	3.33478	3.33478	0.943769	2.49563	2.51503	6.89536
high	1.88111	1.55698	2.88351	0.243351	0.889318	3.00873	3.00873	1.34366	1.86948	2.72961	7.55754
high	3.13832	3.46438	2.76908	0.590162	0.969546	4.86127	4.86127	3.49517	1.84919	2.27989	6.4979
high	2.93716	3.73658	2.55237	0.566323	0.632815	4.40347	4.40347	2.1418	2.06806	3.55718	8.52904
high	1.65907	1.43359	1.26316	0.329271	0.627229	3.33035	3.33035	1.71174	2.48999	2.45244	6.7664
high	2.69718	3.08353	2.45738	0.674436	0.615936	4.3627	4.3627	2.96527	1.86032	2.53773	7.47561
high	1.67037	1.43083	1.46463	0.190894	0.310088	2.97358	2.97358	1.45189	2.31925	2.09297	5.21489
high	1.29331	5.14004	0.824794	0.277505	0.40881	1.88279	1.88279	1.43489	2.28108	1.69816	4.08408
high	1.75836	1.39902	1.71609	0.237635	1.4438	2.88863	2.88863	2.37945	2.22474	3.9077	7.88573
high	1.36159	0.338165	2.28751	0.300368	2.35857	2.56357	2.56357	1.45765	1.96552	2.75681	6.56901
high	3.26664	4.07929	3.19738	0.842316	0.555288	4.08209	4.08209	1.9727	1.98399	2.18181	4.74689
high	1.76569	1.20178	1.54654	0.836231	0.488471	2.91186	2.91186	1.64515	1.9174	3.08699	8.23635
high	0.922305	0.0540449	0.889854	0.464724	0.286349	3.085	3.085	1.09053	2.22606	2.63779	7.37494
high	1.08455	0.369186	1.18379	0.392794	0.256334	2.4851	2.4851	1.18262	1.96995	2.77443	7.84213
high	1.16672	0.0578983	1.88829	0.140227	0.460946	1.98989	1.98989	0.717618	1.06619	2.58418	9.30583
high	2.55081	1.56422	0.978086	0.314098	1.08846	4.3975	4.3975	3.61027	2.01652	3.20955	7.8437
high	3.47218	3.59603	2.84929	0.685532	2.51355	4.97769	4.97769	2.90953	2.40267	3.11317	7.00709
high	1.52158	0.711879	1.84437	0.268557	0.548658	3.01934	3.01934	1.24684	2.4994	2.67894	7.87535
high	3.58293	2.89195	2.03108	0.851405	1.74478	3.66188	3.66188	2.8751	3.32903	3.27893	7.65638
high	4.1064	4.13877	2.7513	1.09193	1.93347	5.26013	5.26013	3.3438	2.29509	4.03761	9.34717
high	3.90006	4.10713	2.33657	0.724037	2.6877	4.0841	4.0841	4.02619	2.101	3.58176	8.32328
high	2.76229	2.44021	1.89025	0.716128	1.80475	4.54648	4.54648	3.70248	2.3479	3.62438	8.39954
high	2.90517	2.34361	1.9373	0.747495	0.834805	4.4049	4.4049	3.6201	2.23173	3.03957	9.31585
high	1.40979	1.13533	0.759333	0.211348	0.700448	2.64173	2.64173	0.715572	3.0389	3.2303	8.23069
high	3.74494	4.47809	2.48726	0.371995	0.771384	4.31601	4.31601	2.87132	1.93777	2.16023	6.18599
high	3.374	3.65263	2.41202	0.42844	2.56795	3.83549	3.83549	3.11273	1.77604	2.43555	8.20765
high	0.975029	0.453058	1.28483	0.360791	0.373654	2.24608	2.24608	1.50613	1.80515	2.71819	7.84006
high	1.67429	1.84271	2.02985	0.346255	0.973722	3.06357	3.06357	1.76621	1.89397	2.53381	7.10923
high	2.40546	2.55768	1.37435	0.353617	1.51403	2.54572	2.54572	2.4099	2.08833	2.34149	4.6707
high	2.00298	1.80526	1.80714	0.586847	0.228693	4.50784	4.50784	0.958847	1.4026	2.0458	6.58222
high	1.46549	1.08175	1.26562	0.219478	0.95035	3.29972	3.29972	2.61382	2.75075	2.69761	7.36779
high	1.24806	0.562259	1.1429	0.377494	0.304488	2.76586	2.76586	1.38517	1.66975	2.6531	6.99924
high	2.14481	1.07328	1.20386	0.195628	1.52369	5.05405	5.05405	2.65145	2.38378	3.0919	8.45985
high	1.08363	0.494164	1.06792	0.365725	0.428396	2.60992	2.60992	1.67663	1.71709	2.4134	5.95304
high	0.886335	0.261197	2.2581	0.281559	0.338745	2.11773	2.11773	1.6136	1.5087	1.61785	4.36339
high	1.7164	0.908381	1.77679	0.261787	0.699241	4.04938	4.04938	2.45103	2.22064	2.51702	7.33993
high	3.0713	3.9715	3.01215	0.892079	1.19664	4.04429	4.04429	2.76898	2.17292	4.31774	9.38632
high	1.59507	0.816717	0.910777	0.164976	0.784287	3.03104	3.03104	1.5975	1.94271	2.68311	7.94992
high	2.00061	3.018	1.89368	0.772716	1.14046	3.57547	3.57547	1.58948	2.42879	2.35924	6.55301
high	2.53917	3.47176	2.54024	0.447418	0.427382	4.59023	4.59023	3.55417	1.90054	1.82941	4.92969
high	3.96722	5.20308	3.14329	0.930274	1.92875	4.27726	4.27726	2.88784	2.12615	3.33599	8.8174
high	0.773048	0.326478	0.570481	0.168607	0.189794	2.30607	2.30607	0.817636	2.0882	1.60809	6.73631
high	2.33432	1.62838	3.60891	0.860181	1.17967	3.26972	3.26972	2.9818	2.05397	2.5257	5.9049
high	1.66103	1.47246	1.71985	0.29767	0.56261	2.89906	2.89906	1.4495	1.96047	2.98151	7.88626
high	1.57657	0.557335	2.00127	0.122808	0.355157	2.14259	2.14259	1.55	2.24659	2.24993	6.55377
high	1.64655	1.44658	1.24004	0.185531	1.42966	2.96471	2.96471	1.65033	2.23024	2.00085	4.68823
high	1.84605	1.16129	2.56149	0.374742	0.394515	3.69998	3.69998	2.61924	2.28953	2.45162	7.17999
high	2.3029	1.77796	1.55298	0.888171	0.355128	3.00481	3.00481	3.37102	2.84477	1.63613	3.52903
high	0.617492	0.111542	1.05489	0.248188	0.150392	1.31597	1.31597	0.827538	1.97199	2.66303	6.11735
high	2.00783	1.6016	1.84888	0.472806	1.24835	3.32835	3.32835	2.33999	2.44026	3.53001	6.74579
high	1.03513	0	1.55996	0.243636	0.339718	2.05603	2.05603	2.93703	2.38148	2.64118	6.91401
high	1.20896	0.598276	0.782734	0.252966	0.312271	2.18161	2.18161	1.11878	1.85854	3.18136	6.46132
high	1.50263	1.26178	1.08425	0.249603	0.763487	2.63442	2.63442	2.82967	1.77495	2.12055	6.01834
high	2.38361	2.57156	2.15196	0.996153	0.755538	3.83872	3.83872	1.56349	2.66492	2.121	5.30061
high	1.87554	1.55438	1.30004	0.238544	0.640636	1.5864	1.5864	1.53563	2.01301	1.83476	3.97784
high	2.61397	2.98181	2.10369	1.0916	0.441775	3.82437	3.82437	3.47342	1.72776	3.34268	8.35233
high	1.72834	0.993872	1.27648	0.405338	0.823684	3.15534	3.15534	2.70946	2.31891	3.36463	7.5668
high	0.958817	0.341109	1.023	0.216527	0.524598	2.50834	2.50834	1.00214	1.77124	3.33953	6.81538
high	3.04076	2.61544	1.58007	0.355853	3.28752	3.0305	3.0305	2.50616	2.19354	3.7485	7.01459
high	1.5822	0.898732	1.78153	0.657154	0.763723	3.5942	3.5942	2.44698	2.00013	3.45482	6.99873
high	0.900512	0.0994799	1.41532	0.251488	0.905299	1.16269	1.16269	1.28629	1.60454	1.97904	5.14607
high	3.18485	2.81872	3.02706	0.583226	4.32049	4.25451	4.25451	4.25864	2.27959	3.61636	8.07482
high	1.09944	0.0635514	0.871885	0.213762	0.286622	1.62744	1.62744	0.982173	2.24329	2.7545	5.45467
high	1.62532	1.2569	2.02025	0.434272	1.50938	2.93246	2.93246	1.85215	2.49002	3.24649	8.07225
high	2.12391	2.05773	1.60477	0.930544	0.467771	3.58917	3.58917	4.2959	2.10154	2.29579	5.36753
high	1.91448	1.35462	1.18375	0.501804	0.417818	3.51834	3.51834	2.80351	2.60487	2.30589	7.68156
high	2.20668	2.59311	1.83531	0.364635	0.843379	3.55956	3.55956	1.70744	1.8345	2.74766	7.57216
high	1.10957	0.310147	0.987185	0.334366	0.323607	3.88018	3.88018	2.24674	2.14649	3.01497	8.49066
high	2.52322	2.14033	2.95689	0.854419	1.78842	3.43772	3.43772	2.24099	2.49279	2.85454	5.91346
high	2.09509	1.86378	1.86236	0.53502	2.84394	3.84143	3.84143	1.69133	2.07134	2.96321	6.74971
high	0.890117	0.214926	0.875769	0.0997683	0.150054	2.40316	2.40316	1.53439	2.17816	2.53125	6.69549
high	2.44597	2.54805	3.52626	0.733629	2.04985	2.90064	2.90064	1.58361	2.18057	2.45767	8.45475
high	1.8261	2.5143	2.06445	0.619884	0.471008	4.48596	4.48596	1.00128	1.97446	3.43104	7.48022
high	1.41138	0.429694	0.728499	0.35348	0.288632	1.70557	1.70557	1.15496	2.24031	2.29556	5.26727
high	3.29674	4.04513	2.48575	0.544303	0.856864	4.9028	4.9028	2.75983	2.19467	3.20199	8.77946
high	1.3713	1.29554	1.54402	0.479358	0.118735	2.93017	2.93017	0.718752	1.8837	2.2972	6.00082
high	1.10397	0.285945	0.786432	0.186805	0.715853	2.87227	2.87227	2.98532	1.79792	1.867	6.31682
high	2.05194	1.23049	1.90218	0.281608	1.08567	3.73447	3.73447	2.67301	1.9445	2.89174	7.50462
high	1.48753	0.513254	1.50905	0.480858	1.06978	2.55156	2.55156	1.17075	2.09154	3.15063	6.43377
high	2.08599	2.731	1.3281	0.333243	0.967158	3.05488	3.05488	2.60753	2.26957	2.90266	6.87862
high	2.2045	1.82844	2.42688	0.279047	0.580208	2.99985	2.99985	2.35208	2.18245	2.84425	8.32377
high	2.68633	2.79413	2.07327	0.530238	1.01087	2.66386	2.66386	1.80172	1.81937	1.95522	6.32517
high	2.51183	3.45331	3.55985	0.584993	3.41176	3.80085	3.80085	1.982	2.0473	2.95119	6.38701
high	1.46379	0.273486	0.620519	0.22672	0.900034	2.50923	2.50923	2.72424	2.5221	1.99278	4.95415
high	2.78623	2.35933	2.86093	0.715926	1.06675	3.59877	3.59877	2.6492	2.07554	2.48325	6.70745
high	3.53159	2.75446	2.20851	0.66359	2.12444	4.06299	4.06299	3.55949	1.65323	3.01249	8.16016
high	3.28237	4.83616	3.97555	1.00325	2.08307	3.85759	3.85759	4.04722	1.83218	2.16999	6.60766
high	2.17258	1.70829	2.0977	0.432493	1.034	3.24785	3.24785	3.27514	2.13272	3.34595	8.34825
high	3.88999	4.46002	2.91547	0.910298	1.76898	3.73083	3.73083	3.46953	2.14216	2.56942	8.10238
high	2.47457	3.45287	1.97999	0.333129	0.28544	4.09923	4.09923	3.41483	1.66036	1.83503	7.18374
high	2.5984	2.59864	2.22957	0.439502	0.452717	3.60745	3.60745	1.42261	1.63044	2.11972	5.3013
high	1.93118	0.99091	1.19959	0.336409	1.065	2.85648	2.85648	2.26809	2.49202	2.47998	5.04905
high	2.71559	2.30368	1.77773	0.69967	1.3069	3.90537	3.90537	1.87373	2.67289	3.27866	8.34919
high	2.04414	0.602151	0.66003	0.238289	2.05792	3.31027	3.31027	2.95216	1.96906	2.77376	6.21058
high	3.47505	3.72024	2.56169	0.601077	1.471	4.54247	4.54247	3.15909	2.70274	3.3659	6.91622
high	2.77831	2.19032	1.65149	0.727757	1.55048	4.68335	4.68335	2.67728	3.34662	3.63064	7.1221
high	1.82537	1.54771	1.79266	0.417132	1.6775	2.59608	2.59608	1.64227	3.13931	2.38077	6.6766
high	2.21741	0.67347	0.975835	0.257558	1.08266	2.73789	2.73789	3.76393	2.03109	2.7927	7.52011
high	2.85391	4.47785	2.83715	0.875548	0.39196	3.84297	3.84297	3.58596	2.10451	2.89017	6.6589
high	0.554214	0.266339	0.449823	0.0745501	0.0980809	1.24166	1.24166	0.375672	1.73145	1.91143	4.53095
high	1.78255	0.903778	1.60513	0.549264	0.653801	3.19305	3.19305	1.83018	1.93775	3.23593	7.39502
high	2.59723	2.55626	2.05739	0.342308	1.0945	3.73279	3.73279	4.00662	2.77037	2.50424	5.86047
high	2.72585	2.65687	1.95976	0.582772	1.31305	3.38637	3.38637	1.38234	1.85497	2.08322	4.60536
high	2.80884	5.43838	3.23975	1.22949	1.39718	3.97201	3.97201	2.36251	1.28178	1.70991	5.50042
high	3.50356	4.98349	3.65737	1.71057	0.709799	4.37486	4.37486	1.68826	1.60801	2.73456	6.53002
high	1.37417	0.995821	0.926722	0.29073	0.302814	2.89593	2.89593	0.871681	1.98352	3.11103	7.14993
high	2.26545	2.15444	1.64487	0.360568	0.548227	3.73955	3.73955	1.82377	1.86798	3.46528	7.59978
high	2.02136	2.08654	1.85514	0.541045	1.4166	3.11624	3.11624	2.39308	2.39867	2.9956	6.79754
high	1.03351	0.299276	0.774078	0.41274	0.339003	3.08838	3.08838	1.06979	2.15021	2.48077	6.53311
high	2.02742	1.26418	1.45968	0.439604	0.39964	3.52362	3.52362	2.33337	1.78679	2.08059	7.28246
high	1.41784	0.563045	0.836297	0.433625	1.28117	1.88045	1.88045	1.48824	2.27741	2.16294	4.91163
high	2.15386	1.96065	1.94366	0.890098	0.563566	3.50665	3.50665	1.39428	1.68322	2.4088	6.42657
high	1.25844	0.21094	0.836585	0.102487	0.218879	2.61466	2.61466	1.25206	1.57804	1.1887	4.23059
high	1.53189	1.90549	2.3951	0.528895	1.11033	3.28104	3.28104	2.07032	2.09106	2.99986	6.98408
high	1.57796	0.637019	0.982155	0.092952	0.851313	3.70994	3.70994	1.18679	1.39348	3.27987	10.351
high	1.25208	0.613498	1.43892	0.166114	0.334401	2.17107	2.17107	1.4385	1.90405	2.37158	6.68457
high	3.10697	4.66881	2.21341	0.204928	1.2886	2.64003	2.64003	1.60409	2.47349	3.02612	5.98048
high	0.574718	0	0.855377	0.212061	0.412529	2.15259	2.15259	0.833664	2.1531	2.28654	5.10353
high	2.6629	3.38461	1.95713	0.839865	1.09044	2.40022	2.40022	2.90679	2.22525	3.08287	6.39559
high	2.01604	1.92451	1.27841	0.441755	0.270988	2.70165	2.70165	1.49658	2.33735	2.12338	5.51107
high	1.78095	1.19604	1.74432	0.229935	0.889159	2.76135	2.76135	1.94783	2.58177	2.70107	6.86816
high	2.49726	1.74812	1.48079	0.298467	2.58921	3.40331	3.40331	2.03706	2.7272	2.95545	7.11034
high	3.83033	4.79381	3.24623	0.980923	1.01623	4.19729	4.19729	2.38977	2.66246	2.78432	5.78859
high	1.47992	0.602215	0.552635	0.143457	0.530043	1.95106	1.95106	1.55158	2.24714	1.37931	4.04
high	1.21768	0.461465	0.517018	0.119811	0.456507	2.21674	2.21674	1.94119	1.35746	2.5891	8.14407
high	1.16301	0.707983	1.53463	0.710424	0.461327	2.70929	2.70929	1.83227	1.55364	2.73623	8.62172
high	0.909498	0.80351	1.39387	0.262824	0.458104	1.44436	1.44436	0.612476	2.03872	2.54914	7.03907
high	0.719208	0.242113	0.947539	0.382265	0.101262	2.54755	2.54755	1.34791	1.85917	2.06838	6.96172
high	1.36587	0.64092	1.18889	0.249192	0.253337	1.99994	1.99994	0.610829	1.55012	2.49778	6.91134
high	0.749342	0.351743	0.650559	0.159608	0.145144	1.74794	1.74794	0.749646	1.69293	1.83222	5.89665
high	1.50311	1.72116	1.45784	0.223358	0.765889	2.5273	2.5273	2.40392	3.1388	2.24539	6.15909
high	1.36221	0.889365	0.83196	0.304186	0.634711	2.87292	2.87292	2.90123	2.32986	2.50873	6.9034
high	1.3217	1.39892	1.31074	0.486693	0.46703	2.13332	2.13332	1.06926	1.97843	2.15306	6.32224
high	1.36067	1.12673	0.969585	0.760509	0.34073	2.27286	2.27286	2.28105	2.38595	3.42378	9.03471
high	2.16133	2.70538	2.2365	0.65198	0.51064	3.16505	3.16505	1.04925	2.10332	2.46913	6.50523
high	1.28558	0.630697	1.23063	0.134815	0.186732	1.93343	1.93343	1.23036	1.64318	1.46307	3.62394
high	1.551	3.05167	2.01395	0.148499	2.04949	2.37248	2.37248	1.26826	1.84069	2.60024	6.37403
high	2.47794	2.06532	1.76011	0.513749	1.03919	3.73513	3.73513	3.05991	1.89959	3.0213	9.38821
high	1.67431	0.396082	1.13031	0.396423	0.21591	2.13691	2.13691	1.52132	2.63025	2.57363	4.9654
high	1.5437	0.752023	0.987912	0.337867	2.02746	3.01964	3.01964	1.83475	2.54693	2.66035	7.49182
high	2.7478	3.83481	2.18198	0.40929	0.976062	3.77792	3.77792	1.79321	1.82009	3.82443	8.85672
high	2.13591	2.23867	1.74103	0.622375	0.494248	3.40975	3.40975	1.05531	1.70662	2.26598	7.56894
high	3.45265	5.20736	3.19569	0.651418	1.21503	4.20312	4.20312	1.65408	2.03188	2.18701	4.68094
high	1.87483	1.83565	1.17262	0.309312	0.452244	3.27758	3.27758	1.18252	1.74901	2.06052	5.78868
high	2.41489	1.95773	1.68062	0.478138	1.71762	2.8357	2.8357	2.60511	2.25238	3.03557	7.52946
high	0.863957	0.401734	0.655036	0.205468	0.254982	2.62179	2.62179	2.01856	1.6998	2.90729	7.91152
high	1.06287	0.526835	0.478554	0.154506	1.05061	1.88032	1.88032	1.34657	2.35136	2.41641	5.65825
high	1.61331	1.14018	1.27731	0.333233	0.830991	2.36327	2.36327	1.94961	2.31381	2.72499	8.03217
high	1.72925	1.58062	2.4414	0.313357	1.53928	2.86786	2.86786	1.13355	2.20003	3.53896	9.37672
high	0.487036	0.296382	0.297087	0.136394	0.16248	1.48755	1.48755	1.06719	2.22188	2.3562	6.16701
high	3.17006	3.20917	2.44518	0.772556	0.598171	5.07544	5.07544	4.04	2.05601	2.1418	6.2737
high	2.87727	4.41672	3.08665	0.782593	0.970654	4.41344	4.41344	1.23479	2.03103	2.45191	6.42239
high	2.35947	2.14767	1.59842	0.398125	0.496544	4.31556	4.31556	2.69249	1.86862	2.64828	6.9928
high	1.19375	0.101816	1.09443	0.264259	0.765299	2.4805	2.4805	2.09893	2.29126	2.35099	7.3724
low	2.56329	1.57121	2.09944	0.42627	1.66922	3.62431	3.62431	2.70709	1.7489	2.92827	8.83902
low	2.64444	2.36766	1.84101	0.494547	0.766793	3.58702	3.58702	3.48603	2.31212	3.39514	8.81266
low	2.32486	1.84423	1.88288	0.479082	0.701023	4.11636	4.11636	1.55012	2.64884	3.06829	6.48348
low	2.3009	1.51762	1.7994	0.526179	1.71825	2.23099	2.23099	1.19026	2.12128	2.55641	5.93938
low	2.01947	0.816122	0.855609	0.372711	2.61669	2.72974	2.72974	2.58962	2.26351	2.71811	5.82353
low	1.26644	0.313445	2.41764	0.326619	1.33336	2.33082	2.33082	1.40429	2.32529	2.45116	6.69015
low	3.74155	3.66273	2.83178	0.811837	2.0378	3.56869	3.56869	4.18165	2.37887	2.82499	7.03137
low	1.71875	0.970799	2.77387	0.33172	1.10175	2.36824	2.36824	1.92163	2.39643	2.54865	5.97098
low	1.6306	1.26267	0.945846	0.529344	1.20744	2.01181	2.01181	1.55416	2.31205	2.76354	5.21032
low	1.9576	0.992534	2.16298	0.710438	1.45639	1.85309	1.85309	1.33166	2.5483	1.86012	5.02467
low	1.87861	0.112768	1.0427	0.201258	0.862124	3.15314	3.15314	1.17591	1.65512	3.11056	8.76232
low	2.63848	2.06293	1.36821	0.456008	1.70224	4.36056	4.36056	3.68109	2.105	4.14779	9.09713
low	1.00869	0.132813	2.60968	0.0915102	0.752177	1.0096	1.0096	0.714305	1.91047	2.11501	4.57881
low	1.65942	0.807585	0.606855	0.280912	0.753059	3.07302	3.07302	2.96333	1.99197	2.52803	8.38508
low	1.09525	0.370584	1.76881	0.23982	0.642557	2.11411	2.11411	1.15485	1.72974	2.78342	6.73299
low	1.81723	1.83742	1.82857	0.358395	0.678965	2.70706	2.70706	2.82542	2.18116	2.35893	4.78903
low	1.97654	1.54816	0.96893	0.198662	1.39704	2.564	2.564	2.08937	2.50512	3.13217	7.37344
low	2.53667	2.38431	2.16348	0.686714	1.74214	3.95458	3.95458	1.97336	2.19778	3.16219	7.93305
low	1.10264	0.287664	0.767309	0.201947	0.196695	2.44812	2.44812	1.37953	2.38194	3.05455	6.14129
low	0.916648	0	0.894584	0.29108	0.450113	2.31023	2.31023	0.638877	2.23352	3.15997	7.62072
low	3.10828	2.48719	2.37451	0.506938	1.77129	4.90333	4.90333	3.55971	2.07714	3.68626	9.62551
low	2.21613	1.21435	0.793139	0.327776	1.22884	3.05958	3.05958	2.38432	2.60429	3.0967	7.64637
low	1.34685	0.419939	1.45998	0.0741615	0.388316	2.2265	2.2265	0.842341	1.66826	2.41709	5.98106
low	3.8538	4.16639	2.69958	0.76657	3.11654	4.48229	4.48229	3.34103	1.91654	3.56312	7.87333
low	2.52956	3.49069	2.22589	0.718403	0.494819	3.54039	3.54039	2.19538	2.11503	2.69096	7.19801
low	2.75767	3.30405	2.12243	0.815959	1.74098	4.21775	4.21775	4.23102	1.92315	2.77506	6.94397
low	2.87679	3.6453	2.6976	1.4666	0.757913	4.52652	4.52652	3.2651	1.72071	3.33223	7.81697
low	1.77854	0.648219	1.66071	0.372275	0.879736	3.39852	3.39852	2.41361	2.83122	3.46735	8.22683
low	3.04873	2.30331	1.89887	1.03976	1.61872	3.80062	3.80062	2.84053	2.91903	2.8732	6.26068
low	2.89925	3.05825	2.83049	0.643738	3.06977	2.88313	2.88313	2.78615	3.30772	2.63987	6.03919
low	2.74042	3.28187	2.04784	0.693395	1.31033	4.82278	4.82278	3.21403	3.0413	3.54841	8.92377
low	1.69629	0.428782	1.65769	0.206726	1.62298	2.83998	2.83998	1.77689	2.54034	3.69581	8.25164
low	3.74115	3.62284	2.4332	0.691653	2.9699	4.47102	4.47102	3.91219	3.00883	3.92359	8.71077
low	3.58251	3.7092	3.52332	0.831037	2.76782	4.33711	4.33711	3.82794	3.04042	3.3118	7.01041
low	3.04311	2.85729	2.16782	0.805747	1.8581	4.21747	4.21747	2.7711	2.66949	3.24066	7.02017
low	2.73011	1.37033	1.49226	0.408901	1.04879	3.77524	3.77524	2.95774	2.94396	3.15219	7.8108
low	1.90783	1.42763	3.19956	0.634475	2.67185	3.01416	3.01416	2.42731	2.47018	3.16613	7.18653
low	1.63772	1.69514	1.87268	0.702956	0.285882	3.42832	3.42832	0.865505	2.03549	2.44959	6.35225
low	2.63781	2.57899	2.16186	0.80586	1.93952	3.57182	3.57182	2.33894	2.7301	3.325	6.62973
low	2.20896	1.54106	1.89869	1.07009	0.471573	3.80748	3.80748	2.78253	1.65813	3.20295	9.8948
low	3.44609	4.83631	3.21116	1.07226	2.86078	4.17857	4.17857	3.68347	1.9483	3.69617	8.11434
low	3.03952	3.24917	2.7258	0.280692	1.24269	4.63034	4.63034	3.15684	2.35459	3.9842	9.57278
low	2.17691	1.12097	1.51217	0.264538	0.905906	4.26274	4.26274	3.34352	2.20472	3.47206	8.35081
low	3.10284	4.76459	2.95107	1.56554	2.7742	4.2978	4.2978	2.13681	2.18262	2.50831	5.72436
low	1.37554	0.325969	0.677762	0.892953	0.610859	1.79526	1.79526	1.11987	2.00735	2.5003	5.80511
low	2.75144	1.14561	2.45615	0.413034	0.879637	4.57263	4.57263	3.75066	1.95716	3.88317	9.35178
low	2.23243	1.04326	2.43617	0.348699	0.956803	3.66318	3.66318	2.3068	2.21523	3.4519	7.04274
low	1.73828	0.996559	1.1682	0.463861	0.677508	3.63565	3.63565	2.78271	2.25642	2.59874	7.55569
low	1.43099	0.667548	1.23677	0.411377	1.20211	2.74931	2.74931	1.70141	2.00114	2.97829	7.48866
low	2.6446	1.52214	1.28351	0.528309	1.41799	2.94476	2.94476	2.03522	2.01775	3.52024	7.71245
low	2.31009	1.60909	1.17259	0.535541	1.63435	2.94237	2.94237	2.32336	2.29614	2.42965	5.75244
low	2.96841	2.59815	2.14427	0.759993	1.42046	3.39461	3.39461	1.81449	2.23655	2.67764	6.62783
low	1.21534	0.295701	1.88793	0.16509	1.13375	1.44198	1.44198	0.877358	1.98258	2.15854	5.1849
low	1.35773	0.248121	1.04893	0.116065	0.798292	2.38552	2.38552	1.84915	2.29614	2.5005	4.71842
low	2.76484	2.72278	1.6783	0.770761	1.56914	2.7237	2.7237	2.40226	2.28223	2.24063	5.2736
low	2.36763	3.31799	2.4059	0.552854	1.2432	3.88845	3.88845	2.42656	2.3424	2.48989	5.71802
low	2.46306	2.40521	2.01276	0.434915	0.752009	3.82605	3.82605	1.88351	1.79153	2.84695	7.87251
low	2.90502	2.87329	2.09567	0.70444	0.876458	4.70791	4.70791	2.67997	2.04685	3.66938	8.44324
low	2.65178	2.84718	2.36598	0.751016	1.31904	4.37007	4.37007	1.91704	2.61668	3.13105	6.05804
low	0.986034	0.711419	2.17586	0.733321	0.34826	4.16993	4.16993	1.15163	2.14008	4.10925	9.87933
low	2.81997	3.03965	1.96377	0.512203	0.863025	4.34481	4.34481	3.58561	2.06442	2.5591	5.87924
low	1.71103	1.15275	1.12426	0.349372	0.884786	3.15056	3.15056	1.79591	2.65879	1.63351	4.99649
low	2.06153	1.22901	1.60934	0.391837	0.713127	4.28373	4.28373	3.43202	1.4413	3.37074	9.48182
low	1.84549	2.22664	2.11877	0.260022	0.628706	3.20097	3.20097	1.97268	2.4575	2.69436	6.5511
low	2.92728	2.77731	2.26075	0.746865	0.871543	4.05564	4.05564	3.59069	2.24529	2.72161	5.45813
low	0.545432	0	0.652774	0.0776035	0.126007	1.33071	1.33071	1.59015	2.00681	2.13482	5.55822
low	1.1112	0.51868	0.811476	0.220503	0.420194	2.71972	2.71972	1.63501	2.55764	3.60645	7.18704
low	1.73329	1.64598	1.5264	0.441833	0.80743	3.46986	3.46986	2.40484	2.35064	2.40994	6.77493
low	2.17186	0.329698	2.25093	0.46919	0.704584	3.01655	3.01655	3.01359	1.39748	3.48154	10.0915
low	2.28716	1.77894	1.58437	0.463766	0.778421	3.63285	3.63285	2.30928	2.20983	2.61289	6.71759
low	1.90427	0.918923	0.74517	0.67847	1.47518	3.05329	3.05329	1.67636	2.21376	3.10731	7.22029
low	2.05906	1.10655	1.20777	0.662789	1.73955	3.89774	3.89774	2.65258	2.23182	3.42341	7.8324
low	1.83315	1.73927	1.68363	0.657644	0.980452	3.88027	3.88027	1.14826	2.39088	2.23313	5.86396
low	2.14425	1.76208	1.32154	0.195773	0.914164	2.86901	2.86901	2.25186	2.62165	2.33505	4.88312
low	1.15298	0.255925	0.792329	0.394997	1.32987	3.55083	3.55083	1.7921	2.49317	3.26538	6.87833
low	2.627	2.06736	1.69918	0.564818	0.830173	4.60534	4.60534	3.54712	2.5955	3.42194	8.20993
low	2.35981	1.68085	1.34058	0.610975	1.83682	3.35629	3.35629	1.65715	2.92569	2.54637	6.04263
low	2.73651	0.612683	1.8935	0.629359	1.44726	3.00602	3.00602	3.27742	2.76223	2.96356	7.16238
low	2.38243	2.45569	1.588	0.568569	2.20086	3.67227	3.67227	2.26238	2.61549	3.2794	8.88917
low	1.83936	1.36201	1.66108	0.282309	0.99747	3.22769	3.22769	2.01335	2.30811	3.43203	7.79464
low	2.87441	2.70193	2.46752	0.893045	1.04718	4.11802	4.11802	1.72291	1.77861	2.89579	5.83804
low	1.93832	1.46307	1.2308	0.304973	1.1081	3.7756	3.7756	2.66398	2.22372	3.27653	7.95628
low	3.12028	3.09221	2.76155	1.15327	1.74883	5.34098	5.34098	2.37642	3.19528	4.7759	9.23913
low	3.1921	2.09717	1.44399	0.670534	3.13278	3.58307	3.58307	2.75893	3.33887	3.37308	7.41178
low	2.29691	0.929404	1.54032	0.25479	1.83172	3.52641	3.52641	2.8612	2.3289	3.50432	7.57259
low	3.50998	3.12375	2.17611	0.619044	1.76978	3.65647	3.65647	3.67531	2.63022	3.26146	7.40714
low	3.18131	3.37559	2.38674	0.612462	3.09655	4.03501	4.03501	2.65965	2.85831	3.5651	8.27669
low	4.02623	3.22066	2.48879	0.827019	2.30381	3.78421	3.78421	4.22904	2.82144	3.78745	7.77778
low	3.63785	4.60714	2.89712	0.976692	2.09517	4.22262	4.22262	2.99922	2.66488	3.29726	7.75695
low	3.34299	3.15137	2.49163	0.786451	2.09331	4.1157	4.1157	2.74053	2.3565	3.19364	7.23171
low	2.97885	1.55997	1.49174	0.399747	0.679958	3.55582	3.55582	3.05295	2.33352	3.42314	9.05133
low	2.06637	1.81132	2.7935	0.354674	0.92214	3.14301	3.14301	1.88702	2.60422	2.8281	8.10291
low	3.82735	3.33466	2.73695	0.957748	3.54967	4.0839	4.0839	2.57051	2.40776	3.27174	6.27004
low	2.76181	2.67931	1.81697	0.269976	1.93546	4.16207	4.16207	3.93303	2.31094	2.74875	6.72522
low	1.55954	1.36603	1.25604	0.29053	1.15837	2.537	2.537	1.47293	1.85695	2.60608	6.27512
low	2.46053	1.69432	2.61751	0.448239	1.00177	4.27426	4.27426	2.32159	2.20325	3.74293	8.07964
low	0.989242	0.804738	1.99924	0.389918	0.40652	2.01759	2.01759	1.68297	2.10371	2.866	5.93685
low	1.83633	1.3447	2.25666	0.493908	0.893335	2.73116	2.73116	2.0093	1.88828	2.94281	7.1555
low	2.63885	2.15752	2.45543	0.953574	1.15353	4.66518	4.66518	3.6597	2.28242	3.46475	9.04044
low	1.26621	0.0814687	0.523917	0.0692249	0.368093	1.59944	1.59944	0.951898	1.90006	1.47513	3.91459
low	1.23798	0.364024	0.976229	0.322177	0.240683	2.19002	2.19002	1.13088	1.90026	1.96287	5.75119
low	1.1604	0.384859	0.948285	0.247911	0.181676	2.11953	2.11953	1.243	1.71155	2.05645	5.20557
low	2.38745	2.41978	2.32663	0.5682	0.396245	2.84327	2.84327	0.894384	1.76494	1.60263	4.63197
low	1.57568	0.564992	0.695032	0.168576	0.537178	2.71743	2.71743	1.50267	1.63936	2.10281	7.78619
low	2.08721	0.812323	1.48928	0.602924	0.476354	2.60177	2.60177	2.4518	2.39223	2.47569	7.21628
low	2.98305	3.29294	2.81584	1.45659	2.86144	4.0805	4.0805	2.13906	2.02826	3.50605	7.27875
low	2.1334	1.81814	1.48653	0.352918	0.908578	3.20813	3.20813	1.94545	2.64874	2.47901	5.33823
low	2.33243	1.49031	1.25904	0.52292	0.815916	2.9656	2.9656	2.73626	2.3186	2.79132	5.1815
low	2.24734	1.59652	1.87648	0.503249	0.593941	4.36917	4.36917	2.53518	2.14446	3.36105	8.13698
low	2.75447	2.08451	1.70847	0.502375	0.812291	2.73027	2.73027	2.34077	2.3983	2.85071	7.34785
low	1.43857	0.524177	1.16921	0.209658	1.01856	3.45251	3.45251	2.82347	2.18419	3.15228	8.65138
low	2.50927	3.19086	2.2979	0.656123	0.923768	4.31472	4.31472	2.99477	2.01823	3.09993	8.39843
low	1.11023	0.717505	0.407969	0.102719	0.253328	1.68839	1.68839	1.23028	2.39704	2.36529	6.46807
low	2.80042	3.00152	2.29053	0.519354	2.13687	3.89213	3.89213	3.37822	2.48855	3.24328	6.86438
low	3.23962	3.20562	3.49105	0.992396	3.02881	2.94541	2.94541	3.20367	2.49964	2.59313	5.58107
low	1.51257	1.09389	2.39283	0.336002	0.367393	2.26801	2.26801	1.70378	1.51685	2.63534	7.5205
low	2.02947	1.68455	1.57177	1.0213	1.18375	3.0723	3.0723	0.967452	2.07449	2.4547	5.25015
low	2.45876	1.40347	2.14236	0.391636	1.85893	3.95658	3.95658	3.26013	2.26858	3.40569	8.06767
low	4.25201	3.63779	2.12777	0.458048	6.1631	4.28849	4.28849	3.50163	2.40459	3.41194	7.26839
low	1.47007	1.26862	0.8797	0.165248	0.811137	2.29641	2.29641	1.7156	2.16651	2.29217	6.66215
low	2.06611	1.95061	1.77719	0.326083	0.726356	3.41625	3.41625	3.61659	2.14518	2.64481	5.53369
low	2.8861	2.63007	2.4088	0.787315	0.678153	4.36132	4.36132	2.95881	2.76178	2.62363	5.22284
low	2.50349	2.77857	2.6807	0.451413	1.02516	3.41922	3.41922	3.34921	2.20671	2.59621	5.84124
low	0.973821	0.235061	0.623507	0.142135	0.230776	2.48138	2.48138	1.02669	1.84105	2.40233	5.58647
low	2.2433	1.47303	1.34827	0.582458	1.30627	4.04536	4.04536	1.73079	1.81671	3.13517	9.25347
low	1.39026	1.13656	0.918544	0.232758	0.232908	2.79545	2.79545	1.47094	2.99325	1.66228	4.3771
low	1.8534	0.812341	1.13495	0.364991	0.439008	2.31796	2.31796	1.7159	2.49795	2.32572	4.93257
low	2.3944	1.67064	1.62416	0.825609	0.833927	3.67374	3.67374	1.97234	1.92926	2.83225	7.12192
low	3.89297	3.25859	2.31478	0.525163	3.96642	3.86239	3.86239	2.82463	2.19354	2.68267	6.42269
low	1.95859	1.57348	1.61757	0.619456	0.764832	3.33386	3.33386	1.70771	2.4742	2.68069	6.5708
low	3.08487	2.45894	1.95917	0.662956	3.2015	3.93808	3.93808	3.39111	2.08683	2.86552	7.99914
low	1.00378	0.391084	0.950867	0.103433	0.609199	2.37232	2.37232	1.52457	2.42938	1.95237	4.51495
low	2.03782	1.61788	1.10121	0.153615	0.469863	2.27607	2.27607	1.6765	1.66383	1.7537	4.54319
low	2.06315	1.65449	1.36617	0.287131	0.309473	2.76957	2.76957	3.37208	1.78228	1.92362	7.11451
low	1.43356	0.844112	1.60044	0.118748	0.580028	2.40245	2.40245	1.82589	1.39804	2.21968	7.06637
low	1.48496	0.862537	0.81197	0.204786	0.770726	2.43044	2.43044	1.51685	2.68414	2.28882	4.449
low	3.35806	4.82268	2.95441	0.671318	1.1908	4.30094	4.30094	3.16886	1.68721	2.39313	7.67957
low	3.75434	3.40703	2.7959	0.750035	1.85425	4.14993	4.14993	4.32945	2.32654	3.32687	7.81356
low	1.57948	1.31305	1.84172	0.219535	0.453924	2.48761	2.48761	1.18127	1.68675	2.07341	5.52372
low	1.61227	1.3172	1.5507	0.731035	0.657117	3.41211	3.41211	1.87548	2.74882	1.75929	5.57927
low	3.48656	2.99619	2.14277	0.590867	2.61567	4.29175	4.29175	2.82815	3.27204	3.66797	8.4603
low	3.63263	3.59723	2.34039	0.302734	4.67006	3.29669	3.29669	4.23433	1.74432	2.70306	6.75947
low	3.7688	3.55709	2.82109	1.03769	1.19926	4.8104	4.8104	5.10459	2.56263	3.04281	8.69452
low	2.23976	2.45132	2.12404	0.73001	0.758289	3.03838	3.03838	1.75587	2.36957	2.58322	5.78792
low	1.61647	0.65651	1.98636	0.320921	1.03828	2.4144	2.4144	1.06473	2.60981	2.82436	6.47104
low	2.95506	2.26742	2.21304	1.20917	1.97888	4.39674	4.39674	3.04229	3.15863	3.94066	7.63356
low	2.49916	1.70409	1.13376	0.345739	0.981059	3.00346	3.00346	3.48786	2.20021	3.09757	6.04179
low	2.27511	1.35951	1.8977	0.460259	1.18436	3.30894	3.30894	1.71401	3.4211	3.74413	7.72796
low	2.03969	0.752952	1.31546	0.437443	1.12396	3.74479	3.74479	2.51649	2.35328	3.04728	7.06194
low	1.97555	0.860528	1.67498	0.57282	1.29751	2.94584	2.94584	1.84377	2.36001	2.92533	6.35435
low	2.77639	2.04665	1.47934	0.208808	1.19134	2.48012	2.48012	2.85714	1.5106	1.60952	4.42282
low	2.72111	3.62627	2.6663	0.320899	1.25731	3.24042	3.24042	1.6189	1.37136	2.20049	5.06112
low	3.02904	4.05226	3.13749	0.384585	0.551276	3.60642	3.60642	1.57515	1.50108	2.01198	4.46254
low	1.60013	0.469109	1.07039	0.211785	0.910231	2.06418	2.06418	1.03871	2.23918	3.15972	6.54503
low	2.15682	1.97829	1.45788	0.330429	1.15103	2.99167	2.99167	2.73597	1.66102	2.21199	6.93794
low	2.25765	1.71413	1.98106	0.665048	2.14981	2.21154	2.21154	1.67074	1.90613	2.33202	7.32659
low	2.08219	1.96061	2.36693	0.613894	0.617653	3.52401	3.52401	1.769	2.10251	2.56472	7.35687
low	3.14501	2.62952	2.41383	0.710181	3.03776	3.54664	3.54664	2.55419	2.86334	3.24447	6.76723
low	3.32633	2.94293	2.33877	0.740828	1.52654	3.85778	3.85778	3.48235	2.13215	2.9784	6.536
low	2.00502	2.47684	1.78874	0.571813	0.919769	2.8747	2.8747	2.04724	2.09836	2.7426	6.66484
low	2.20431	2.03348	1.542	0.347381	1.07089	2.74453	2.74453	1.75375	1.97458	2.21821	6.10959
low	1.83095	1.46681	0.928746	0.170036	1.28246	2.31631	2.31631	2.16065	1.52883	2.28176	5.21319
low	2.50635	3.03268	2.60452	1.10479	1.66321	3.01911	3.01911	1.79146	1.97286	2.20299	5.92241
low	0.849391	0.230483	1.42746	0.0859764	0.263765	2.2773	2.2773	0.721047	1.97155	2.00125	4.14815
low	1.76625	1.61351	1.58932	0.445939	1.4904	3.15065	3.15065	1.70051	2.91583	2.43359	5.8736
low	2.5018	1.98738	1.0814	0.279847	0.617363	2.4409	2.4409	3.51106	2.4931	1.71018	4.24009
low	2.24015	1.78208	1.18306	0.345554	0.870115	2.968	2.968	2.68826	2.47491	2.50004	6.08515
low	2.56586	2.76195	1.93187	0.650066	1.22728	3.17272	3.17272	1.22349	2.0733	2.38602	5.40901
low	2.21134	1.17742	1.41038	0.372032	1.07752	3.08832	3.08832	1.99593	2.10683	2.95967	8.11758
low	2.03811	0.824263	1.03643	0.266047	0.588477	2.88826	2.88826	1.71013	2.51175	2.29336	5.01751
low	3.21728	2.0619	2.01471	0.548081	2.17147	3.92502	3.92502	3.71321	2.45155	3.23514	7.25669
low	0.760827	0.671401	1.54621	0.29013	0.716222	2.07823	2.07823	1.10171	2.31632	3.80862	9.38857
low	2.59691	1.70073	1.66646	0.475964	0.573578	3.57252	3.57252	3.85104	2.10963	3.05052	7.49236
low	1.89374	1.94281	1.72922	0.587604	0.826105	3.04894	3.04894	1.37524	1.45773	2.37109	6.16982
low	1.42583	1.99314	1.88906	0.582286	0.535824	2.35049	2.35049	1.23334	2.28029	1.81813	4.43992
low	1.38336	1.55975	1.41045	0.60544	0.287629	2.59298	2.59298	1.31829	1.82681	2.28175	6.33356
low	2.86205	2.11912	1.67245	0.364111	1.55572	3.16502	3.16502	3.36611	2.88553	2.76816	6.68019
low	0.974794	0.691086	1.08119	0.125998	0.142777	2.20889	2.20889	0.972048	1.39994	1.92609	6.45408
low	1.24532	0.318781	1.85419	0.58331	0.721736	2.23426	2.23426	0.8882	2.42698	2.59043	6.67861
low	3.63423	3.37503	2.08398	0.448269	2.00761	3.20394	3.20394	3.42697	2.20993	2.54714	6.35815
low	1.96768	0.911579	2.33774	0.654473	1.23337	2.34692	2.34692	1.57359	2.73378	2.42461	5.86584
low	2.58082	0.992793	1.99076	0.90751	1.54731	2.00526	2.00526	1.51014	2.01824	2.65353	4.82526
low	2.08132	2.0635	2.1667	1.01777	0.350832	3.51103	3.51103	1.70888	1.76278	2.35594	7.33021
low	2.79593	3.05179	2.23921	0.614512	2.05166	3.90453	3.90453	3.05378	2.08061	2.59096	8.15015
low	1.87512	0.475695	0.588453	0.414851	2.05149	2.15506	2.15506	1.56993	2.08889	2.68676	5.13465
low	1.94464	1.60151	1.25886	0.67854	0.690566	2.74596	2.74596	1.42844	2.71156	2.12068	4.95393
low	1.83021	1.36838	1.57052	0.277546	1.39165	3.14135	3.14135	2.14615	3.01277	2.99621	7.28275
low	1.75647	1.02818	1.5125	0.430991	2.0476	2.43147	2.43147	1.18394	1.72545	2.44326	5.02922
low	2.04343	0.993221	1.96331	0.674138	0.570833	3.33295	3.33295	1.53835	2.33083	3.3213	9.3652
low	0.917661	0.13573	0.694564	0.201224	0.333878	2.08753	2.08753	1.01167	2.6116	2.25112	5.33672
low	1.96671	1.03544	2.331	0.299611	0.956335	2.48049	2.48049	3.09105	2.26724	1.81485	5.36022
low	2.11782	1.74827	2.08946	0.308996	0.643975	3.42013	3.42013	2.47417	1.75503	2.95226	7.72986
low	3.05625	3.00322	2.29059	0.722716	2.29791	4.1305	4.1305	3.3083	2.23902	2.79886	8.3284
low	2.12422	0.930725	1.50262	0.774765	1.41901	3.56382	3.56382	3.07467	2.07579	3.36639	8.23403

## Sheet: xCell Results
subtype	aDC	Adipocytes	Astrocytes	B-cells	Basophils	CD4+ memory T-cells	CD4+ naive T-cells	CD4+ T-cells	CD4+ Tcm	CD4+ Tem	CD8+ naive T-cells	CD8+ T-cells	CD8+ Tcm	CD8+ Tem	cDC	Chondrocytes	Class-switched memory B-cells	CLP	CMP	DC	Endothelial cells	Eosinophils	Epithelial cells	Erythrocytes	Fibroblasts	GMP	Hepatocytes	HSC	iDC	Keratinocytes	ly Endothelial cells	Macrophages	Macrophages M1	Macrophages M2	Mast cells	Megakaryocytes	Melanocytes	Memory B-cells	MEP	Mesangial cells	Monocytes	MPP	MSC	mv Endothelial cells	Myocytes	naive B-cells	Neurons	Neutrophils	NK cells
high	0.27022	0	0.200532	5.8743e-19	0.0352937	0.0152216	0	2.06725e-19	2.76963e-18	0	0.0112758	6.88852e-19	0.00240695	0	0.0884939	3.06439e-18	2.30527e-21	0.156714	0	0.0182004	0.0374533	1.98559e-18	0.291844	1.53874e-18	0.0790601	0	0	0.0218821	0.181403	0.192348	0.0153422	0.0186014	0.00808493	0.00911309	0	0.00233273	0.00635477	0.00468932	0.0931851	0	0.0313284	0	0.248956	0.0203017	0.0784028	1.23847e-18	0.00342186	0	0
high	0.166867	0	0.00730279	0	0.0173942	0.0104087	3.14601e-18	1.82189e-19	0	0	0.0220962	0	7.24887e-19	0	0.124038	0	0	0.0991148	0	0.0328643	0.0181972	0	0.373369	0	0.0318491	7.43734e-19	2.69846e-18	0.0115705	0.517826	0.243162	0.00444712	0.032541	0.0129494	0.0238309	0.00271316	0.000715701	0.000179897	0.00120389	0.0629454	0.0201941	0.0736316	8.21612e-20	0.0360381	0.00571976	0.129407	0	0.00105976	0.0168324	1.17025e-18
high	0.112777	0	1.00461e-17	0.00268546	1.01591e-18	0.00915951	4.28921e-19	4.29143e-19	0.070354	0	0.0131281	0.0122739	1.53834e-21	2.82052e-19	0.0657023	0	0.0215374	0.0842857	4.27336e-18	0.00429015	0.0218669	0	0.4362	6.58373e-19	7.04775e-18	0	0	1.15664e-19	0.00924133	0.258597	0.0046167	0.00488069	0	0.00274812	0.0172122	0	0.000802666	4.52983e-18	0.0630726	0.0011414	0.0136101	0	0.132563	0.0139403	0.00867557	2.01371e-18	0.000853232	0.00154055	1.37285e-18
high	0.269852	3.4125e-19	0	0.0265723	0.012737	0.029384	5.32054e-18	0.0179904	0.0672338	0.0122431	0.00513489	0.00851573	0.0211551	6.38654e-05	0.100941	0	0.0168685	0.020511	7.78961e-21	0.0411054	0.0855008	6.678e-19	0.445105	1.68675e-23	7.78362e-18	0.0477045	0	0.022451	0.44104	0.246135	0.0219944	0.0125707	0.0183359	0.00641421	0.0588949	0.00542692	0.0023367	5.58686e-19	0.0329857	9.60052e-19	0.0873677	0.00387823	0.177178	0.0338415	0.00587427	0.0012203	0	0.0368732	0
high	0.280114	0	0.0679859	0.0107764	0.0801638	0.0094079	0.00486312	0.00131001	0.0283688	4.93724e-18	2.26635e-20	0.00164849	0.0143282	1.26265e-18	0.0299581	0	0.0301511	0.0147377	0.00196253	0.00725526	0.0714905	8.36462e-19	0.364108	0	0.00885221	0	0.00142428	0.0686656	4.58861e-19	0.1736	0.0291086	0.0105928	0.0169322	0.0148751	0.0218568	0.0048123	0.00184221	0	0.0877236	0.0270033	0	2.00967e-19	0	0.0361586	0.00511953	0	0.000488769	0	1.06288e-18
high	0.470288	0	0	0.0921522	0.0852962	0.031863	0.0444051	0.0279847	0.0820121	0.0231947	0.00905139	0.126245	0.153719	0.0877468	0.21462	7.55438e-19	0.048823	0.00967347	0	0.0622331	0.0582445	0	0.46158	0	6.06088e-19	0	3.57045e-20	0.0289156	0.477585	0.256053	0.0198022	0.0372094	0.0577624	1.10275e-18	0.0310197	0.00711283	0.00501777	0.00997959	0.0254737	0.0116628	0.055735	7.39579e-20	0.124548	0.0337045	2.96044e-20	0.0113375	0	0	0.00186545
high	0.453921	0	0.171845	0.0146073	0.0349409	0.00725641	0.00616125	1.00511e-19	0.0518706	0.0579987	1.47695e-20	0.036518	0.0217788	0.0138317	0.160519	0	0.0216409	0.00353399	0	0.0444022	0.099688	2.40797e-21	0.427128	0	0.0595903	0	0.000667817	0.0394539	0.251031	0.230518	0.0328995	0.208172	0.115086	0.0656365	0.0227916	0.00679937	0.00841466	0	0	0.0212029	0.173888	0	0.258777	0.0386143	0.0193854	0	0.000678942	0.0879461	0
high	0.0283763	8.21992e-19	0.129614	0	0.0266841	1.0531e-18	1.24435e-18	0	0.0506511	6.64183e-19	0.00129368	2.74556e-18	0	8.00209e-19	5.66444e-21	1.05498e-18	0.00277017	0.0221213	0	0	0.00703977	0	0.436177	3.76384e-20	0	5.30631e-18	0	2.7356e-18	0	0.26258	0.00392615	2.13271e-18	0	0	0.0163573	0.000506389	0	3.93869e-19	0.0291678	0.0584741	0.00197365	0	0.207568	0.000848294	0.00210577	0	0.00151482	0.00401944	0
high	0.20438	0.00033958	0.268819	0	0.056984	0.0176295	0.0152862	0.00892213	0.00604602	8.17548e-18	0	0.0200446	0.0247818	0.0448757	0	0.0353849	0.0228753	0.029328	0.00265897	0	0.155236	1.13025e-19	0.179073	0	0.262947	0.0259722	4.0958e-20	0.114978	0.0149126	0.0712644	0.107098	0.024664	0.0234504	0.00694266	0.0077222	0.00417637	0.0141424	0	0.108263	0.0221866	3.06533e-19	5.99932e-18	0.186007	0.0812681	0.00465822	0	0.00456093	0.00156709	3.06688e-19
high	0.258354	3.39734e-21	0.0548976	0	0.0232571	0	0	0	0.063957	0.00466065	0.00546136	0.0108985	4.62881e-19	0	0.0224218	0	0.00149133	0.0205505	0	0.0203371	0.0793893	0.00581321	0.423239	0	0.0331004	6.00473e-21	0	0.021336	0.145251	0.248223	0.0333065	0.00775285	0.0095839	0.00211064	0.0238759	0	0.00174131	0.000465728	0.0938661	0.0253767	0.0166694	3.83825e-19	0.336977	0.0536786	0	0	0.00073953	0.00572404	0
high	0.283989	2.66755e-19	0.0249957	0.0106755	0.00678528	0.0193022	6.68576e-06	0.00477758	0.0561734	0	0.0374405	0.0347935	0.0134861	0.0218863	0.0487001	1.03995e-18	0.0102305	0.0344909	1.10876e-18	0.0127855	0.0473943	8.74346e-19	0.338133	0	0	0	9.06227e-19	0.0036951	0.0660568	0.238525	0.0154018	0.0123143	0.0179423	0.0022391	0.0196282	0.000576706	6.75467e-21	0	0.05689	0	0.00758542	0.000883948	0.253585	0.0252248	0.136906	0.00249506	9.99017e-05	0	0.00207132
high	0.422627	0.00165927	0.0930976	0.0474209	0.0646758	0.0134938	0	6.22705e-23	0.0500086	0.0176634	0.0154209	0.0699381	0.0794046	0.0404361	0.0979147	1.91296e-19	0.0208894	0.0381801	0	0.0427646	0.0359778	0	0.437361	9.15783e-19	0.0595115	0	0	0.0255605	0.26293	0.237956	0.0145779	0.0247656	0.0214567	0.0106622	0.00656843	0.00420082	0.00478845	0.0102391	0.0720354	0.0325851	0.0208261	0	0.175095	0.0215724	5.19389e-19	2.28738e-19	0	0	5.97735e-18
high	0.365766	0.000405152	0.3207	2.0932e-19	0.00562867	0	0	5.4478e-19	0.0656626	0.00565507	0.0315043	0.0221536	0	0.00181701	0.0515303	0.0369838	0.00113615	0.0203896	3.17284e-19	0.0445335	0.127625	0	0.379568	0	0.119108	0	0	0.0446407	0.546641	0.222977	0.0497294	0.0307531	0.0334512	0.0124479	0.0101312	0.00374378	0.000779814	0	0.00688582	0.0182167	0.0806173	0	0.244136	0.0513738	0.30332	0	0.00222469	0.0142842	4.02484e-18
high	0.366704	1.0318e-19	1.32827e-18	0.0130553	0.126815	0.0223387	0	0.00386506	0.0718585	2.21459e-19	0.0289854	0.0471435	0.053376	0.0351687	0.0487906	4.6817e-19	0.0210248	0.0423165	0	0.0274372	0.0161731	1.50723e-18	0.456849	1.5295e-19	0	0	9.21499e-20	0	0.214809	0.267994	0.00972238	0.0151558	0.0165042	0.00488028	0.0185111	3.72631e-21	0.00143063	0	0.0502517	0.00584378	0.0228185	0	0.108356	0.0163186	0.00367551	2.02422e-18	0.000166183	0	0
high	0.427592	3.80944e-22	0	0.688324	0.0678586	0.121554	0.178886	0.0762581	0.0873786	2.25776e-19	0.00698737	0.0607063	0.124	3.79711e-19	0.0673509	0.0108034	0.198323	0.0188094	0	0.0248816	0.0783553	0	0.389163	1.54423e-19	0.1411	0	0.00120881	0.053329	0.123183	0.217336	0.0212188	0.00434772	0.00775328	0.00062729	0.0257276	0.0210941	1.91775e-06	0.275962	0.0352352	0.0138475	0	0.00829481	0.0487341	0.0449094	1.08405e-19	0.0726844	0	0	0
high	0.108433	0	3.37037e-18	8.49867e-21	0.0413679	0.0135777	1.00752e-20	0.00529011	0.0383628	0	0.00908882	8.9082e-19	0	7.55569e-19	0.0118816	0	0	0.067035	6.14075e-18	0.00174349	0.00379674	1.76541e-18	0.327469	4.31684e-18	2.48085e-18	1.24444e-18	2.88738e-18	1.5517e-20	0.057265	0.165764	3.37566e-20	0.00398299	0.00561724	0	0.00810021	0	0.00102713	6.51156e-20	0.0746768	0.00150726	3.58638e-19	2.67663e-18	0.306873	0.00255048	0.0265506	2.57271e-19	0.000519274	1.51807e-18	2.64031e-18
high	0.168765	4.97343e-19	0	0.00207125	0.00438068	0.00326594	1.11072e-18	3.18132e-20	0.0869642	0	0.020487	0.0490817	2.15978e-19	0.00316756	0.00498308	2.38961e-17	0.0103442	0.0348168	1.39132e-19	0.00356377	0.0160648	0	0.433072	1.20859e-20	0	1.93365e-18	1.60233e-18	0.0144072	0.007547	0.255162	0.00350155	0.00674754	0.0110425	0.00144966	0.0202356	0	0.00162834	8.88295e-20	0.0290497	0	0.0157592	0	0.158115	0.00713707	0.104742	0.00245909	0.000639705	0.00335016	0
high	0.231973	5.65982e-20	0.094199	0.00175441	0.0257507	0.010107	0	1.34204e-18	0.0224959	0.0109828	0.00277723	0.0333493	0.010365	0	0.136008	0	0.0112345	0.0369048	2.94205e-19	0.0394079	0.0391109	2.24754e-18	0.418304	3.57857e-06	0	1.67571e-21	2.20889e-19	0.015268	0.355133	0.229975	0.00514023	0.0254951	0.0172264	0.0137363	0.0227301	0.00117681	0.00310872	0	0.0366118	4.55186e-20	0.0834092	0	0.281625	0.00656662	0.0968576	2.12283e-20	0.00122025	0.0450627	0
high	0.143449	0	0.0972555	0.00565749	0.0447653	0.00188102	0.00755962	0	0	0.00271882	8.89672e-22	0.0164217	0.0377928	2.08165e-18	0.0462956	0.0229779	0.0251637	0.0263976	0	0.00738945	0	0	0.440035	5.59894e-19	0.0399701	7.28984e-19	5.12076e-19	0.0227346	9.56235e-19	0.23818	5.84215e-19	0.00478637	0.00223058	0.00100758	0.0119137	0	0.00233523	8.70574e-19	0.0438049	0.0476686	0.00594544	1.72799e-18	0.12169	0	0.0169335	1.37636e-18	0.000794224	4.81614e-19	0
high	0.336823	8.23218e-21	0.192165	0.0250429	0.00287579	0.00593623	2.02966e-19	7.84796e-20	0.0564686	0.00572823	0.00880397	0.0199121	0.0122562	0	0.0560328	0.0248289	0.0174027	0.0139121	0	0.0252476	0.0617588	0	0.428551	1.59569e-05	0.0962279	0.00804478	1.72638e-20	0.0379759	0.142646	0.242161	0.0188125	0.0262459	0.0272383	0.00324223	0.026305	0.00406729	0.00571003	0.00427513	0.0104345	0.00107875	0.0441352	0	0.250731	0.018393	0.10309	0.000176364	0.000111967	0.00379079	0
high	0.210534	0	0.0161855	0.0231954	0.0492122	0.00547416	0.0121541	1.07292e-20	0.0246715	5.21984e-18	0.00265221	0.0142258	0.0185278	6.18673e-19	0.0211423	0.0312999	0.0103575	0.019021	3.48357e-19	0.00441934	0.124911	0	0.399612	7.33858e-22	0.0684376	0	0.00151736	0.185465	0.0550872	0.236917	0.0456269	0.00270665	0.0113674	0.00390029	0.0301056	0.00836722	0.000508881	6.30829e-19	0.0626475	0	0.0109022	8.72958e-18	0.118901	0.0617483	0.00671449	0.00107767	0	0.00180399	0
high	0.573079	4.53519e-20	0.210491	0.0356668	0.0418561	0.0398298	0.0584999	0.0360831	0.0887165	0.00164844	0.00399116	0.105375	0.095992	0.0281542	0.0968286	0.0766045	0.00881949	0.00281473	2.84182e-20	0.0582867	0.0640999	0	0.351131	0	0.156853	0.00238113	0.000703067	0.0844265	0.417572	0.198567	0.0150095	0.0892526	0.0719127	0.0182306	0.0309179	0.00201024	0.00804853	4.14276e-19	0.0500784	0.02529	0.109239	0	0.0461253	0.0215671	0.0651093	0.00530471	0.000425088	0.0245334	1.42695e-20
high	0.226572	0.00482438	0.165289	0	0	0.00800676	0.00699707	0	0.0466998	3.89742e-18	0	0.0147879	0.0121003	0.0163672	0.0446531	0.0228773	0.010559	0.0181965	0.00548775	0.00909424	0.0650489	0	0.32156	0	0.056187	0	1.56618e-19	0.0902151	0.0944332	0.191387	0.0239504	0.0215745	0.016924	0.00705393	0.01297	0.00112062	0.00734396	1.06358e-19	0.0375274	0	0	0	0.458569	0.0275772	0.00383084	0	0.00117803	0	0.000655255
high	0.342806	5.54326e-05	0.122968	0.0293981	0.0864139	0.0209727	5.20579e-20	0	0.0405141	1.01392e-18	0.0259972	0.0290013	0.0237892	0.0227889	0.0495851	7.60479e-19	0.0213198	0.040985	6.53449e-19	0.0151865	0.0610333	0	0.212651	0	0.0607551	0	0	0.0315858	0.128752	0.162943	0.0218196	0.0488895	0.0498546	2.88268e-23	0.0315266	0.0022624	0.000514951	3.36231e-18	0.0508725	0.0398177	0.00719387	0	0.0835743	0.0309073	0.156338	7.60127e-20	0	0	1.18247e-19
high	0.316871	9.07131e-20	0.0809082	0.00669125	0.00718034	0	0	0	0.0428338	0	0.00700653	0	0	0	0.366103	0.0279297	0.0323448	0.0656334	2.87417e-18	0.0491298	0.00983365	0	0.341232	4.73999e-19	0.0575816	1.7195e-18	6.86412e-19	0.0446698	4.09983e-18	0.184496	0.0018583	0.019213	0.016546	0.0145167	0.0307766	0.000922792	0.000244324	1.71212e-18	0.0703699	0.00883445	0.0174746	5.04854e-19	0	0.00272333	0.12016	0	0.00034909	0	1.15189e-17
high	0.458	0.00355279	0.210777	0.00690588	0.0297636	0.0206954	0	0.00649774	0.0278257	1.73588e-18	0.0116645	0.0249678	0.0248457	0.0261179	0.238666	0.0454998	0.0205949	0.00868633	6.49561e-19	0.0744271	0.114344	1.17586e-18	0.337636	0	0.101639	0.0451652	0.00119195	0.0964786	0.599066	0.207739	0.039383	0.103788	0.104331	0.0226083	0.0317667	0.00496657	0.00510317	4.34655e-18	0.0264808	0.0162399	0.109794	0	0.0781207	0.0420129	0.223452	2.26812e-19	0.000638346	0.00333294	0
high	0.664462	0.00104999	0.0243879	0.0915908	0.071309	0.0469885	0.0081457	0.0361865	0.0866681	0.019317	0.0100042	0.0688285	0.0900054	0.0900026	0.208173	0.00296365	0.053383	0.00426596	0	0.0955069	0.0248713	0.00765986	0.437586	4.55045e-20	0.0522701	6.07111e-19	5.85515e-21	0.0356266	0.535482	0.194837	0.00615059	0.139231	0.107319	0.024109	0.0293826	0.00377379	0.00492977	0	0.00170187	0.0277333	0.053753	0	0	0.0163189	0.0812537	0	6.78217e-21	7.03947e-19	0.0136327
high	0.337058	0	0.134998	0.0419719	0.0467356	0.0215649	0.0152484	0.00931473	0.022677	1.08521e-19	0.0148981	0.026201	0.0285795	0.017172	0.0564098	0.00603994	0.0206009	0.0192549	0	0.0291669	0.101344	7.55194e-19	0.302491	1.90273e-20	0.0228922	3.03823e-19	0.000605377	0.0356702	0.328309	0.199561	0.0446929	0.0820683	0.0801572	0.0239696	0.00765873	0.00482141	3.12903e-05	1.817e-19	0.0450899	0.00872711	0.0487743	0	0.146648	0.0485634	0.183609	0	0	0.00226629	4.38226e-18
high	0.321359	0	0.102912	0.00032781	0.0755461	0.011841	2.62678e-18	0	0.0492223	0	0.00367322	0	0.00343141	0	0.0369023	0.0263352	0.0147667	0.0106599	1.70473e-18	0.0172688	0.0577527	0	0.435723	0	0.0827195	8.37838e-18	0.00108647	0.0559877	0.104714	0.23903	0.0247116	0.0297437	0.0265403	0.00743069	0.0219874	0.00350546	0.00437359	0	0.0251767	0.0178865	0.0465183	0	0.220562	0.0275292	0.0409436	0	0.00020217	0.0141898	0
high	0.21281	2.77014e-20	3.35045e-18	0.0863454	0.0622821	0.00969569	0.00728903	0	0.0387083	6.35826e-18	0.00226565	0.00259442	0.0258127	2.14268e-18	0.0527169	0	0.0124666	0.0464624	1.48215e-18	0.0134501	0.110586	0.00300217	0.401338	7.1251e-20	0.00881801	0	0.0023872	0.122447	0.148595	0.178836	0.063961	0.00406958	0.00945176	0.00651013	0.0152852	0.00618456	1.34023e-18	0.0283385	0.0506261	0	0.0107	0	0	0.0689938	0.0051688	3.53063e-20	0.00171779	0.0143685	0
high	0.0491166	0.00259981	0.233812	0	0.0605688	0	0	2.30257e-18	0.0213037	4.15426e-19	0.00737814	0	0	0	0.0198147	1.54225e-19	4.3593e-18	0.0111381	0	0.00870243	0.00562124	5.37112e-21	0.338682	7.65074e-19	0.0508666	0	0	0.00688439	0.313265	0.184741	0.0104674	0	4.24242e-19	0	0.0113357	0	0.00291034	1.47684e-18	0.0498795	0.0204057	0	1.37575e-18	0.0638008	0.0082809	0.22598	0	0.00578939	0	0
high	0.258247	0	6.64683e-18	0.0567902	0.0525278	0.0291733	0.00834583	0.006842	0.00131158	4.35813e-05	0.0183362	0.078622	0.0781888	0.0548359	0.0971881	0	0.0491363	0.0383725	3.30871e-18	0.0249641	0.0215091	0	0.416241	5.77485e-19	0	0	3.63379e-19	0.013119	0.330907	0.221386	0.00560578	0.0714319	0.049402	0.0098894	0.013619	2.93815e-22	0.000329682	4.1804e-18	0.046698	0.0234306	0.0416682	0	0.1646	0.0116439	0.144656	4.10189e-18	0	0	0.00195213
high	0.503158	0	0.0395732	0.0567814	0.0504956	0.0377484	0.00536644	0.0412447	0.0671569	2.2135e-19	0.00998751	0.092972	0.0570777	0.030168	0.285336	8.41566e-19	0.0447565	0.0142994	5.87156e-21	0.101151	0.0598428	0	0.327819	0	1.98474e-18	0.0361148	2.52223e-19	0.0378407	1.00414	0.219549	0.0171621	0.0596147	0.0899962	0.00311489	0.0457367	0.00359288	1.667e-21	4.89915e-20	0.0370996	0.0280954	0.0653775	3.85169e-19	0	0.030655	0.258725	0.000188914	0.000400593	0.000140851	0
high	0.192149	0	0	0.00515304	0.0479206	0.014058	3.53327e-18	0.00879975	0.0702249	0	0.0203953	0.00149986	0.016662	0.00150084	0.0463881	1.77813e-17	0.00695841	0.0242995	3.00485e-19	0.00998618	0.0255366	2.26598e-18	0.453749	0	5.6583e-18	0	0	0.00331995	0.109741	0.255059	0.00421941	0.021296	0.013305	0.00742945	0.0274459	0.00382553	0.00268155	0	0.0254714	5.25807e-18	0.0311858	2.50019e-18	0.0878797	0.0104727	0.142717	0.00116644	0.000164599	0.0107604	0
high	0.00813445	9.45971e-05	0.375766	3.56631e-19	0.045566	0.00198654	0	0	0.0433249	3.03425e-18	7.86161e-21	0.00271963	0	1.64436e-18	0	0.0667737	0	0.034667	4.82107e-18	0	0	2.59427e-20	0.310131	4.7794e-19	0.12178	2.79246e-18	0.00124537	0.0490574	0.0298963	0.146685	0.00134821	0	6.13732e-19	0	0.010594	2.04812e-20	0	2.39719e-18	0.0383073	0.036514	0	6.7379e-18	1.20675e-17	0.00689847	0.031328	0.0103298	0.0113724	0	0
high	0.218401	0.00219443	0.0615717	0.0180628	0.0885165	0.0471464	0	0.026898	0.0344509	0.00276821	0.00651912	0.0227519	0.0579288	0.0347803	0.141385	0	0.0199843	0.0439657	0	0.0503849	0.0160914	2.9065e-20	0.417975	6.52348e-20	0.0556244	3.62016e-19	0	0.0369528	0.64602	0.217522	0.00549913	0.0647525	0.0600137	0.00851336	0.0144882	0	0.00142034	0	0.0425461	0.0654065	0.0301827	2.88823e-19	0.0671635	0.0125098	0	8.61362e-05	7.67444e-05	2.07403e-19	6.90711e-18
high	0.106796	0	0.0366571	1.29765e-20	0.0313658	0.00763931	0	0	0.0350545	0	0.0174814	0.00252539	0.00126618	0.00720762	0.00434104	1.57282e-19	0.00972174	0.0612697	1.0499e-18	0.00143288	0.0146325	0.00255637	0.461003	6.29996e-19	8.37689e-19	4.32584e-20	0	0.00286969	0.0238202	0.26013	0.00474662	0.00166216	0.00328951	0.0044772	0.00655229	3.16172e-21	0.00136009	6.91354e-20	0.0680979	0.0298763	0.00228445	2.95047e-19	0.00921899	0.0181036	0.0176297	0	0.00267727	0	0
high	0.236417	2.08456e-20	0	0.022761	0.122708	0.00935686	0.00794671	0	0.0265253	0	0.0373037	0.0727654	0.0523033	0.0473359	0.0659005	0	0.018966	0.064495	0	0.0150061	0.0384904	1.59324e-18	0.342935	2.76757e-20	0.0348989	0	0	0.0110872	0.0468636	0.18285	0.00618812	0.048549	0.0389814	0.0108826	0.0251895	2.79025e-22	0.00116865	1.11536e-18	0.103502	0	0.0102407	4.03984e-19	0.178221	0.0217308	0.167241	0	0	5.18536e-19	0
high	0.253059	2.81876e-20	0.0592451	0.00655174	0.0605642	0.00698068	6.63235e-20	3.18375e-19	0.00815299	0	1.84066e-19	0.0198216	0.0315551	0.0258751	0.0213627	1.40025e-18	0.00643889	0.0169026	0	0.0101026	0.0300817	1.40915e-18	0.448229	0	3.00642e-19	0.000595909	0	0.0257046	0.0557943	0.233613	0.011003	0.0173206	0.0145921	2.7544e-19	0.0200163	3.46051e-19	0.00274793	1.89736e-19	0.0372081	0.0226366	0.0253983	1.05603e-18	0.148255	0.00924061	0.00874265	9.63081e-05	0.000112121	0.0011024	8.60332e-19
high	0.506959	0.00506591	0.0669715	0.159607	0.0472395	0.05029	0.0225102	0.0048575	0.0509287	0.0326742	0.0217275	0.147801	0.174789	0.0837055	0.260846	0.0417178	0.0648039	0.0315721	0	0.0886086	0.0846214	0	0.305002	0	0.152823	0.0154055	5.45011e-05	0.0795528	0.948266	0.195193	0.0285166	0.102855	0.105668	0.013673	0.0368903	0.0116323	0.00199762	0.0385483	0.0444127	0.0143999	0.0946458	1.71746e-20	1.00324e-18	0.0449434	0.247561	0.00945606	0.000406578	0	0
high	0.306612	1.3339e-19	0.0645337	0.0105389	0.000815194	0.00837701	1.27423e-18	0.00477483	0.0483239	0.0126995	0.00267003	1.04233e-18	0.00445374	0.00344346	0.0585317	1.94048e-19	0.00209053	0.0326917	0	0.0439691	0.0330959	3.09465e-20	0.412745	8.42054e-05	0	0.00137708	2.58298e-22	0	0.568831	0.252985	0.00466288	0.0473447	0.0530973	0.00270718	0.0265057	0.00123562	0.00208051	1.75973e-18	0.0286095	0.0369534	0.0778227	0.00450474	0.0388215	0.00998226	0.00761248	0.00200565	0	0.0166629	5.18606e-19
high	0.248387	0.000915562	0.0989383	0.00564935	0.0325073	0.0129761	0	3.74184e-20	0.0499462	0	0.00498759	0.000961455	0	3.00256e-18	0.0313778	0.0317689	0.000605369	0.0306727	0	0.023082	0.0173879	1.05472e-18	0.369493	3.27731e-19	0.0971677	0	0	0.0369454	0.246324	0.199471	0.0115894	0.0118486	0.00963891	2.26834e-19	0.0194356	1.46937e-18	0.00147964	4.29897e-18	0.0666087	0.0315513	0.00728868	5.53607e-19	0.136989	0.00907183	0.00611933	2.56062e-18	0.00350499	2.50598e-20	0
high	0.287188	0.00330371	0.0327745	0.0835389	0.0758528	0.0183157	0.0211461	6.57147e-19	0.0339094	0.0164615	0.0169225	0.102988	0.0912966	0.089674	0.299785	0	0.020259	0.0250928	0	0.0488192	0.0311409	0	0.348114	0	0.0409197	3.59168e-20	0	0.0217027	0.369435	0.203466	0.00657152	0.173153	0.126521	0.0591653	0.0155134	2.14397e-20	0.00048138	0.0160698	0.0570763	0.00742419	0.0557502	0.00480319	0.00887792	0.0239785	0.297006	0.00849674	0.000985297	0	0
high	0.356702	7.28383e-19	0.123483	0.0173878	0.0343603	0.0300009	0.0159858	0.0229565	0.0323134	0.00737131	0.004912	0.0864681	0.0873569	0.0898074	0.115016	0	0.0312328	0.0105957	1.71814e-18	0.0463585	0.153285	0	0.383531	9.54919e-05	0.0207395	0.00946743	2.79892e-21	0.0353275	0.547582	0.222198	0.0500356	0.0484273	0.0537988	0.0166893	0.0400814	0.00254875	0.003683	1.93581e-19	0.0297379	0.00842286	0.0640149	0.00316761	0.260461	0.0742775	0.0132602	0	0	2.30538e-20	0.00688503
high	0.332405	0	0.0456368	0.00365083	0.0235494	0.00779722	0.00928667	4.0984e-21	0.055596	0	0.011659	0.0516137	0.0228995	0.00676956	0.0619691	0	0.00972315	0.0406636	0	0.0267979	0.0358234	0.00741316	0.440245	7.82463e-22	0	0.00801508	1.08827e-19	0.019635	0.273701	0.24594	0.0099652	0.0202105	0.0343093	0.00529534	0.0242877	0.000385183	0.00223846	0.00157422	0.0585491	0.00377881	0.0356075	7.12922e-05	0.197703	0.0127411	3.93261e-19	0	0.000347863	0.00712422	1.12111e-18
high	0.331978	0	0.146676	0.0162131	0.0929728	0.0215497	0.00479721	1.02487e-18	0.0110019	0	0.0290911	0.0802229	0.0746585	0.0570342	0.101937	0.00238473	0.0215487	0.0448474	6.57277e-19	0.0259893	0.0162509	1.49894e-18	0.326142	0.000496278	0.0275942	0	0	0.0509598	0.193473	0.195974	0.00428975	0.0882662	0.0688632	0.0131065	0.0225696	5.64504e-21	0.00513669	0	0.111294	0	0.0396256	1.02746e-19	0.132747	0.00806392	0.197973	0	0.000166519	7.46127e-19	1.89058e-19
high	0.289774	0	0	0.0296806	0.0370236	0.0136888	0	1.10877e-19	0.0687236	6.76291e-19	0.0119113	0.0422205	0.0256594	0.0081521	0.0427152	1.04441e-18	0.0257565	0.0324965	3.84689e-19	0.0271022	0.0281034	6.1059e-20	0.424516	6.81827e-19	4.23688e-18	1.92838e-18	1.21376e-18	0.0109749	0.22546	0.250427	0.00454925	0.0138274	0.0201016	0.00262202	0.0246934	0.00169252	0	0.000553345	0.0587378	0	0.0263311	0	0	0.0156869	0.0401207	0	0	0.00610009	7.84667e-18
high	0.0275133	0	6.31556e-18	0	0.0315688	8.57538e-19	1.7247e-18	0	0.0386803	4.26756e-18	0.0259164	0.0136268	2.47814e-19	1.14442e-17	0.0243497	0	0	0.032956	0	0.000814681	1.23728e-18	0	0.428459	3.2847e-18	0	3.94353e-18	1.1185e-18	0.164126	0.0967476	0.221782	0.00105908	0.000840986	0.00135202	0.00202948	0.0142192	0	0	0	0.12909	0.00206205	1.42023e-18	2.40799e-17	0	0	0.0902295	6.92296e-18	0.00375638	5.59086e-22	1.62152e-18
high	0.29414	0.026203	0.148027	0	0	0	0	0	0.0221115	0	0.0176718	0	2.76174e-18	3.84398e-18	0.0504791	0.124249	0	0.0159565	2.74666e-18	0.0172233	0.143527	0	0.424136	0	0.126051	0.00890545	3.51456e-19	0.227099	0.220324	0.249124	0.0685458	0.0165446	0.0238306	0.00151677	0.0116372	0.00606515	8.87907e-23	4.69283e-18	0.0337018	0.0170423	0.0111736	0	0.0642148	0.0545604	0.275177	0	0.00152177	0.00111528	0
high	0.239114	0.00485016	0.0576001	0.0613019	0.030603	0.00344162	1.26915e-18	7.15227e-19	0.0118189	3.85892e-18	0.00313625	0.0157478	7.4644e-21	3.08495e-18	0.0170032	9.62302e-19	0.0110245	0.0266445	0	0.002696	0.0226893	5.26172e-19	0.361733	0	0.0369015	0	0	0.0401525	0.0167571	0.193673	0.00843071	0.0217969	0.0166888	0.0109595	0.0212896	0.000398941	0.00430129	0.0165609	0.06654	3.00019e-20	0.00257673	0	0.0736979	0.00454524	0.0137469	0.0061523	0.00821849	1.74684e-20	0
high	0.378457	0	0	0.0303276	0.112003	0.0228144	0.0562227	0.0101451	0.0171064	0.000947138	0.00498356	0.140798	0.158425	0.115841	0.0392843	6.03635e-18	0.0359715	0.0257788	3.38622e-19	0.01782	0.00626471	0	0.426155	0	4.11307e-18	0	0	0.00115449	0.0324746	0.239423	0.00187546	0.0559016	0.0520993	0.00367191	0.0149426	1.73349e-21	0.00485777	0	0.0265897	0.0002059	0.0347189	0.00439398	0.164356	0.00892189	0	0	0	2.90127e-19	0.0194047
high	0.197541	2.24197e-19	0.137677	3.79171e-19	0.0437969	0.0069732	0	0	0.0472388	0	0.0177707	0.0122529	1.25881e-19	0.00362811	0.0270407	0	0.00346678	0.0277685	2.12352e-18	0.00677153	0.0511695	2.55133e-18	0.371574	8.68245e-19	0.0672196	0	0	0.0301294	0.100934	0.224816	0.0169323	0.0187857	0.0217737	1.43641e-18	0.0139038	0.00077857	0.000809644	0	0.0451659	0.0238623	0.00447179	0	0.334916	0.0225325	0.1417	0	0.000506743	2.76989e-19	0
high	0.142825	1.55009e-20	0.0692926	0	0.018925	0.0125645	0	0.00408367	0.03336	0	0.00365303	0	0.00425532	1.40081e-18	0.00931094	4.41865e-18	0.000290353	0.0231428	0.00122494	0.000400563	0.0153323	5.31895e-19	0.2905	4.62686e-05	2.34782e-18	0.000541792	0	0	1.07801e-18	0.195743	0.00364828	0.00863216	0.0120005	2.30936e-19	0.0225636	0.000846144	0.00209327	0.00245517	0.0574905	1.52018e-20	0.00375047	0.00307064	0.190213	0	0.0163227	0.0024047	0.00136921	0.000163591	0
high	0.0334843	0.00114686	0.125907	1.99518e-19	0.0563058	0.00782658	0	0	0	0	0.00251776	0	1.58032e-18	0	0.00379469	0.0112958	0	0.0537958	0	7.77641e-19	0.0227517	2.33589e-18	0.275216	5.44739e-19	0.105521	0	0	0.00762347	0.0697151	0.156621	0.0135489	0	0	5.88416e-20	0.016175	0.000309642	0.00121587	3.55839e-18	0.0737403	0.0254429	1.48607e-18	0	0.322103	0.0220998	0.00242484	2.77396e-19	0.00819914	0	9.92694e-18
high	0.0269087	0	0.245211	0	0.00743783	0.00425861	0	0	0	0	0.00123846	0	6.1109e-19	2.56163e-18	0.00881433	0.00580611	0.00678598	0.0196098	0.00200313	0	0.025346	0	0.431481	1.27072e-19	0.09419	2.48316e-18	0	0.0307816	0.034375	0.238705	0.00910394	1.10979e-20	1.42433e-19	0.00774785	0.0128172	5.10394e-05	0.00202951	0	0.0574643	0.031834	0	1.03714e-19	0.500252	0.00198431	0.0297727	0	0.00118377	2.21069e-22	2.13727e-19
high	0.469782	3.5226e-20	0.133351	0.0244958	0.0442317	0.0134892	0.00712238	0.025331	0.0554272	0.032804	9.36341e-22	0.0202065	0.0102255	0	0.295018	0.0184901	0.0263968	0.0106647	0.00143069	0.119528	0.0930463	2.0591e-19	0.330757	0.000160564	0.0246772	0.00819269	0	0.0204977	0.908441	0.202712	0.0234621	0.0625624	0.0583424	0.0130017	0.0255967	0.00255636	0.00948909	0.00586378	0.0401919	0.00375085	0.090885	0.005477	0.130661	0.0386395	0.0518219	0	0.000917761	0.00541849	0
high	0.698458	7.79014e-20	0.0188309	0.110788	0.0426251	0.063957	0.0660883	0.05209	0.0122567	0	0.00152683	0.0771672	0.113487	0.0713914	0.282247	0	0.0686132	0.0362464	8.98843e-19	0.0997748	0.0716519	0	0.329477	0	0.00116719	0.00794601	0	0.0462093	0.735687	0.192436	0.013609	0.0963204	0.0925126	3.35558e-19	0.0213035	0.00509437	0.00661248	0.0155977	0.0561696	0.0244613	0.0894419	0.00802889	0.177013	0.0342892	3.95079e-19	0.000684852	0.000585392	0.0108729	0.00382668
high	0.113285	0	0.0988399	0	0.0358245	5.68197e-20	0	1.18888e-18	0.0547162	0	0.00661741	0.016069	0.00134296	0	0.0169536	0	0	0.0127903	7.37674e-19	0.00692683	0.0409623	0	0.431551	1.85329e-05	2.79217e-18	0.0106629	1.30243e-19	0.0123647	0.248021	0.258874	0.0103313	0.00973573	0.0204324	8.03387e-19	0.0263605	0.00161738	0.000187802	0	0.0439537	0.000299897	0.0284366	0	0.215847	0.0133544	0.194723	0.00217304	0.000156401	0.00380106	0
high	0.449514	0	0.0820993	0.0274132	0.0402696	0.0318167	0.0190426	0.0241371	0.0383005	0.00999557	2.9669e-21	0.00546526	0.0450525	0.00223392	0.0769884	0.0295335	0.00700007	0.0216421	0	0.047005	0.0559943	3.21762e-19	0.392036	2.7383e-21	0.104093	0.00232308	0.000870764	0.0970595	0.310035	0.18945	0.0275493	0.0143164	0.0258005	1.35124e-20	0.0119262	0.00800809	0.00222335	0	0.0519005	0.0298643	0.033978	3.28888e-20	0	0.0268767	0.015583	0	0.00119528	0.0267808	0
high	0.598673	0.0042945	0.314263	0.0623408	0.0620782	0.0427997	0.0653853	0.0279034	0.00498511	0	0.0068189	0.120481	0.136144	0.0808652	0.251989	0.163944	0.0276015	0.0021603	0.0012942	0.0949775	0.130671	5.2062e-19	0.278699	0	0.19699	0.0383508	0.000962878	0.186951	0.905483	0.15264	0.0510082	0.188209	0.145441	0.0467873	0.0414811	0.0088364	0.00802963	1.05938e-19	0	0.0312285	0.0962478	1.78473e-19	0.126904	0.0597026	0.0940436	0	0.00163535	1.35498e-19	3.46272e-18
high	0.510434	0.00095992	0.183402	0.0969507	0.0174006	0.0335068	0.0581974	0.0160344	0.0313916	0.0233372	0.0188256	0.111838	0.142543	0.0407061	0.35701	0.0752032	0.0354603	0.0157966	0	0.0682679	0.128424	0	0.345491	0	0.119931	0.0336644	1.92316e-19	0.133683	0.354226	0.192492	0.0637014	0.0439579	0.0497512	0.00863471	0.0286485	0.00465919	0.00541288	0.0292753	0.0335337	0.019003	0.0282109	8.58806e-21	0.00770026	0.0647725	0.218506	0.00689713	0.000869456	0	0
high	0.478524	0	0.203097	0.0419919	0.0561609	0.0244084	0.00942825	6.58465e-20	0.0484251	0	0.0204202	0.0147818	0.0297187	1.84972e-21	0.232139	0.00914869	0.0219854	0.0327538	1.25842e-19	0.0553913	0.10627	0	0.320876	9.21877e-22	0.0919262	0.0114231	0	0.0814807	0.292398	0.173819	0.0570198	0.0676332	0.0748463	0.00102424	0.022636	0.0064807	0.00658549	0.0110475	0.08104	0.0199304	0.0153801	5.541e-20	0.204309	0.0611174	0.173665	2.15315e-19	0.000484705	0	3.36855e-18
high	0.410609	0.00140323	0.261829	0.0128522	4.16642e-18	0.0196701	0.0275275	0.0179837	0.0435568	0.0359957	0.000695025	0.0940742	0.0840656	0.0273712	0.273612	0.0676919	0.0228021	0.00875181	0	0.0643359	0.0715298	2.84197e-18	0.346625	0	0.105149	0.0448869	0	0.10851	0.416397	0.183311	0.02851	0.109514	0.0782665	0.039773	0.0332642	0.00289093	0.00686526	1.43681e-18	0.0115457	0.0106909	0.06161	5.40893e-18	0.32693	0.0230625	0.0694621	5.02548e-19	0.00304087	0	0
high	0.0908437	6.65117e-19	0.109721	0	0.00979458	0.00194653	0	0	0.0592455	0	2.98296e-19	7.03929e-21	6.31542e-19	1.25947e-18	0.00611068	0	4.37423e-20	0.00768308	4.33111e-19	0.00798055	0.0687125	2.64302e-19	0.455081	0	0.0141848	0	0.00098167	0.0179428	0.216245	0.245092	0.0298525	9.47353e-19	0.000146834	6.17968e-19	0.0213125	0	0.00170538	0	0.0527301	0.0220257	0.0260133	0	0.20023	0.0260207	0.0295123	1.83439e-21	9.67831e-05	0.0214808	2.79773e-18
high	0.503822	9.11128e-19	0.0766252	0.0422357	0.0838633	0.0524102	0.0289934	0.0353695	2.55704e-19	0.00128357	0.00391892	0.0945925	0.172242	0.049339	0.0715414	0	0.0340845	0.0286647	0	0.0370936	4.49324e-19	0	0.260866	8.56062e-20	0.0954284	0	3.49766e-19	0.0585193	0.0668839	0.0919894	0	0.0637069	0.0526938	0.0180963	0.0132063	6.69725e-20	1.59703e-20	4.41537e-19	0.0644969	0.0299651	0.013077	6.63739e-19	1.0759e-17	7.31482e-19	0	0.00808115	0.00141952	0.000997994	0
high	0.622273	6.97102e-19	0.216377	0.189514	0.101451	0.0327243	0.0501547	0.0265757	0.0544459	0	0.00488572	0.0671073	0.0880908	0.0706412	0.129491	0.0205857	0.101535	0.0302261	0.00264828	0.0436357	0.00335655	4.69877e-19	0.302728	0	0.177115	0.0107157	0.000228849	0.0396918	0	0.16145	0.00394132	0.0387318	0.0279642	0.00733258	0.0276645	0	0.0073321	0.0761441	0.0816542	0.0304967	2.26156e-18	0.00189694	0.129602	0.00138154	0	0	0.00108447	1.60649e-19	0
high	0.039541	3.26684e-06	0.250251	0	0.0263245	0.00322482	0	0	0.0246053	0	7.8036e-21	0	0	0	0.0173286	0.0117953	0	0.0045596	0	0.011376	0.0193455	0.00573103	0.287675	1.0736e-18	0.0333629	0	0	0.0176679	0.280514	0.148592	0.00553311	6.78835e-21	0	1.55251e-18	0.0221267	0	0.00246421	1.11924e-18	0.0525701	0.035968	3.88289e-18	2.07722e-18	0.0214564	0.00206633	0.178418	0.00177331	0.00639691	6.56745e-19	0
high	0.251971	0	0.0565463	0.00172844	0.0951193	0.00373536	1.39735e-18	3.54326e-20	0.0429424	6.8343e-18	0.0149979	0.00588728	5.34588e-20	2.77689e-19	0.0409739	0	0.00791823	0.0466493	0	0.0124948	0.0123459	0	0.240415	0	0	1.81189e-18	0	0.0098165	0.0839007	0.197972	0.00114202	0.00206392	0.0032173	0.00340924	0.0260213	0	0.00521132	1.5164e-18	0.0769911	0.01463	0	0	0.285212	0.00675886	0.0983594	3.00827e-19	0.00124862	1.74638e-19	0
high	0.300211	4.51705e-19	5.3676e-19	0.0578579	0.0729988	0.0129977	3.67971e-19	0	0.083848	0.0221604	0.0226872	0.0300548	0.0351054	0.000289105	0.0650656	1.03254e-18	0.0437257	0.0424029	3.23656e-19	0.0118206	0.0173456	0	0.403495	1.10865e-19	1.44529e-17	8.26124e-18	1.18422e-18	0.0224997	0	0.222098	0.00365151	0.0011888	0.0045576	0.00331234	0.0201543	0.00259555	0.00279728	0.00399309	0.0273027	0.00461226	0.00512395	0	0.0843205	0.018389	0	0.00884514	6.05287e-06	0	0
high	0.452369	0	0.0335171	0.0190432	0.0616492	0.0239839	0.00574482	0.00948811	1.504e-18	0	0.0158018	0.0235586	0.0143099	0.0212071	0.0532975	1.62559e-18	0.00719111	0.0467617	1.21461e-18	0.0401685	0.0174653	2.34039e-18	0.262188	0	9.16176e-19	1.04273e-18	0	0.00532439	0.295025	0.180419	0.00205572	0.0712807	0.0873019	0.00932616	0.0144866	0	0.000404147	0.000704773	0.0833647	0.038589	0.0259916	3.71155e-05	0.135214	0.0136205	0.142942	0	0	0	5.7137e-18
high	0.264495	0.00193646	0.112052	0.0136203	0.015029	3.55046e-19	3.98259e-19	4.01712e-20	0.0646478	0	0.00685909	0.0366797	0.0143826	0	0.118506	0.0452394	0.0204368	0.019955	9.59698e-20	0.035339	0.0338677	0.00391372	0.425648	0	0.0431156	0	0	0.0551813	0.3361	0.225793	0.00873267	0.0189982	0.0185985	8.29698e-19	0.024005	0.00232474	0.00196693	3.96087e-19	0.0314224	0.00978313	0.0351712	9.20378e-21	0.0329406	0.0132634	0.18135	0	0.000533584	0.00492459	0
high	0.15504	0	0.0211715	1.00003e-20	0.0178288	0.00634089	1.93847e-18	9.4099e-19	0.0712681	0.006893	0.0170203	0.00408207	8.36701e-20	5.06239e-19	0.025416	0	0.00458565	0.0175522	1.47891e-18	0.00124401	0.0183959	0	0.421176	0	0.000255896	0	1.5133e-18	0.0198873	0.0473936	0.254141	0.00777278	0.0201848	0.0165742	6.61765e-19	0.0178586	0.00217282	0	0	0.0458531	0	0.0084366	1.31727e-18	0.212669	0.00810475	0.246754	0.000557957	9.43866e-05	0	2.75796e-18
high	0.433322	0	0.236216	0.0427984	0.0292418	0.0186519	0.00321921	0	0.00688978	2.48253e-18	2.82877e-19	2.76482e-21	0.00360622	0	0.112687	0.0603922	0.00905025	0.0174704	0	0.0513109	0.0346325	2.99586e-18	0.237441	0	0.170129	0.0215297	0.00158615	0.126959	0.43108	0.131432	0.0127976	0.247226	0.167949	0.0567934	0.0265609	0.00130205	0.00816056	1.11063e-19	0.0491772	5.09059e-20	0.0267207	3.82484e-18	0	0.0149037	0.00503299	0.000215087	0.00286026	0.00263378	0
high	0.14398	0	0.0320701	0.00181218	0.00317345	0.00610981	0	2.88649e-19	0.0566113	0.0241817	0.00539475	0.00258602	1.63419e-19	0	0.0361705	4.2212e-18	0.0204607	0.0214883	0	0.00753439	0.0058424	1.43104e-18	0.395528	3.63558e-19	0	0	0	0.00447048	0.0436601	0.256801	0.00145883	0.004142	0.000398381	1.75016e-19	0.0198199	0.000193583	0	8.62778e-19	0.0313538	0.0172208	0.00331416	0.000141943	0.11876	0.00248582	0.0949734	0	0.000241252	0	0
high	0.169738	3.78273e-18	5.06722e-18	4.91428e-20	0.0127523	0.00436115	2.89172e-19	6.77157e-19	0.0222376	2.12284e-18	0.0244749	0.00295511	0.00402102	0	0.0328816	0	0	0.0659219	1.00072e-18	0.00649615	9.39157e-19	2.45622e-19	0.375624	0	7.05886e-18	9.88792e-18	0	0.0119472	0.0698437	0.166688	1.59765e-19	0.00561024	0.00473497	1.68044e-18	0.00695145	0.000151468	0	0	0.0617376	0.041802	0	5.50952e-20	1.1036e-17	2.26617e-18	0.270476	2.31482e-19	0.000989031	0.00441402	0
high	0.330764	3.91574e-19	0.158918	0.0177473	0.0362615	0.00408693	9.7965e-19	0	0.0456362	0	0	0	0	6.85163e-19	0.13207	0.00219354	0.0107354	0.0109983	1.12848e-18	0.0417218	0.0233009	0	0.359009	2.28951e-19	0.0622349	0	0.00206053	0.0349018	0.401357	0.209349	0.0188927	0.178186	0.108587	0.0382053	0.0126672	6.78669e-05	0.00129522	0	0.0456484	0.0273506	0.0603538	3.38272e-19	0	0.0160071	0.0193139	1.01898e-20	0.00120903	2.24666e-20	0
high	0.468912	5.45076e-19	0.385136	0	0.00132504	0.00480425	0.00763905	4.1075e-18	0.0115093	0	0.0243274	0.0659639	0.0845259	0.0264721	0.0864701	0.152964	0	0.00699952	1.27629e-19	0.0481545	0.189487	0	0.290521	0	0.203568	0.0320906	0.000546726	0.24823	0.44024	0.188701	0.100416	0.0912389	0.0794659	0.0144877	0.0210575	0.00913207	0.00465234	0	0.00662202	0.0262079	0.0172446	1.9055e-19	0.153298	0.078534	0.270096	5.90027e-18	0.00382986	2.83322e-20	0
high	0.15491	0.00221267	0.133391	0.00918837	0.0163726	0.00421457	1.75635e-18	3.18241e-19	0.0583375	0.00961484	0.00200504	0.00316925	2.16182e-19	0	0.0278986	0.00798625	8.70921e-22	0.00100442	0	0.0123006	0.0295878	0.0231959	0.354662	3.87801e-20	0.0759627	0.0604777	0	0.0185884	0.211808	0.182221	0.0100097	0.0158569	0.0116544	0	0.0210971	0.000338929	0.0032106	0	0.0386817	0.0221971	2.55949e-19	3.96177e-19	0.19906	0.00603037	0.068852	2.57542e-20	0.00688691	0	0
high	0.213967	8.21337e-23	0.0052463	0.0158722	0.0818966	0	0	5.917e-19	0.0321998	0	0.010234	0.0471234	0.0290747	0.0404401	0.0154026	0.0182158	0.0132213	0.0337324	0	0.00230554	0.00699427	1.68346e-18	0.36335	2.19841e-19	0.00692716	0	3.20663e-21	0.0272282	3.73841e-18	0.168644	0.000179982	0.0193173	0.0139765	0.0127025	0.00955353	0	0.00368384	6.4693e-19	0.065364	0.0173007	0.0174122	9.43986e-19	0.133781	0.00814797	0.00291081	0	0	0	0
high	0.559299	8.90897e-20	0	0.0349071	0.105095	0.0208789	0.00558021	2.67762e-21	0.0227385	0.00654097	0.00934757	0.0959338	0.11413	0.0522673	0.31167	3.31484e-18	0.0268841	0.0406946	0	0.135868	0.00733337	1.77192e-19	0.405444	0	5.12217e-18	0	2.67401e-18	0.00498398	0.761364	0.243857	0.00511617	0.144111	0.102569	0.0357464	0.0391594	1.37759e-20	0.00196784	0	0.0414697	0.00386336	0.050115	0.000618394	0.0237248	0.0107828	0.00544534	0.000308976	0	0	0
high	0.538978	0.00234961	0.257445	0.0877112	0.0182452	0.00559198	0.0674346	0	0.0175435	0.041132	0.0080004	0.268816	0.266423	0.135153	0.13074	0.062198	0.0418604	0.00158908	8.44655e-20	0.0459511	0.110767	1.63778e-19	0.378036	0	0.101025	0.0187157	6.8289e-20	0.102293	0.237865	0.195907	0.059772	0.0577109	0.0663273	0.0191735	0.0363589	0.00816543	0.00597566	0.00352098	0.000545526	0.0270254	0.064297	0	0.293788	0.0542432	0.0101736	4.20151e-20	0.000845571	5.42503e-20	0
high	0.0692948	0.000358991	0.0996342	2.86617e-20	2.28799e-18	0	0	0	0.0552677	1.92396e-18	0.0102841	1.47802e-19	2.37616e-18	4.43675e-18	0.0102719	3.80022e-19	0.00399054	0.0204137	6.4383e-19	1.2241e-20	8.07395e-18	0	0.409773	1.61451e-18	0.013224	0	0	3.50794e-19	0.0399011	0.249523	0	0.000622918	0.000358062	0.0106622	0.00865593	0	0	5.21864e-19	0.0401816	0.0221152	0.0179128	0	0.175494	1.4168e-18	0.020639	2.67507e-19	0.00281751	0.00186873	8.00371e-19
high	0.281307	0	0.00940374	0.0438395	0.152314	0.0337692	1.55468e-18	4.62433e-18	0.0546431	4.35648e-19	0.00754509	9.50165e-20	0.00596532	0	0.0799806	0.028608	0	0.0223957	0	0.056467	0.0148659	0	0.268634	2.35383e-18	0.0698884	3.91133e-18	0	0.0729982	0.488512	0.145557	0.00552571	0.0239733	0.0183066	0.00384018	0.0175233	0.000228411	0	0.0119012	0.111324	0.00170328	0	6.87461e-19	0	0.00604017	0.0181215	1.45275e-18	0.00341361	0	1.84028e-18
high	0.165631	0.000965473	0.211841	0	0.0206462	0.00420489	0.00935467	0	0.0273769	1.57568e-18	0.0167699	0.00906318	1.60402e-20	0	0.0472492	0.00372441	0.00655869	0.022546	5.44234e-19	0.0120297	0.0304568	0.000921732	0.350697	0	0.0107095	1.5675e-18	0	0.0185006	0.21675	0.201304	0.0105843	0.0134107	0.0192583	0	0.0187177	0.00129726	0.000466667	1.81332e-18	0.0409522	0.0337611	0	1.7966e-18	0.0590376	0.0105451	0.199344	0	0.000898123	8.95652e-20	4.91428e-18
high	0.0592917	0.00292932	0.0156971	2.71572e-19	0.0333155	0.00452816	1.19767e-18	2.68797e-19	0.0744065	0	0.0141412	3.41801e-19	0	0	0.0197812	1.84616e-18	0.00374437	0.0278693	8.03219e-19	6.92786e-20	0.000343381	0	0.393117	4.15858e-19	0.0415058	2.91514e-18	0	0.0256596	0.0643067	0.193105	0.00169877	0.00290412	0.00145591	0	0.0309037	0	0.00362818	7.00398e-19	0.0685318	0.0343402	0.000542432	0	0.0013185	1.41641e-20	0.241255	0	0.00153845	0.00034466	1.2954e-18
high	0.247501	0	0	0.0783269	0.0306095	0.0158096	3.75668e-20	0.0100893	0.0860662	0.0545751	0.0187279	0.0450699	0.0358841	0.0176619	0.068243	3.28886e-18	0.0239216	0.0337795	5.25747e-19	0.0229793	0.0229329	5.84335e-20	0.463612	0	8.97666e-18	0.00181601	0	0.0303907	0.177531	0.237756	0.00338119	0.0170427	0.00751331	0.00401484	0.0360713	0.00301577	0.00116264	0.0169465	0.0288916	0	0.0556178	0.00202493	0.0465594	0.0109008	0.00614082	0.00549998	0.000320422	0.00637348	0
high	0.274063	0	0.0660836	0.0340198	0	0.00876273	0	1.66185e-19	0.0426312	0	0.0159284	0.0535364	0.0102138	0	0.0862869	0.00298729	0.0161659	0.0474104	3.54878e-18	0.0124168	0.0192243	6.94182e-18	0.400477	0	0.0169704	0	5.16857e-20	0.0181315	0	0.220093	0.00331323	0.0208441	0.0148397	0.00895307	0.0242279	9.67631e-05	0.00185983	0.00562405	0.0561102	0.0129144	0.0219673	2.45001e-19	0.171877	0.00924398	0.0260972	0	0.00174758	0.000496805	0
high	0.334177	0	5.5322e-18	0.00486028	0.0777226	0.0178415	0	2.29052e-19	0.0765305	0.031629	0.00299183	0.0614696	0.0824568	0.0152892	0.380245	0	0.0189557	0.0330109	0.000413939	0.0457712	0.0164653	5.17253e-19	0.420012	3.63272e-22	8.2858e-18	0	0	0.115297	0.0568808	0.207722	0.00598829	0.0153209	0.00966035	0.00617231	0.0301054	0.0024161	2.46705e-19	6.54304e-18	0.0293793	0	0.0347571	0	8.60783e-18	0.0121033	0.00276741	0	1.09633e-20	0.0269616	5.26889e-19
high	9.98865e-20	6.54505e-19	0.0141147	5.63928e-19	0.0137369	0.000142533	0	2.48746e-19	0.0306422	2.38842e-18	0.016916	0.00202217	8.97687e-19	7.41646e-20	0.000276456	0.0152339	0.00320869	0.0285478	1.88462e-18	0	0.0287796	0.00445156	0.430807	9.45864e-19	0	0	0	0.0242452	0.00818673	0.274828	0.0176095	4.3662e-20	0.000991808	1.80699e-18	0.0175202	0.00020339	0	0	0.0482083	0.00982765	0	2.54245e-18	0	0.0133757	0.217369	1.5921e-18	0.000596743	0.000877372	0
high	0.299095	0	0.027039	0.0199344	0.0551735	0.0126452	3.10161e-18	2.80801e-19	0.0620522	1.03221e-20	0.01292	0.00833542	0.0041211	0	0.0970087	0	0.0136719	0.0101628	0	0.0354393	0.0899765	0	0.394096	0	1.12327e-17	7.80354e-20	0	0.0538163	0.419532	0.247296	0.0356039	0.0229193	0.0290584	6.19905e-18	0.0285989	0.00405244	0	2.82221e-18	0.0348087	0.0302062	0.0413564	0	0.1265	0.0408345	0.241109	0.00396678	0	0.00322165	7.00052e-18
high	0.0199189	0.00107612	0.0503401	0	0.0293928	3.17008e-20	4.47454e-18	5.60329e-18	0.0506045	0	0	1.00812e-18	0	0	0.0627246	0	0.0188437	0.0218482	3.42383e-18	0.00451574	0.0165201	0.00102586	0.414664	5.99314e-19	0.0801614	0	0.00193603	0.0284533	0.0846634	0.246686	0.00942666	0.000365077	0.00497205	0	0.0119291	0.0015935	0.00524354	4.95565e-18	0.0623455	0.01201	0.00166702	7.21318e-19	0.0118207	0.00635505	0.0105065	6.12651e-18	0.000777167	0.00143459	5.87348e-18
high	0.0541552	1.18405e-19	0.0140416	6.85732e-20	0.108622	1.91616e-20	0	2.60905e-19	0.0273195	0	0	3.16641e-20	0	0	0.00609559	1.16614e-18	0	0.0692696	0	0.00425789	0.0676865	0	0.322338	0	0	1.08797e-18	0.00343635	0.0360075	0.183883	0.157717	0.025076	0.0032951	0.00427317	0.00227954	0.00661399	0.00262715	0	0	0.0768364	2.1707e-18	0	7.3347e-19	0	0.0277392	0.0306108	6.59639e-19	0.0068088	1.2317e-18	5.29553e-18
high	0.277226	0	0.0106634	0.00885361	0.0305892	0.00263832	6.39153e-18	0	0.0629205	0	0.0160815	0	0	3.09588e-18	0.0986655	2.19616e-18	0.019933	0.0264369	0	0.0226448	0.00740925	1.69408e-21	0.419086	0	7.86215e-18	0	0	0.0241211	0.0949068	0.239276	0.000607065	0.0223155	0.0230893	0.00466496	0.0265287	0	0	6.23691e-19	0.0463559	6.76693e-19	0.0105037	0	0.118974	0.00486071	0.143609	0	0	6.49766e-20	0
high	0.260993	5.74801e-19	2.79426e-19	0.0147312	0.0844838	0.0159112	1.05385e-18	0	0.051929	0.00730389	0.0100386	0.0481808	0.0602388	0.0188429	0.0354303	0	0.0117386	0.0413975	0	0.0143529	0.00437969	1.0731e-20	0.440124	9.98066e-22	0	0.0018708	0	0.00761924	0.0791948	0.237093	0	0.0690253	0.0601828	0.0121876	0.0293907	0.00163004	0.00302903	0.00397508	0.0803426	0.0217038	0.0205983	0.00349033	0	0.00158469	0.00380408	0.000841772	0	0.00269086	0
high	0.0643123	0	0	0.0127505	0.0419596	0.0102631	0	0	0.0547748	0.000229809	0.0118748	0.0238844	0.0178234	0	0.0566387	5.73479e-18	0.00808305	0.0313199	0	0.00144933	0.0103314	0	0.438461	3.21154e-19	6.8579e-18	0	3.8679e-19	0.0139866	4.1618e-18	0.266431	0.00239055	0.00199979	0	0.00567934	0.0237363	0	0.00133674	0.00472612	0.0766913	0	2.28307e-05	0	0.134933	0.00572367	0.0431663	0	0.000194486	0.000508051	0
high	0.314237	0	0.181507	0.0136556	0.155897	0.00261279	0.00525584	0	0.0364483	9.90634e-20	0.00124241	0.0250003	0.0557811	0.0196119	0.0920782	0.0829419	0.0155011	0.0337077	0.0019654	0.0173598	0.0841059	1.30706e-18	0.310134	0	0.160016	0	0.000197327	0.047844	0.107759	0.122668	0.0340315	0.0220106	0.0309749	1.0842e-19	0.0182452	0.000692123	0.00863823	0	0.035306	0.104568	0.00789665	8.46637e-20	0.182134	0.0429521	0.00413308	0	0.00193657	1.23304e-18	0.00541513
high	0.338878	0	0.121465	4.85228e-20	0	0.00112247	1.51419e-19	9.17924e-22	0.049089	0	0	1.241e-19	0.000883499	4.9915e-20	0.0804812	0.0142593	0.0109332	0.0167947	9.73873e-19	0.0220912	0.0533646	0	0.424855	0	0.0204484	5.90016e-18	2.52546e-19	0.0565735	0.0901604	0.229096	0.02057	0.0183875	0.0188201	0.000749719	0.0146763	0.00485731	0.00443653	0	0.0237519	0.0150883	0.00900847	1.57538e-18	0.156634	0.0209298	0.00811932	8.46704e-19	0.00132009	7.10327e-19	0
high	0.0459407	0	0.112052	3.13467e-19	2.81754e-18	0	0	3.47081e-20	4.34281e-19	0	0.00602257	3.71817e-18	0	1.6367e-18	0.00168298	0.0495311	2.37055e-18	0.0437852	2.60571e-18	0	0.0739974	0	0.326576	0	0.0340546	1.04696e-17	8.61325e-19	0.0896528	0.0406194	0.219854	0.0361413	0.00032774	5.38722e-21	0	0.00364541	0.00551625	0	0	0.0532852	0.0268622	2.82544e-18	0	0	0.0334438	0.241429	0	0.00182454	9.70467e-20	7.91219e-18
high	0.342486	5.58447e-20	0.0778022	0.104298	0.020398	0.00697796	0.00615294	2.77674e-18	0.0152151	5.95253e-18	0.00339331	2.37186e-20	0.0332254	2.18237e-19	0.0547224	0.00609367	0.00928077	0.0165638	3.62589e-19	0.0168779	0.106869	9.27837e-20	0.372488	0	0.0953889	0	0	0.405476	0.166231	0.206418	0.0437543	0.0221725	0.0295067	0.00850162	0.0142128	0.0128364	0.00117006	0.0108749	0.0612192	0.0148526	6.39088e-18	1.40867e-17	0.176826	0.0531555	0.0208725	0.0092636	0.00209069	1.00448e-18	0
high	0.243426	2.84965e-19	0	0.0129039	0.016419	0.0127827	4.77658e-19	0	0.0372696	1.77751e-18	0.0029433	0.0217779	0.0263944	1.12337e-18	0.105742	7.77545e-19	0.0217634	0.020453	7.66592e-19	0.0202086	0.113616	0	0.415346	1.14527e-19	0	0	8.54635e-20	0.0313284	0.0481346	0.248943	0.037892	0.0168165	0.0203559	0.0134929	0.0236108	0.00437565	0	7.03735e-19	0.0281496	0	0.0389161	3.52785e-19	0.394145	0.050726	0.00185464	2.50644e-19	0.000820304	0.0016116	2.01142e-18
high	0.00472097	0	0	0.0132774	0.0724512	0.000731658	4.03952e-18	0	0.0207784	1.15987e-17	0.0060759	1.03385e-18	5.79672e-19	2.3667e-18	0.0258061	2.67689e-19	0.0107327	0.0244816	1.52197e-18	7.49417e-21	0	1.48974e-19	0.394207	0	0	0	8.35616e-19	0.0317475	0.021552	0.245965	4.39995e-20	1.21689e-19	2.97108e-19	0.00153077	0.0228056	0.000259086	0	9.15558e-19	0.0395501	0	0	1.88785e-18	0	0	0.1059	0.00231934	0.00104733	0.000668983	2.67512e-17
high	0.499819	0	0.280316	0.254302	0.00215391	0.0313156	0.0224038	1.89389e-19	0.00496742	0	0	0.0164798	0.0638034	0.00300547	0.399756	0.138232	0.0417506	0.012284	2.74945e-19	0.146075	0.122846	0	0.224187	0	0.173769	0.0548393	0.00254281	0.218716	1.23977	0.101823	0.0751866	0.0673385	0.0695232	0.0038945	0.0309043	0.0153359	0.00991899	0.103788	0.0579797	0.0119182	0.030448	3.25599e-18	0.00071175	0.0604537	0	0.0405887	0.00332253	1.70442e-19	0
high	0	0	1.72442e-18	0	0.0126103	0.00194523	1.02508e-18	0	0.0386686	5.7894e-18	0.0162368	1.7569e-19	0	3.80938e-18	2.83477e-05	0	0	0.0202156	0	0	0.0315087	0.00373322	0.472249	2.87389e-19	0	0	1.43937e-20	0.0149121	0.00159906	0.280853	0.011167	0.00520488	0.00144441	0.00472987	0.0288959	0.000941159	1.29805e-19	1.23497e-18	0.0247802	0.022917	0.00361188	1.56808e-19	0.172474	0.00824077	0.148425	0	0.000305773	4.50792e-05	9.30774e-19
high	0.305237	1.8461e-19	0.202173	0.0263601	0.0539963	0.00520957	1.62665e-18	0	0.0352077	1.17207e-18	0.00205063	0	0.00251784	8.6615e-19	0.0587439	0.00844122	1.50172e-19	0.0475675	0	0.0165939	0.0287238	0	0.336611	0	0.111135	1.60213e-18	0.00193057	0.0923053	0.213559	0.175004	0.00894812	0.0147169	0.0210214	0	0.0184733	0	2.05534e-19	0	0.0510083	0.0107649	4.7611e-19	1.28283e-17	0	0.00796243	0.00742978	0	0.00367154	0.00348102	4.44091e-18
high	0.264158	0	0.0355286	0.0208463	0.0532094	0.0183251	0	0.00222894	0.0333565	1.42724e-19	0	0.0145641	0.0482632	0.00888447	0.272954	4.35851e-20	0.0314108	0.020037	5.06595e-19	0.0296244	0	1.76641e-18	0.375889	4.16477e-21	0.0109191	0.00211576	0	0.0103468	7.59394e-18	0.172542	0.000141185	0.0222672	0.0207698	0.00266852	0.0224754	0	7.17731e-19	0	0.0504194	0.035534	0.0115649	0.00603762	0	0	0.0223999	6.63794e-19	0.00206545	0.000400227	0.00110051
high	0.264903	4.73069e-21	0.104326	0.00307323	1.83225e-18	0	0.0122341	0.00136818	0.0576614	0.013088	0.00241711	0.0667222	0.0273001	0.0143914	0.128987	0.00728881	0.0233529	0.0217821	0	0.0274814	0.00471275	0	0.392644	0	0	0	1.26798e-19	0.0314665	0.183136	0.223222	0.00100144	0.0299421	0.0265464	0.0134926	0.0213198	0	0.00190574	0	0.0196363	1.58696e-20	0.0415785	1.43042e-18	0.41181	0.000297392	0	0	0.00116864	0.00222243	0
high	0.230683	0.000410645	0.187839	0.0190406	0.00703199	0.00873342	0	7.53193e-19	0.0537171	0.00830043	0.00772085	0.0279823	0.0302811	0.0402456	0.00592476	0.0188364	0.0252079	0.0209385	1.72739e-18	0.00138022	0.0348565	0	0.406669	2.21414e-20	0	4.77048e-19	0	0.0181323	4.83031e-19	0.241789	0.013607	0.035947	0.0292854	0.0140775	0.0133435	0.000190685	0.00347408	0	0.0397507	0.0618312	0.000489134	8.98925e-19	0.284364	0.0171176	0.0262572	0	0.00169092	0	0.00603319
high	0.226486	0	0.0932011	0.00136759	1.56357e-18	0.00713718	3.88626e-18	0	0.0653701	0.00124899	0.00278817	0	0.0057186	3.33278e-19	0.0778834	0	0.0188261	0.0204933	0	0.0381682	0.0286953	0	0.329289	1.56445e-20	0	1.92704e-18	0	0.0248565	0.389574	0.23466	0.00750932	0.0274622	0.02071	0.0205701	0.0207851	7.08074e-21	0.00310434	3.65497e-18	0.0289337	0	0.0372832	0	0.219649	0.00809944	0.000576447	1.62389e-18	0.00117947	0	3.62605e-19
high	0.204163	2.53242e-19	0.0573099	0.0033468	0.130614	0.0128826	0	0	0.000390939	1.19557e-18	1.36911e-20	2.14557e-18	0.00951562	0	0.0169107	0.00116664	0.00965489	0.0314524	0	0.00441249	0.0165902	0	0.291902	0	0	5.16214e-18	0.00307202	0.0316423	0.099022	0.142324	0.00685798	0.016744	0.0210625	0.00122788	0.00925875	0.000118895	0.00340174	5.9281e-19	0.069976	0.0371165	3.79704e-18	0	0	0.00488991	0.0557631	0.0030256	0.00386552	6.47338e-19	0
high	0.324582	0	0.0680209	0.0845944	0.0656929	0.0204204	0	4.91561e-20	0.0132552	1.09674e-18	0.00265135	3.15525e-19	0.0122181	1.41534e-19	0.0111035	0.0373288	0.0159141	0.0268117	1.39751e-18	0.0100986	0.0410378	9.32395e-19	0.308559	8.793e-20	0.061806	8.05621e-18	0.00197687	0.0449375	0.0206938	0.190591	0.0300539	0.0361435	0.0268364	0.00384679	0.017407	0.000286315	0.00300764	0.0203435	0.0543115	0.0261508	0.000195012	0	0	0.0229203	0.0769387	0.0111231	0.000773018	0	0
high	0.0579631	0	1.61453e-18	0.00186748	0	0.000425578	0	0	0.06417	0.002018	0.00499123	0.0168059	2.13521e-19	0	0.0176155	0	0.00941836	0.027688	0	0.00264348	0.0223855	0	0.431115	0	0	1.96424e-18	0	0.0034213	0.0573393	0.25644	0.00487954	0.00494917	0.000787339	7.72749e-05	0.0233241	0	0.000465258	0	0.0231247	0	0.0132612	0.000886153	0.261406	0.0101003	0.119472	0.000161832	0.000108848	0.00443727	7.47103e-19
high	0.185056	0.00330181	0.313336	0.0460994	0.00817331	0.0174234	0	0.000895805	0.0524251	0	0.00117574	0.0228029	0.0458257	0.0264321	0.00470377	0.0201501	0.000980089	0.00686093	3.00992e-20	0.006356	0.00477103	8.43006e-19	0.272132	0	0.232883	0.0036854	2.79402e-21	0.0677846	0.131206	0.121421	0.00083297	0.0256388	0.0211436	0.0168967	0.0188834	1.01173e-21	0.00367058	0.0158785	0.0841538	0.0375424	1.29536e-21	0	0.0903923	0	0.00841749	9.01794e-19	0.00315684	0	0.0010455
high	0.257115	0	0.0715281	0.00447407	0.0300771	0.0127368	0.00324189	0.00655475	0	8.49904e-19	0.00982696	0.0171121	0.00673759	0.0143864	0.0259747	0	2.27905e-19	0.0298245	2.74346e-20	0.00454911	0.0752004	0	0.0495481	2.30328e-19	0.00229996	2.70671e-18	0	0.0354725	0.089396	0.0853029	0.0143818	0.0544278	0.0354309	0.0282531	0.0166819	0	0.00340342	0	0.0784087	0.00252279	0.010496	4.05696e-18	0.196653	0.0418324	0.147224	0.000494819	0.00103453	1.76562e-19	0
high	0.0601095	0.00034985	6.54364e-22	0.00108389	0.0563	0	1.26205e-19	0	0.0653889	0	0.0010931	0	0	0	0.0082691	2.10421e-19	0.00534628	0.0194871	2.20721e-18	0.000516883	0.0160062	9.16476e-20	0.405992	0	0.00531054	4.16538e-19	0.00146664	0.0148407	0.0194014	0.219753	0.00441476	0.000501062	1.37368e-19	0.00026508	0.0168087	0.00290786	0.00466802	4.1912e-19	0.060317	0.025937	0.000773382	2.7939e-18	0.00853066	0.00823565	0.00421152	1.36727e-20	0.00134456	0.0020131	1.55789e-17
high	0.406451	4.7211e-20	0.236413	0.0215576	0	0.0361075	0.0116382	0.0297576	0.0469774	0.0295837	0.0122986	0.122406	0.13918	0.0909363	0.177096	0.036007	0.0151721	0.0162521	2.13041e-18	0.0718477	0.0905453	0	0.401071	0	0.0427203	7.60612e-19	0	0.0639077	0.796285	0.233659	0.0377567	0.0983657	0.0726208	0.0302253	0.0119359	0.0026527	0.00418697	3.47913e-19	0.0273718	0.033108	0.0856108	0	0.37843	0.0475658	0.0213186	9.56819e-20	0.000828684	0	2.68856e-18
high	0.244933	1.59982e-19	1.279e-18	0.00120265	0.100972	0.00995404	0	0	0.0862133	0	0.0152377	0.00401087	0.0228237	0.00465255	0	2.8562e-18	0.00884009	0.0497512	0	0.00557651	0.0249903	0	0.329999	0	2.83561e-18	2.6612e-19	2.15157e-19	0.0118022	0.0215705	0.217235	0.00115772	0.0355707	0.0270343	0.0167263	0.025839	0.000528455	0.00265607	2.83427e-18	0.0614347	0.000147386	0.0211687	0	0.117775	0.0153551	0.00809178	1.20617e-18	5.84756e-05	3.3946e-19	3.28421e-18
high	0.138733	0	0	0.0105169	0.0273013	0.00320103	0	0	0.0151026	7.98481e-19	0	0	4.1523e-19	0	0.191908	0	0.0270877	0.0189188	0	0.0370886	7.95907e-19	3.16926e-18	0.361908	9.44335e-19	0.0151933	4.56629e-18	1.83041e-18	0.0151048	0.214061	0.167435	0	0.0188558	0.0118209	0.00203203	0.0218714	0	0.00303775	0	0.0532678	0.0525843	0.00052993	2.78904e-19	0.0594395	4.11891e-18	0.00776129	2.38214e-20	0.00114798	0	0
high	0.379581	0.0206354	0.0865909	0.0190748	0.0214204	0.00416983	0	1.46225e-19	0.0274347	0	0.00620445	0.00469316	0	3.95338e-19	0.135903	0.0092589	0.0190324	0.023512	0	0.0312157	0.0319628	0	0.377141	1.73467e-21	0.0154052	2.2023e-18	0	0.0234191	0.156625	0.21641	0.0150814	0.0208899	0.0227212	3.00142e-18	0.0113357	0.00228091	0.00184907	0	0.0342715	0.0575763	0.0222802	0	0.068738	0.0067402	0.291673	0.00116097	0.00097172	0	8.20419e-18
high	0.156145	2.4956e-19	0.00991438	0.0263799	0.0387213	0.0112453	0.00424243	0.00162994	1.71355e-20	0	0.00299765	0	1.91893e-21	0	0.0336098	2.04739e-18	0.024031	0.031664	1.94155e-18	0.00539312	0.0845039	4.39261e-19	0.367377	0	0	4.97725e-18	0	0.0208817	0.156052	0.227206	0.0283369	0.00868132	0.0106249	0	0.0172145	0.00733352	0	0	0.0650023	0.0711392	0.00600894	1.33947e-18	1.47418e-17	0.0379466	0.0210633	0	0	0.000129157	8.67068e-19
high	0.119242	8.33627e-20	0.034772	0	0.0232187	0.0119767	0	0	0.0476661	7.57793e-18	0.0141052	0.0680547	0.0164594	0	0.0356072	0.00918928	0.00725936	0.0495092	0	0.00938464	3.43244e-20	1.25769e-18	0.307302	9.38701e-20	0.0160331	0	0	0.0676236	0.115976	0.158314	1.81759e-20	0.000893784	0.00169993	0	0.0332035	0	1.6309e-18	9.27776e-18	0.00351675	0.0129536	4.27017e-19	0	0	1.81762e-18	0.012573	1.60902e-18	0.00345435	0	0
high	0.113808	5.89606e-19	0.154206	0.0066206	0.0163295	0.0144533	0	0.00696334	0.0176828	0	0.0177164	0.041589	0.0242473	0	0.0267077	0	0.00731916	0.0533169	0	0.000773126	0.0118082	0	0.276108	0	0	1.73119e-18	0	0.035516	0.0929753	0.184743	0	0.00718982	0.00210798	1.26908e-19	0.0161746	6.89613e-21	0	0	0	7.13148e-18	0.00366671	0	0.321148	1.22837e-19	0.201737	0.00425494	0.00270966	2.26913e-19	0
high	0.0995945	0.00223539	0.0530536	0.0123894	0.0522289	0.0237853	1.80286e-18	0	0.089975	1.2664e-18	0.0135519	0.0406932	0.0216395	0.0118505	0.0104671	0.00593914	0.00936527	0.0300016	1.29074e-19	0	1.80831e-18	2.61178e-18	0.377335	0	0.0390988	0	1.4512e-19	0.00965269	0	0.201307	9.19574e-19	0	0.0001686	0.000229218	0.0185399	4.70542e-20	0.0017692	1.67142e-19	0.0680295	0.0429178	0	0	0.0594565	2.0421e-18	0.00708192	0.00116151	0.00328603	3.85658e-19	1.22568e-18
high	0.393021	0	0.0483037	0.213411	0.0827808	0.0188556	0.00359478	3.63553e-19	0.0665819	2.57676e-18	0.00882298	0.0586667	0.0752587	0.0194576	0.0371657	0.0083783	0.0324239	0.0169359	0	0.0288766	0.0577787	6.71096e-19	0.317364	0	0.0911842	0	0.00213543	0.105935	0.287847	0.145342	0.0281856	0.0990561	0.0831803	0.039679	0.0176323	0.00536745	0.00384284	0.064835	0.0692115	0.00791773	0.000552617	4.83608e-20	0.0875384	0.0418663	0.00290767	0.00341693	0.00154399	5.42079e-19	0
high	0.10801	0	1.09968e-18	0.00923546	0.0532354	0.00163749	3.07644e-18	0	0.0839774	2.45465e-18	0.00702356	0.00675017	1.77573e-18	1.57222e-18	0.0962183	0	0.0122167	0.0243266	0	0.00678845	0.00586555	0	0.481909	0	0	0	0	0.00142123	0.0268123	0.27242	0.00181882	0.00766116	0.00214571	0.00243055	0.0243251	0	0.00357367	0.00295114	0.0139403	0.0107638	0.0157693	0	0.0897988	0.00145232	0.00715099	7.08558e-19	0.000110173	0.00328271	7.35034e-18
high	0.390796	0.00425332	0.0803742	0.0238432	0.084658	0.0211541	0.0031682	0.0051085	0.0259281	0	0.00155181	0.00533948	0.0210055	0.00988668	0.0517331	0.00444607	0.0114441	0.0319501	0	0.0317468	0.00213498	0	0.402698	1.91591e-18	0.0529926	0	7.01426e-22	0.0444481	0.221656	0.200077	0.00390979	0.039674	0.0341865	0.00692532	0.00518898	8.979e-22	0.00283591	0	0.0644041	0.00722344	0	2.68269e-18	0.0094763	0.00334241	0	1.53286e-19	0.00232295	0	1.35844e-18
high	0.485528	0.000535247	0.1247	0.127338	0.0879656	0.030813	0.0445744	0.0297895	0.0207485	8.47684e-18	0.000560194	0.0411601	0.0690857	0.0350998	0.0871996	0.031164	0.0647504	0.0220358	0.0032048	0.0389027	0.0358158	7.13828e-19	0.391097	0	0.141775	0	0	0.109669	0.113541	0.157896	0.014444	0.0459728	0.0341454	0.00359007	0.0183174	0.000273222	0.00530332	0.047606	0.047459	0.0592313	0	0	0.108681	0.0202596	0.00531248	0.00678653	0.00134826	0	0
high	0.511239	0.001367	0.0719227	0.0693508	0.0399991	0.00261611	0.0283995	0	0.0172832	8.94844e-19	0.003372	0.156263	0.162396	0.113909	0.284918	0.00290129	0.0414356	0.0218631	9.42077e-20	0.0816012	7.35409e-20	7.83321e-19	0.334536	0	0.113403	0	0	0.246537	0.550787	0.173181	0.00101512	0.0547089	0.0516557	0.0138674	0.0162254	0	0.0111918	0	0.100559	0.00847782	0.00267927	0	1.26743e-18	0.00497555	0.00719082	0	0.00439048	0	0.00583345
high	0.337849	0.00597199	0.170497	0	8.49106e-20	0	3.31692e-21	0	0.0417229	0	0.0193555	0.0257504	0.0262522	0.00313376	0.0968255	0.0798891	0.00475225	0.0447812	1.49008e-18	0.0183689	0.0807688	0	0.304042	2.93538e-19	0.0978294	1.09853e-18	1.68123e-18	0.189849	0.0855267	0.186959	0.0456952	0.0164991	0.0251142	0	0.00902102	0.00164488	0.00364089	0	0.058543	0.00725745	5.48068e-19	0	0.261238	0.0358737	0.274798	9.85363e-19	0.00166659	6.56509e-19	8.33752e-18
high	0.514725	0.0017133	0.192439	0.0611806	0.0920345	0.0366864	0.0362927	0.0198867	0.0865454	0.0312906	0.0522976	0.141719	0.185559	0.0765027	0.272241	0.099526	0.0284124	0.0151943	4.60214e-19	0.0569205	0.0313711	0	0.398058	2.22623e-20	0.162175	1.57775e-18	0.000450861	0.0924917	0.210183	0.210175	0.011948	0.0687596	0.0676845	0.0147618	0.0176911	0	0.0184537	0.0115389	0.0518103	0.0162328	0.0117767	0	5.91326e-19	0.0224969	0.216676	0	0.000294125	0	0
high	0.48486	3.67407e-19	0.0580498	0.0118466	0.0573081	0.00506543	0.0250655	0	0.0351106	0.0136858	0.0107894	0.0762861	0.0343748	0.0529995	0.326072	0	0.0371573	0.0288338	0	0.0807561	5.02733e-20	6.12354e-18	0.341055	2.95446e-18	4.61174e-19	0	0	1.94408e-18	0.136205	0.209552	0	0.0390749	0.0311945	0.0110072	0.0114507	0	0.00617147	0	0.0640098	0.0387588	0.0277035	6.08986e-21	0.333643	0	1.29321e-19	0	0.000434549	0	1.00428e-17
high	0.36875	0	0	0.0178927	0.0755771	0.0142573	0	0.0064568	0.0809591	0.02455	0.0128862	0.0645866	0.0709525	0.0688251	0.0384731	1.74374e-17	0.00980369	0.0390755	0	0.0151311	0.0224624	5.03422e-19	0.418878	0	3.90147e-18	0	0	0.00483685	0.0165554	0.263406	0.00504966	0.0456338	0.0303887	0.0191056	0.0201865	0.00184132	0.00117698	0.00466075	0.0352957	0	0.027103	6.85487e-19	0.171756	0.0159729	0.0136808	0.00273763	0.000217869	9.57233e-20	0
high	0.187824	0	5.8783e-19	0.0160092	0.0608175	0.0110022	2.60256e-18	0.00284282	0.0575395	0	0.00537672	0	0.0116988	0	0.0309708	0	0.00974087	0.0198763	0	0.00441354	0.0229926	5.72002e-19	0.40274	1.09545e-20	1.21682e-17	1.99541e-18	0.000897922	0.0422842	6.66184e-19	0.236704	0.0102946	0.00410483	0.00237583	0	0.0295313	1.53282e-21	0.00209914	0.00125274	0.0577186	0.00157371	0.010371	4.84851e-18	0.0269105	0.0202152	0.00749961	0.00209704	0	0.00410549	7.74395e-18
high	0.275191	0	0.100395	0.0330213	0.0213627	0.0280741	0	0.0234774	0.0682493	1.48876e-20	0.00636504	0.00991474	0.0378945	0.0125424	0.0708296	1.4772e-18	0.0304501	0.00531004	2.60458e-19	0.017379	0.0516254	0	0.393539	4.07725e-21	0.104695	0	0.000203977	0.00525217	0.147036	0.211022	0.0114679	0.0661807	0.0540782	0.0161299	0.0349102	0.00220455	0.00386266	0	0.0159885	0.0140211	0.057785	0.00372072	0.309856	0.0164814	0.0266062	0	0.000170827	0.00802585	0
high	0.488244	0	0	0.0653046	0.0157829	0.01609	0.00123578	0.00850456	0.0968838	0.0183415	2.76646e-22	0.0116324	0.0110505	0	0.211972	1.16834e-17	0.0302016	0.0201491	0	0.072338	0.0448593	0	0.389076	1.30975e-19	0	0	0	0.00757865	0.304601	0.245625	0.0126498	0.0223399	0.0195596	0.00789255	0.0268201	0.00371992	0.00115238	0.01685	0.0462618	9.47206e-18	0.029721	0.00569216	0.316106	0.0262883	2.64394e-19	0.00502532	0	0	3.75813e-19
high	0.441482	0	0.0593956	0.0461249	0.0308137	0.0541551	0.00113842	0.0406386	0.075012	0	0.0291256	0.143652	0.103268	0.0577681	0.182276	0.00957029	0.0298055	0.0344337	0	0.0579792	0.0746991	0	0.346553	0	1.96313e-18	0.032678	5.04818e-21	0.0454017	0.486899	0.19588	0.0199002	0.0679896	0.0672314	0	0.0405888	0.00499992	0.00360507	0.00151944	0.0226944	0.00257976	0.0770424	0	0.0528578	0.0303147	0.128038	0.00692124	0.000469856	0.00706871	0
high	0.473026	3.09515e-20	0.0415232	0.0354759	0.00553308	0.0206724	6.22873e-19	0.014849	0.05488	0.0230741	0	0.0046745	0.0147472	0.00754636	0.231774	0.0031086	0.0305873	0.0087946	0	0.0950106	0.0722998	6.24722e-19	0.383656	2.70605e-20	0.031179	0.0209332	0.000255364	0.0161692	0.900936	0.232179	0.0160901	0.0542346	0.0450408	0.0327698	0.038803	0.00580083	0.00158835	7.3791e-19	0.00128752	0.0459681	0.161918	0.00269934	0.109425	0.0240023	0.0159976	2.86664e-19	0.000135338	0.0184429	0
high	0.147005	0.00188589	0.0562376	0.030734	0.0515641	0	0	0	0.100608	0	0.00904725	0.0292934	0.0026475	1.12083e-20	0.0168466	0.00448349	0.00985558	0.0216563	0	0.00455548	0.00648408	2.85568e-20	0.445556	0	0.0683246	6.04057e-19	0.000412368	0.0408568	0.076415	0.245795	0.00403121	0.00345176	0.00785135	0.00641336	0.0145326	0.0015049	0.00164329	0.00375752	0.047077	0.0379982	0.020882	2.4153e-18	0.0577301	0.00979233	0.00406872	0	0.00246663	0.00547719	2.90791e-18
high	0.403515	2.64698e-19	0.0757452	0.0164544	0.0263988	0.00785441	4.87245e-19	0.00633845	0.0766253	0.012193	0.0120138	1.15488e-19	1.09149e-19	0	0.31522	0.00201451	0.0288869	0.00294532	0	0.0706643	0.0293647	2.78205e-19	0.440417	0	0.0939993	4.15171e-18	1.24024e-19	0.014679	0.186938	0.258918	0.0107463	0.00763463	0.0101327	0	0.0232129	0.00230096	4.35168e-05	0	0.04817	0.0439285	0.0144158	9.49371e-20	0.152047	0.00777173	0.228507	0	0.000815501	0.000729825	0
high	0.305855	0.0132058	0.00374226	1.89926e-20	0.0418286	0.00434977	0.00767637	0	0.0270812	3.03526e-18	0.0370566	0.175637	0.104166	0.0890998	0.221394	0	0.0229512	0.037979	3.00736e-19	0.0184049	0.0592305	0	0.371909	0	0.00524099	3.15268e-18	0	0.0429675	0.0329119	0.181496	0.0297187	0.0536309	0.0430298	0.0203368	0.0111446	0	0.00143272	1.40531e-18	0	0.00499629	0.0319113	1.10781e-18	0.00901721	0.0327032	0.265692	0	0.000561923	0.00172475	0.0054285
high	1.4137e-18	2.90308e-18	0	2.89556e-19	0.0252402	0.00474061	0	0	0.0177687	6.0868e-18	0.00394919	0	0	3.75646e-18	0.000405658	0	0.00615788	0.0569424	0	9.54748e-19	0.0105839	0	0.371734	0	1.09228e-17	0	4.32523e-19	0.00717528	3.05432e-18	0.256724	0.00145874	1.44898e-19	0	0.00180952	0.0252619	0.000177655	0.0005698	0	0.108698	0	0	0	0.22591	0.0105863	0.0102301	0	0.000483026	0	3.04841e-18
high	0.155861	0	0.170684	0	0.0493629	0.00762687	2.51971e-19	0	0.0305863	0	0.00614882	0	2.85248e-18	0.00555944	0.03878	0.0309704	0.00826666	0.0306982	2.50906e-18	0.0212312	0.0416902	0.000285874	0.367064	0	4.49143e-18	0	0	0.00801261	0.397627	0.216676	0.00920827	0.00536332	0.00950956	0.000271828	0.0175541	0.00339772	2.31822e-20	3.28842e-18	0.0229742	0.0464721	0.0073372	0	0.139101	0.0184084	0.0411945	0	0.00103764	0	0
high	0.386729	0.00714088	0	0.027613	0.0425778	0.00791312	0.00773008	0	0.0744608	0.00512836	0.00782906	0.110637	0.0619222	0.0463125	0.309009	0.00109042	0.041377	0.0169238	6.63616e-20	0.0658417	0.0286976	0.00523146	0.409925	0	0	0.0140537	4.56998e-19	0.0239385	0.314476	0.245692	0.00865162	0.0346232	0.0294105	0.00353355	0.029815	0.00157492	0.00308699	0	0.0244074	0	0.0320818	0	0.153335	0.0136452	0.0322898	1.11283e-19	0.000459613	0.0077042	0
high	0.46822	8.09438e-19	0	0.0369544	0.123725	0.0248891	0	0.00249064	0.0711015	4.94662e-19	0.0151936	0.0591441	0.0578669	0.0366343	0.0472607	0	0.0286177	0.0352882	0	0.0339858	0.0110542	4.86601e-18	0.417739	0	1.27618e-17	6.38627e-20	0	0.0131984	0.152642	0.249359	0.000293615	0.0342697	0.0413891	0.0120945	0.0178293	1.97723e-21	0	0.00365645	0.067761	0.00300929	0.019079	6.33454e-18	0.0700028	0.00627019	0.0144049	0.000136797	0	0	0
high	0.443292	0	1.22518e-18	0.158144	0.148205	0.0182786	0.0404993	0	2.13315e-18	0	0.0358611	0.239539	0.214052	0.167856	0.101746	0	0.0222186	0.0724625	0	0.0324354	0.032016	2.62835e-18	0.00424048	0	0.0241964	3.38927e-20	6.61762e-19	0.00061054	0.175167	1.32686e-18	0.00400404	0.131983	0.0921775	0.0365916	0.0207324	0	0.000166062	0.0307141	0.107385	0.00405157	0.0622771	0.0171779	0.0805969	0.0266324	0.00847812	0.00367411	0.0013332	3.38028e-18	0.020946
high	0.442731	3.42685e-20	1.4206e-05	0.0435503	0.0874452	0.0938249	0	0.0100619	3.283e-18	0	0.020934	0.206844	0.280468	0.107147	0.0761687	4.09561e-18	0.0387067	0.0841074	0	0.0462228	0.0447731	0	0.352374	3.05989e-19	0	7.86665e-19	0	0.0110681	0.447978	0.22631	0.00791462	0.116917	0.0807509	0.0349318	0.00862839	0.000660348	0.00236143	0.00104009	0.0654951	1.27431e-19	0.0860453	5.94425e-23	0.183248	0.0174801	0.0186501	0.00191848	0	0	0.0264412
high	0.214112	1.86673e-19	0.0665318	0.00266118	0.0254817	0.0146667	0	0	0.047791	1.47202e-18	0.00832325	2.20413e-19	0.00440451	5.56769e-19	0.0150296	0.00401806	0.00355762	0.0476961	6.72596e-19	0.00399332	0.0621926	0	0.372242	0	0	3.88236e-19	0.000147128	0.0254789	0.0256632	0.240105	0.0154473	0.0154927	0.0130222	1.9135e-19	0.0282647	0.0057307	0.000688445	0	0.0545179	0.0287172	0.0159149	0	0.124175	0.0327264	0.0241397	0.00229824	0	0.00227583	2.12858e-18
high	0.148416	1.20245e-19	0.00806386	0	0.00457852	0.00023708	2.26627e-18	0	0.0174559	0	3.24229e-21	0.000231774	0.00564686	0	0.0340646	0.095432	0	0.0119626	3.52313e-19	0.00849516	0.0272311	8.54299e-21	0.393296	0	0.141078	0	0	0.173299	0.176437	0.119208	0.0124789	0.0342593	0.0346735	0.0218454	0.0127066	0.00333103	5.49e-18	0	0.00912433	0.0137699	0	7.18773e-19	0	0.00881684	0.341042	0	0.00199048	0.00410409	1.52786e-17
high	0.198858	0.0729798	0.015902	0.00833836	0.0248099	0.00587161	0	1.13132e-18	0.0415695	3.92741e-19	0.0109391	0.0162561	0.00669711	0	0.057051	0.0107976	0.000787957	0.0334946	0	0.0341569	0.0160427	2.36301e-19	0.372724	9.71826e-20	0	0	0	0.0327437	0.502233	0.217013	0.00431128	0.0136621	0.0197498	0.00223997	0.0114332	0.0013231	0	0	0.0112612	1.01979e-21	0.0368843	1.80038e-18	7.57457e-19	0.0118151	0.310861	0.0032999	0.000833396	0.00105281	1.86716e-18
high	0.0806246	8.89476e-19	2.57964e-18	0.00984787	0.0115947	0.00908406	0	0	0.0170958	2.81882e-05	0.00175607	6.42821e-19	2.68025e-21	0	0.00706743	2.39143e-18	0.00753335	0.0626907	1.30513e-18	0	0.0239952	0	0.461777	7.98357e-20	3.39638e-18	0	0	0.0078946	0	0.282123	0.0074888	0.0118872	0.00497832	0.00634235	0.0156579	0.00239116	1.94223e-19	3.17792e-19	0.0701496	0.0149091	0.0205415	5.05362e-19	0.251954	0.0165469	0.0147199	0	0	0.00255297	3.28055e-18
high	0.213489	5.34151e-20	0.0140499	0.00903214	0.054719	0.0124661	0	0.00163704	0.0549083	0	0.00690902	0.017769	0.0213588	1.1286e-19	0.0994302	2.68502e-19	0.0134453	0.0308843	1.6492e-18	0.0198094	9.81861e-21	1.13965e-18	0.44068	0	0.0636989	1.7747e-19	6.35864e-21	0.00313742	0.170731	0.238211	1.27203e-18	0.0240151	0.0243327	0.0133889	0.0338529	0	1.43107e-20	0	0.0416816	0.019071	0.00824322	7.61364e-19	0.0814842	0	0.0239352	0.00207596	0	5.9313e-19	1.63248e-18
high	0.0569437	1.28634e-19	0	0.0409894	0.0684712	0	6.91712e-20	3.82191e-18	0.0542848	4.76404e-18	0.000909531	0.00859317	0.00501793	0	0.02842	0	0.00555573	0.0254569	0	0	0.0218218	0	0.43198	0	1.93275e-17	1.44154e-18	9.56199e-19	0.0116743	1.38452e-18	0.251773	0.00700441	4.80434e-20	4.82131e-19	0.00392666	0.0215803	0.0025341	0.00329421	0.015175	0.0454491	0.0102822	8.72253e-20	2.09507e-18	0.06062	0.0107059	0.0151684	3.60622e-19	0.00026	0.00201427	0
high	0.214489	1.1985e-18	0.0265236	0.0106267	0.0380755	0.0283728	7.15114e-18	0.00804481	0.0360702	1.63198e-18	0.0210062	0.0267154	0.0376445	0.0205105	0.0335514	7.36419e-19	0.00525378	0.0656098	0	0.0107352	0.0142974	1.76181e-18	0.387712	5.30535e-19	0	2.88797e-18	0	0.00224126	0.0765363	0.251785	0.00225962	0.0179494	0.0264515	0.00646343	0.0239841	0.00106602	0	1.43753e-22	0.0580932	0.0359146	0.018042	0	0.0922747	0.00283361	0.0759459	0.00233556	0.000176271	1.52166e-19	0.00307868
high	0.159247	1.13479e-18	4.5869e-18	0.00496428	0.0568179	0.0132864	0	0	0.0348426	2.70763e-18	0.00592779	0	0	0	0.0312912	0	0.0115963	0.0671567	8.37576e-19	0.00431547	0	1.06282e-18	0.378881	1.30398e-19	3.18147e-17	1.59314e-18	6.20073e-19	0	0.0057038	0.241146	0	0.00776709	0.00605558	0.00148215	0.0156077	0	0.00107618	2.15932e-18	0.0941856	0.0361978	0.00865787	1.90684e-18	0.0276507	2.02776e-18	0.0100464	0	0.00151562	2.83525e-19	0
high	0.155972	3.0617e-19	0.122162	0.000766073	0.0171967	0.0086863	4.09939e-19	0	1.98563e-18	6.49783e-18	0.0158323	0	7.66102e-22	0	0.0143039	0.0213088	2.16436e-05	0.0579261	0	0.00804511	0.0192211	1.95374e-18	0.35705	0	0.0387157	0	0.00059149	0.0560369	0.229418	0.183792	0.0153831	0.0161041	0.0116795	0	0.00875005	2.13604e-19	1.87513e-19	0	0.0528165	0.0127258	0.0045888	5.79548e-18	0	0.0105095	0.198392	0	0.00367811	0	0
high	0.348013	4.08622e-21	0.496731	2.92153e-19	0.00938654	2.77393e-20	0.0165396	1.79283e-20	0.0154492	1.21786e-18	0.00359847	0.00309104	1.12333e-18	3.89689e-19	0.0190386	0.0799304	6.3622e-20	0.0193827	2.28121e-19	0.00781879	0.0997134	0	0.0676526	0	0.362772	0.00328521	7.0933e-19	0.155572	0.0145029	0.0127816	0.0516794	0.0861015	0.0516438	0.0362386	0.0105005	0.00404239	0.00284109	4.6284e-19	0.0108813	0.0315545	0.0146089	0	0.398991	0.0545747	0.0400549	0	0.00372522	0	0
high	0.0851274	0.000308483	0.0527268	3.51013e-18	0.0714893	3.88546e-23	5.25212e-18	2.74144e-18	0.0385107	1.74799e-18	2.26376e-19	0	0	2.73936e-18	0.0215382	0	1.10857e-18	0.038594	2.20934e-18	0.00573775	0.0159168	0	0.39007	8.877e-19	0	0	0.00218359	0.0874364	0.15652	0.196736	0.0047207	0.0140493	0.0124992	0.0054774	0.0140734	0.000448409	0.00148492	0	0.0525343	0.0145935	0.0105072	7.47371e-19	0.0276077	0.0102338	0.00324373	0	0.000456074	0.00228365	0
high	0.142442	0	0.00429009	0	0.0712784	0.0176525	0	3.56695e-19	0.00867537	2.10609e-18	0.0152012	0.0205993	1.73188e-20	7.59367e-19	0.0113918	0.042478	0	0.0376781	5.50835e-19	0.00463829	0.0424557	5.66001e-20	0.24619	0	0.0327863	0.0313235	0	0.18931	0.118929	0.1144	0.0173651	0.00644833	0.00860617	0.000958468	0.0129364	0	0.0152078	5.40503e-19	0.122033	0.0649987	0	3.83945e-19	0.0621431	0.01219	0.0284485	3.86133e-18	0.0196727	0	0
high	0.0329526	1.54079e-18	6.19808e-19	0	0.0305852	0.0023115	0	0	0.0346732	1.51069e-18	0.00878521	1.2944e-18	0	3.03837e-18	0.00461973	0	0.0296371	0.0508291	1.03696e-18	0	0.00136442	0	0.429057	1.74812e-18	4.79333e-18	0	1.28213e-18	0	1.53137e-19	0.246019	0	0	0	4.61841e-05	0.0165075	0.00183632	0.00190101	0	0.0325262	0.0253452	0.0102501	3.80301e-19	0.0621444	6.3708e-20	0.0120044	0	0.000523519	0.00183034	0
high	0.262068	0.045521	2.28496e-18	5.28201e-21	1.56365e-20	0	1.22966e-18	4.8279e-18	0.0460379	0	0.0324099	0.0863726	0.0261717	0.0357051	0.124887	0.0967493	1.8927e-19	0.0402388	0	0.0373246	0.0463434	7.03967e-19	0.284237	1.30622e-19	0.0474634	1.43105e-18	1.7889e-18	0.174859	0.374643	0.169079	0.0344699	5.68276e-18	0.00107188	0.0127261	0.00464584	1.09097e-20	5.28935e-19	0	0.0444871	0	0.000165014	0	0	0.0386068	0.38691	2.30364e-18	0.00417182	0.00919207	6.5852e-18
high	0.206971	0	0	0.00282247	0.0671286	0.0120639	0	1.94385e-19	0.0686411	0	0.0107468	0.00998321	0.0172073	0.02211	0.0468255	6.25844e-18	0.0137027	0.0409183	8.98186e-19	0.00650838	0.0205578	0.000157244	0.442768	7.81616e-19	1.9894e-18	6.36123e-19	2.20118e-19	0.0152102	0.0156382	0.26039	0.00444347	0.00958416	0.00953556	0.00321344	0.0156729	1.60733e-20	0.00427463	3.25535e-19	0.0461518	1.62324e-20	0.0088316	0	0.0722331	0.0136031	0.00279472	3.49973e-19	0	0.00834123	2.71135e-18
high	0.167688	2.61118e-20	0.0163103	9.8534e-21	0.0285123	0.00505572	0	0	0.0596817	0.00632144	0.0233206	0.0442931	0.00931748	6.90285e-19	0.0383381	0	0.0122486	0.0325661	0	0.00368889	0.0418306	7.27271e-20	0.411179	0.000165679	5.00798e-19	0.00216883	0	0.0417957	0.0430599	0.252802	0.0199017	0.00602501	0.00432133	0	0.0303617	0.00105731	0.000440804	0	0.0449904	0	0.0109367	4.29163e-18	0.284263	0.0283473	0.189248	6.86137e-21	0.000237419	0.00204101	0
high	0.34275	0	0.0845508	0.068758	0.0794542	0.00795102	1.00759e-18	0	0.0656435	0	0.0178266	0.0127292	0.00557446	0	0.0536371	0	0.0155322	0.0303928	2.30294e-19	0.0185385	0.0577935	0	0.435998	1.44185e-19	0.0629796	0	0.00176354	0.0978906	0.193387	0.244628	0.0246548	0.036354	0.0305696	0.00355057	0.0119514	0.000829008	0.00487286	0.0541203	0.0763248	0.00639185	0.0200814	0	0.24321	0.0328193	0	1.77534e-18	0.000375246	0.00695525	0
high	0.494476	0	0	0.0875641	0.152676	0.108383	0.0480443	0.0681139	0.0839275	0.0295901	0.0283893	0.226398	0.292789	0.149912	0.198012	1.18873e-18	0.0272446	0.0194709	0.00214188	0.0783814	0.063102	1.3453e-18	0.477843	5.33983e-23	0	0.0401099	8.65457e-20	0.0163412	0.808337	0.273604	0.0182504	0.0505829	0.0667968	0.0078982	0.0590796	0.00238422	0.00522158	0.0107649	0.0451739	0.0174462	0.125075	0.00373227	0.111469	0.0255135	0	0.0109452	0	0.0180904	3.82183e-19
high	0.0461534	0	0	2.36301e-20	0.0428001	0.0154533	0	0	9.50041e-19	0	0.00891813	0	1.24228e-18	0	0.0744985	0	1.29095e-18	0.124726	3.01443e-18	0	0	0	0.374548	2.0749e-18	0	0	2.27993e-18	0.00324786	0	0.243391	0.00156126	2.51351e-23	0.00107982	0.00158215	0.00378549	0	0	0	0.0700296	0	0.0122865	0	0	0	0.00900309	2.33793e-19	0.00274571	0.00238246	0
high	0.244376	0.00321433	0.208007	0	0.00045885	0.00362595	4.06835e-18	6.88374e-19	0.0407067	0.00989293	0.00878102	2.6545e-19	0	7.15665e-19	0.0830285	0	0.00113263	0.0429994	0	0.0386737	0.0376947	6.7176e-19	0.35016	0	0.106375	0	4.99527e-19	0.0504929	0.3685	0.212793	0.0163218	0.0196761	0.0196666	0.00836255	0.00525119	0.00461294	0.000397308	1.47555e-19	0.110039	0.0419347	0.00569396	0	0.384081	0.0237051	0.00906619	0	0.00183624	0	2.58698e-18
high	0.00248783	3.83931e-19	0.324022	0	0.000236937	0.00966654	0	0	0.000749947	2.59917e-18	0.00866179	3.71834e-19	1.09838e-18	0.00243589	0.0140252	1.22835e-18	0.00565678	0.0243023	0	0	0.0100227	0	0.282803	1.75215e-19	0.0807742	3.9595e-18	0	3.52929e-20	0.0311571	0.166915	0.0026684	0.00269513	0	2.55464e-18	0.00656599	0.000623683	4.63457e-20	4.3525e-19	0.0314576	0.029006	0	0	0.244497	0	0.277221	0	0.00181868	4.34031e-19	0.00707122
high	0.0115635	1.27404e-20	0.0441109	0	0.0232377	0	4.03888e-19	2.78736e-19	0.0429846	3.29185e-18	0.0265908	0.0112943	2.31918e-19	4.72408e-18	0	0	2.72829e-19	0.0518607	0	0	0.0175271	6.39841e-19	0.372999	0	0	0	0	0.00760166	0.0424737	0.217393	0.00495843	0	0	2.49865e-18	0.0222951	0.00431317	3.21792e-19	7.7674e-20	0.0502973	0.0126258	0	7.74281e-19	0.24578	0.00825952	0.226099	0.00130081	0.000829352	0	7.0601e-18
high	0.0668757	5.80841e-20	4.97142e-18	0.000816908	1.57755e-19	0.0043352	1.61679e-19	0.00386934	0.0396971	0.0137146	0.000565479	0.00974816	0.0035157	0.00619465	0.0133148	0	0.00960657	0.0191632	6.3292e-19	0.000916277	0	0	0.355489	0	0.00842287	0	1.43804e-18	0.00332242	0.00163405	0.250119	2.41969e-20	0.00893969	0.00207952	0.0108194	0.0163959	0.00045067	0.0013952	1.89321e-18	0.023944	0.000821362	0.00835878	0	0.160553	0	0.0105193	2.53454e-19	0.000923681	5.38601e-20	0.00322872
high	0.18671	8.36269e-19	0	0.000930935	0.0673979	0.00935769	4.53236e-19	7.56253e-20	0.0296345	8.06362e-19	0.0162785	0.0104796	0.000494152	7.82494e-19	0.0193707	0	0.00343243	0.0518422	0	0.013338	0.0423139	2.2195e-18	0.35005	0	8.62094e-18	0	0	2.89495e-18	0.207892	0.274452	0.0114804	0.00929805	0.0102986	8.60583e-21	0.019026	0.00122728	0.000363101	3.78748e-19	0.0497856	0	0.00665912	0	0.278154	0.0167729	0.0432548	0	5.79881e-05	0	1.00486e-17
high	0.0851331	3.70942e-19	1.28185e-17	1.59546e-19	0.03795	9.33487e-05	1.06083e-18	6.65175e-19	0.0760157	1.04984e-18	0.0158208	0.00293504	0	0	0.0129402	6.90428e-19	0.00805127	0.0285303	0	0.00203068	3.72135e-20	1.64838e-19	0.455004	0	7.72291e-18	0	0.000421235	0.00330098	0.0134937	0.269322	0	0.00254305	0.0018322	0.00382766	0.0228377	5.35534e-05	0.000834004	0	0.0254427	0.00410309	0.0149598	0	0.190805	0	0.0378626	0	0.000311642	0.00382608	0
high	0.096273	0	0	0.0105426	0.00803086	0.00161168	2.72729e-18	2.57876e-20	0.0767239	1.18777e-18	0.0169118	0.0562371	0.0142243	1.90269e-18	0.0507938	0	0.0138486	0.0271267	2.30255e-18	0.00412776	0.00348845	1.29121e-20	0.422768	1.22321e-18	0	0	1.84591e-19	0.0231228	0.0871161	0.225476	5.07991e-19	0.0081595	0.00501874	0.0062729	0.0275567	4.42471e-20	0.00975879	1.60569e-20	0.0400845	0	0.0229759	0	0.151633	0.00313605	0.00387926	0	0.000496667	0.0127983	0
high	0.207403	0.00272096	0.034471	0	0.0564212	2.30741e-20	0	0	0.0863598	0.000990447	0.0054361	0.00335297	0	0	0.127977	0.00281272	0.0205321	0.0180719	4.28164e-18	0.0272933	0.0302664	0	0.414557	1.04637e-18	0.0720586	8.75528e-19	0	0.0379756	0.0640765	0.228684	0.00749865	0.0194306	0.0129282	0.00815651	0.0177878	0.00070773	0.00500713	0	0.0564704	0.0121812	0.00949414	1.42507e-18	0.269855	0.0191195	0.00121383	0	0.000859844	0.000598745	8.96725e-19
high	0.123456	0.000620008	0.0376969	0.00372027	0.0103314	0	0	0	0.0703063	2.97981e-19	0.0209138	0.036582	0.00248273	0.0166002	0.0311644	0	0	0.0397598	0	0.000118781	0.0265715	0.00228629	0.440178	0	0	0	4.46814e-20	0.016474	0.10703	0.230987	0.00799631	0.00623528	0.00799971	0	0.0184174	0.00156053	0.00388177	0.00730859	0.0567711	0.0128904	0.0246812	0	0.0979254	0.0247964	0.00468628	0.000195144	0.000321378	0.00410547	0
high	0.133154	0	0.248077	6.95999e-18	0	0	0	8.25594e-19	0.0318879	0	0.00736869	0	2.3362e-18	0	0.0434865	0.0128634	4.47842e-19	0.024124	8.40376e-19	0.00845097	0.0530865	0	0.382702	1.50959e-19	0.117652	1.16448e-18	0	0.120915	0.122309	0.226087	0.0210587	0.00312799	0.0136631	1.89029e-18	1.8557e-22	0.00141478	0.00303095	5.9722e-18	0.0285646	0.039908	0	0	0.410616	0.0203824	0.163102	0	0.00202819	0	2.88478e-19
high	0.355215	0	0.0506616	3.03122e-19	0.129756	0.0129577	0.00184056	1.0116e-19	0.00913445	0	0.0364019	0.0230792	0.0171532	0.0168778	0.0209244	0	0.0137096	0.0507337	4.66402e-18	0.0200324	0.0396487	0	0.343991	7.74512e-19	0.0274918	7.80029e-18	0.00299946	0.00679406	0.147467	0.198686	0.0104236	0.0265726	0.0312481	0.003112	0.00938027	0	0.000818299	3.48857e-20	0.113887	0.021184	0	2.03938e-18	0.17322	0.0254735	0.0916151	2.97395e-20	4.73308e-20	2.64236e-19	1.42946e-17
high	0.20943	0	0	0.00165726	0.0807294	0	2.44724e-18	0	0.0698419	0.0114773	0.0256496	6.01514e-19	3.89706e-18	0.00251566	0.0378827	0	0.0208397	0.0224088	0	0.00521682	0.0221183	0.00093537	0.49757	0	0	2.37074e-19	0	0.00481383	0.0972692	0.272734	0.015306	0.0196265	0.0243827	0.0106528	0.00974911	0.00204774	0.000842632	0	0.0459715	3.56511e-19	0.0379044	0	0.243365	0.0342513	0.134447	4.59631e-20	0	0.00514207	6.79034e-18
high	0.106532	0	0.0812646	0.0610732	0.0749114	0.0026945	2.60976e-18	8.03537e-18	0.0975023	0	4.97968e-19	2.2241e-18	0	0	0.00262905	0.00758428	0.0110176	0.0270227	1.66439e-18	1.33356e-20	0.0186201	7.3111e-19	0.329179	1.95944e-19	0.0289434	0	0.00165117	0.0639252	0.0167989	0.145722	0.0139482	0.000196235	0.00168245	0.00583318	0.0181696	9.72409e-20	0.0015371	0.00500496	0.0872735	0.0142473	1.38034e-18	3.32079e-18	0.185847	0.0113789	0.00954646	0.00396606	0.00975321	8.62217e-19	0
high	0.293877	0.0019221	0.266613	0.0131993	0.00459552	0.00976656	0.00156374	0.00083275	0.0943733	0.00135295	0.0109425	0.0513021	0.0196373	0.00960526	0.0714554	0.0253804	0.0270434	0.013102	1.10163e-18	0.0113495	0.0285901	0	0.29652	0	0.0695929	0	0	0.0628641	0.0154752	0.166424	0.00616222	0.0453035	0.0363065	0.00717733	0.0178117	0.00067675	0.00456186	0	0.0307019	7.7677e-21	0.0100367	0	0.434467	0.00961991	0.104637	0	0.00308122	6.83989e-19	0
high	0.052778	1.52079e-19	0	0.000842482	0.0586149	0.0100092	0	4.17204e-19	0.0482141	0	0.00883471	3.1696e-20	0	0	0.0182406	1.19464e-17	0.00757333	0.065207	7.51218e-19	0	0.00582309	1.26798e-18	0.30748	6.58531e-19	1.16054e-18	0	0	0.0198432	0.0216951	0.183349	0.000346844	0.000514969	0.00102286	0	0.0252962	0.00136996	4.13672e-20	0	0.0337828	0	0	0	2.59067e-17	0.00432372	0.00913614	0	0.00114909	2.29524e-19	0
high	0.203353	0.00274447	0.0560291	0.0371826	0.0179051	2.33825e-21	1.12502e-19	2.15981e-18	0.0706628	4.89747e-18	0.00614413	0.0306846	0	1.93728e-18	0.0356273	0.00565355	0.0169198	0.023034	5.91572e-20	0.0110059	0.00494711	0.00124139	0.420052	0	0.0164773	1.82718e-19	0	0.0604881	0.0938487	0.243866	0.00271139	0.00761879	0.0056943	0.00431178	0.022843	0.00181288	0.000738161	0.00767825	0.00916976	0.0352563	0.014882	0	0.219015	0.00226276	1.48651e-19	0	0.0015341	0.00280599	0
high	0.343242	1.46035e-19	0.250001	0.00650496	0.090556	1.80229e-19	0.022049	0	0.0168725	0	0.0112097	0.0808777	0.022698	0.0281904	0.0363977	0	0	0.0259252	9.10142e-19	0.0245421	0.180658	0	0.00305509	2.73856e-19	0.230079	0	0.0013244	0.102909	0.189783	0.0102721	0.0734456	0.0636409	0.057464	0.0229891	0.00385309	2.69208e-19	0.00786892	0	0.0501767	0.00335167	2.03057e-20	0	0.457783	0.104493	0.0133197	4.9725e-20	0.00734368	7.805e-19	1.9152e-19
high	0.257408	5.75636e-21	0.0978543	0.0215396	0.0665435	3.43975e-21	8.89234e-19	6.73335e-20	0.0487811	2.37936e-18	0.0157188	0.021542	0.0111881	0.029384	0.00378206	0.00602473	0.0161288	0.0334068	1.3724e-18	0.0127918	0.00431632	0.00306224	0.414218	6.55592e-19	0.0279276	8.62016e-19	0.000792423	4.6644e-18	0.157138	0.206942	0	0.0573461	0.0500125	0.0126455	0.00534393	0	0.00968143	0.00287071	0.0441611	0.0202429	0	2.33477e-19	0.239571	2.54129e-20	0.0195497	1.44497e-18	0.000234609	0	9.27053e-19
high	0.367305	0	0	0.0745215	0.0829053	0.00913297	0.0405749	9.3349e-19	1.75829e-20	0.0145571	0.0125588	0.232703	0.247028	0.149188	0.0348956	8.84959e-18	0.0269325	0.0311988	2.19662e-18	0.0218975	0.0215252	0	0.385845	1.62516e-18	7.6138e-18	3.80366e-18	0	0	0.13326	0.231142	0.00190375	0.0760684	0.0642296	0.02073	0.015391	0	0.00253989	0.00724413	0.0628096	0.0106249	0.0249159	0.0103495	0.122835	0.0195981	0.00326674	0.00258339	0	0	1.10585e-18
high	0.214837	8.06242e-20	3.41197e-19	0.0178269	0.0547309	0.01459	6.54634e-20	0.000938367	0.0545593	0	0.0074023	0.013157	0.0164216	0.0120257	0.020496	0	0.0149987	0.112681	1.47266e-18	0.00407463	0.000188637	2.40329e-19	0.391949	0	1.49805e-17	1.48775e-19	1.38738e-19	0.00584519	0.125373	0.223913	1.9652e-19	0.0321945	0.0267032	0.00235229	0.00922177	3.81259e-21	0.00122678	0	0.0730811	0.0107862	0.00723267	2.11457e-18	0.059966	0.00154673	0.00720226	0.000864061	8.07086e-05	7.97531e-19	0
high	0.321399	0.00197339	0.104686	0.0317792	0	0.00556478	0.0138995	0.00714866	0.0832707	1.38501e-19	0.00800325	0.0319625	0.0172514	0.0152516	0.0575063	0.00435309	0.0442277	0.0373578	2.18216e-20	0.0194929	0.0389618	0	0.407961	1.47227e-19	0.0110707	0	3.9726e-19	0.0578679	0.090723	0.225374	0.0129377	0.00472268	0.00781578	0.00138752	0.0086853	0.00209474	0.00739016	1.14137e-18	0.0212386	0.0163886	0.024225	4.54072e-20	0.257349	0.0156332	3.57926e-19	3.23395e-18	0.00195637	0	0
high	0.138633	0.00847118	0.260183	0	0.0369991	0	5.65542e-19	1.80188e-19	0.0313811	0	0.0146703	0	7.26977e-18	3.11172e-18	0.0426192	0.0234292	0	0.0281097	2.23108e-18	0.00815071	0.037872	9.18488e-19	0.282297	1.28575e-19	0.073128	1.54206e-18	0	0.0536845	0.219714	0.157729	0.0215355	0.0250537	0.0316333	3.95945e-19	0.0070896	0.0015416	0.00165455	0	0.0676023	0.00371086	3.10769e-18	0	0.0751666	0.0215036	0.201793	0	0.00472951	0	5.2799e-19
high	0.053803	0.00401318	0.0436877	0.00902255	0.0842888	4.84383e-20	6.22761e-18	2.3847e-20	0.0242279	1.85391e-18	0	1.14518e-17	8.48889e-19	0	0.014207	0.00447461	0.017728	0.0766615	1.93391e-18	4.08428e-19	0.0116972	8.7006e-19	0.395487	0	0.00879952	1.7908e-19	0.00103572	0.0269536	0.0157802	0.193413	0.0114658	4.20497e-06	0.00169708	0	0.0064367	5.19576e-05	0.00970576	7.77001e-19	0.0667742	0.0190492	0	1.07438e-18	0.0453527	0.0135039	0.0105343	1.09414e-19	0.00306185	0	2.81069e-18
high	0.0387174	0.00200443	0.234459	0.0014285	0	0.000858624	2.46124e-19	2.148e-20	0.0716195	0	0.00869668	0.0031069	0	0.0025846	2.35978e-19	0.0207747	0.0238977	0.0418925	0	0	0	0.00106204	0.371422	7.33964e-19	0.0399456	0	2.20252e-19	0	0.024435	0.176709	5.74375e-20	0.00509036	0	0.00405781	0.0164145	0	0.00263485	0	0.0626515	0.059732	0.00139809	0	0.129502	0.0020678	0.0141074	1.43182e-18	0.00726951	0.000437899	0.00224383
high	0.126791	9.37434e-20	0.439498	0.000767073	0.0510039	0	0	0	0.0178518	1.76238e-18	0.00109853	0	0	6.99691e-19	0	0.0592277	5.73328e-18	0.00478992	1.28406e-18	0.00267122	0.0717941	8.03746e-19	0.323537	0	0.25112	4.33206e-18	0.00268701	0.0878422	0.135801	0.0970527	0.0278912	0.0145878	0.0175134	0	0.0102039	0.0073622	5.14711e-05	1.59328e-18	0.0517838	0.0741841	0	0	0.0606332	0.0403115	0.237015	2.51908e-19	0.00119771	6.96795e-21	9.38916e-20
high	0.000745008	0	0	0	0	0	0	1.11407e-18	0.0565701	0	0.0106662	0.0157068	0	0	0.012592	0	0.0116548	0.0487136	0	0	0.00826518	7.02638e-19	0.408398	0	0	0	0	0.0101014	0	0.236252	0.00101239	0.00041157	2.112e-18	0.000720475	0.0154309	0.00173697	0	7.73322e-18	0.0399676	8.73947e-18	0	0	0.255328	0.00339122	0.0174344	3.54909e-18	0.000663189	0	0
high	0.54651	6.58221e-20	0.0564058	0.0328523	0.0797065	0.0443578	0	0.0106895	0.0610407	0.0337263	0.0117566	0.0952745	0.0924314	0.0734082	0.353376	1.40326e-19	0.0253949	0.0286143	0	0.131667	0.00605659	1.09551e-18	0.339918	0	0.00291581	0	3.68666e-20	0	0.73136	0.190808	0.00392985	0.167451	0.120876	0.0188775	0.0246651	1.64184e-19	0.00911632	0.00184497	0.060242	0.0042659	0.0521275	0.00716689	0.0721783	0.00833629	0.0211236	0.000745149	0	4.53271e-19	4.34752e-24
high	0.432345	3.88756e-20	0.00320836	0.0646458	0.122745	0.00640636	0.0285139	0	0.03954	0.00576733	0.0263654	0.177239	0.155535	0.13848	0.0290113	0	0.030808	0.0306459	1.97534e-18	0.0359831	0.0469323	0	0.367272	1.74623e-18	1.30758e-19	3.76012e-19	0	0.0214973	0.333803	0.219527	0.0173449	0.10719	0.0883177	0.0288898	0.0183644	0.00168712	0.00134366	0.00544943	0.0507542	0.00197587	0.0868285	0	0.337426	0.0374273	0.0108885	0	0	0	8.74197e-22
high	0.327862	0	0.0730505	0.00141026	0.0449168	0.0111488	4.72098e-19	3.94032e-21	0.0208791	1.32576e-19	0.00148311	0.0121525	3.99323e-19	0.0210095	0.226787	0	0.0158831	0.0298313	0	0.0526538	0.0221056	1.3236e-18	0.421794	6.34912e-19	0	4.24106e-18	2.62531e-20	0.0238	0.610414	0.218418	0.0031518	0.0760632	0.0570924	0	0.0143097	0.00165586	0.00104307	4.02984e-18	0.0378345	0.0427406	0.0653615	7.34105e-19	0.205106	0.00756494	0	9.79035e-19	5.5426e-05	0	3.12406e-18
high	0.0637953	3.05607e-20	0.0478982	0	0.0126658	0	0	4.76934e-19	0.0603066	0	0.00339441	0.00992817	6.73412e-19	0	0.0340795	1.33026e-19	0.00266925	0.0460326	1.03862e-18	0	0	0	0.412559	1.98516e-18	9.02209e-19	0	5.05462e-19	1.14087e-20	0.0339934	0.24105	5.1232e-20	0.0011312	0.00883232	0	0.0263501	2.33467e-19	0.0014819	2.12075e-19	0.0668708	0.0108094	0	5.7585e-19	0.194285	0	0.151342	1.27541e-18	0.000636333	0	0
low	0.326133	0.000999941	0.301091	0.0325066	0.0277839	1.04928e-20	0.00813697	1.06586e-18	0.039087	0.0264815	0.00322467	0.00272109	0.00867689	0.0152296	0.081763	0.00752257	0.0109164	0.0131804	1.44979e-20	0.0303977	0.0493272	2.33672e-18	0.381523	0	0.177929	0	0	0.056976	0.263284	0.202412	0.0319481	0.0429812	0.046492	6.94683e-19	0.0050525	0.000130401	0.00406201	0.0102155	0.0566634	0.0614351	0.0103284	0	0.304881	0.0429272	0.263387	0	0.00263025	0	0
low	0.236237	0.0071715	0.338916	0	0.0575016	0.00111582	0.00829816	4.47479e-19	0.0296307	1.06283e-17	6.78362e-21	0.00452298	0.00523746	5.91747e-20	0.15368	0.025893	0.00214321	0.0191867	8.42811e-19	0.0185183	0.0333575	0	0.187611	0	0.133463	7.27811e-19	6.28953e-19	0.13405	0.13222	0.125949	0.0190638	0.0126769	0.0105327	0.00858512	0.009832	0	0.0142344	0	0.0740635	0.0145372	0	2.80376e-19	0.13717	0.0162016	0.00757143	0	0.00639779	1.00174e-18	5.32664e-18
low	0.309879	3.29378e-19	0	0.0256195	0.0510558	0.0152728	7.74791e-19	0.00569253	0.0774695	0.00898263	0.00480327	0.0412439	0.0410876	0.0317901	0.19416	0	0.0323455	0.0295064	0.00660992	0.0409904	0.0760701	0	0.426749	0	1.93634e-20	0.040472	5.97577e-05	0.0423756	0.678084	0.232153	0.0211183	0.036242	0.0431457	0.0137589	0.0761522	0.00649062	0.00100881	6.44096e-21	0.0690638	0	0.104644	0	0.197073	0.0328113	1.78018e-20	0.00160834	0	0.0187933	3.63821e-18
low	0.0837691	0.000898474	3.62156e-18	0.0444408	0.141701	4.43328e-21	0	2.58894e-18	0.0551819	0.0061819	0	1.40481e-18	1.10592e-18	1.17464e-18	0.0111685	4.81906e-18	0.00712063	0.00526814	3.86237e-20	0	0.0291483	2.29296e-18	0.444903	1.37116e-18	0	1.92902e-18	0.000876266	0.0263601	0.0396752	0.223403	0.013306	0.000672705	0.00439532	0.00519873	0.0135335	0.00380316	0.00261637	0.00522203	0.0630753	0.0170673	2.45485e-18	0	0.0502125	0.024729	0.00103125	0.00101313	0.00240334	0	6.09446e-18
low	0.338266	0	0	0.143851	0.0659857	0.00732426	4.4482e-19	2.34418e-18	0.0875941	0.0115118	0.000665488	0	0.0086113	4.33428e-18	0.145043	2.09341e-18	0.0534198	0.0113716	0.00293949	0.031249	0.0847669	4.44712e-18	0.423206	2.88597e-19	0.0490582	0	0.000252502	0.0445277	0.096708	0.229407	0.0445682	0	0.004748	8.34472e-19	0.0349104	0.0118374	0.0042748	0.0606967	0.0747061	4.55072e-19	0.0304151	0.0179136	0.269738	0.0564726	0	9.43898e-19	0.000110707	0.00725228	0
low	0.0364033	0	0.0917678	0.0248321	0.0181337	0.00567889	4.80631e-18	1.79895e-19	0.0331704	0	0.0143426	0.0089211	8.72339e-20	0	0.00425153	1.22846e-18	0.0243094	0.041642	3.65133e-18	0	0.00409153	0	0.373108	6.64137e-19	0	0	9.7998e-19	0.0399512	0.00492951	0.209009	0.00125423	0	0	1.6581e-18	0.0190929	0	0.00331943	0.00183409	0.0911185	0.0250817	5.37383e-19	5.24038e-18	4.93891e-20	0.00124341	0.106106	0.000232615	0.012055	0	4.1175e-18
low	0.588706	0	0.0703907	0.0580977	0.0293964	0.019944	0.0426754	7.0393e-19	0.0539481	0.0303902	0.0397922	0.197789	0.178531	0.0566453	0.503559	0.0716788	0.0117633	0.0277932	0	0.12672	0.0321808	9.92563e-19	0.366228	0	0.0809063	0.0111184	1.3228e-21	0.123557	0.645193	0.209606	0.0188774	0.0490701	0.041162	0	0.015023	0	9.32536e-19	0.0342475	0.0586448	0.00723486	0.0360298	2.27262e-20	0	0.0249701	0.275055	0.00225947	0.00255074	0.000304037	4.90619e-18
low	0.0633685	0	3.40017e-18	0	0.0417236	0.00699224	0	0	0.0410206	0	0.018403	0.0167957	0	1.47276e-18	0.0190737	0	0.00453814	0.0570433	7.19019e-19	0.000503621	0.0140372	0	0.395492	2.9033e-19	3.77215e-19	2.91756e-18	2.26892e-21	0.0372763	0.0491764	0.2304	0.00569993	0.00169768	0.000150286	0.00189852	0.0262659	0	0.00820248	0	0.0567237	0	0.00400714	0	0.173152	0.012204	0.0577212	0	0.000607932	0.00129842	0
low	0.0715172	2.56829e-19	0	0.0069819	0.0292412	2.61247e-22	0	1.65017e-18	0.0637875	0	0.0043884	0.0142162	1.03182e-18	2.80929e-18	0.013733	1.22801e-18	0.00373396	0.0266717	0	0.00939268	0.0213551	0.00805341	0.48269	3.10321e-19	0	9.70614e-20	1.83043e-19	0.0297599	0.154779	0.264061	0.007026	0.00132421	0.000346806	0.00146902	0.012687	0.00343814	0	0.0013027	0.0329537	0.00742897	0.00290922	0	0.0695054	0.0120061	0.00424324	1.63954e-21	0.00072276	0.00298201	0
low	0.0598762	0	1.66308e-17	0.0628771	0.0591768	0.00727191	0	0	0.0130745	0	0.0115072	0	0.00599746	2.95824e-18	0.0069209	8.0098e-19	0.0122531	0.0576951	0	0	0.00336586	5.8873e-19	0.444183	0	4.65885e-18	0	0	0.0026394	0.021631	0.237383	0.000989388	0.00201124	0.00108849	2.71051e-20	0.0181588	0	2.82233e-18	0.0136342	0.0846454	1.02551e-19	0.00102225	0	2.66227e-17	0.00713595	0.0129335	0.00423198	0.00210829	0.00454208	3.89494e-19
low	0.0435135	0	0.28157	0.0046672	0.0312422	0.00803695	5.70104e-20	8.74031e-20	0.0247714	0	0.00341119	0	0	0	0.0436512	0.017657	0.00367234	0.0330463	0	0.0294259	0.0427256	0.000625576	0.273274	1.07724e-19	0.129569	0	0.000812653	0.0654776	0.645545	0.12713	0.0181719	0.0272139	0.0356984	0.0101807	0.0123358	3.72408e-05	0.00393565	1.40923e-18	0.0335266	0.0145094	0	0	0.145504	0.0177041	0.109019	5.99945e-21	0.00248271	1.06016e-20	6.22732e-18
low	0.446065	0.00193025	0.346424	2.78726e-19	0.00358733	0	0.0177265	6.86775e-19	0.0477714	0	0.00544632	9.05582e-20	7.81822e-19	2.76633e-18	0.215004	0.051387	0	0.0112579	0	0.0390817	0.121543	0.00275215	0.349468	0	0.115853	0.0205365	0	0.207849	0.28343	0.176055	0.0682038	0.119106	0.0849698	0.0269588	0.0167714	0.0137205	0.00497461	4.76646e-19	0.00603021	0.0169855	0.0259386	5.79578e-19	0.269797	0.0523404	0.091988	0	0.00222242	2.46391e-20	0
low	5.42009e-20	1.071e-19	0	4.52802e-20	0.0369885	0.00553268	1.00716e-18	0	0.0240444	3.28473e-18	0.00455497	0	0	0	0.00561864	3.37804e-18	1.75731e-18	0.078645	2.04679e-19	6.43444e-19	0.00642791	0	0.335177	8.41163e-19	5.84842e-19	8.39525e-18	0	0.0530231	0.0111346	0.187381	0.00953771	0	0	0.000899701	0.0176289	1.0657e-19	0.00143756	0.00117005	0.11471	3.63589e-18	0	0.00158899	0.0722783	0.0110881	0.0120603	1.22984e-18	0.00909926	3.65534e-19	0
low	0.279366	5.08029e-20	0.135437	0.00868147	0.00205429	0.00618812	0	0.00165636	0.0627257	0.00326981	0	0.010133	0.00775565	0	0.12732	0.0198851	0.0371596	0.040286	2.88008e-19	0.0324946	0.0114389	0.00150624	0.329746	6.77696e-21	0.0599503	0.00517479	0	0	0.0943363	0.221133	0.000624788	0.00537245	0.00185834	6.16214e-19	0.0170869	0	0.00125108	1.95153e-20	0.0315142	0	0.0441651	0.00472432	0.242351	0.0019987	0.0164983	0	0.000313287	0.00219578	1.80641e-18
low	0.0905078	0	0.00195255	0	0.0452031	3.94943e-20	0	1.29493e-18	0.0757559	4.18572e-18	0.0204814	0.025562	0	0	0.0272488	1.61231e-18	0.0231719	0.0272598	1.82253e-18	0.00477033	0.0568403	1.09744e-18	0.432412	0	0.0014586	0	0	0.0363511	0.102188	0.230251	0.0198848	0.00129672	0.00104386	0.00885553	0.0252935	0.00313745	0.00191407	0.00219748	0.0895817	0	0.0250056	1.85162e-18	0.193513	0.0415745	0.0312854	5.21145e-19	0.000836591	0.00667443	0
low	0.216499	0	4.12195e-18	0.013929	0.00392967	0.00467587	1.40153e-18	1.67291e-18	0.083414	0.00303464	0.0329784	0.0516535	0.0106993	0.0169538	0.0987523	2.93753e-18	0.0279992	0.0372893	4.75222e-19	0.01433	0.0164965	0.00148239	0.45476	2.84846e-20	2.22757e-18	1.63144e-18	0	0.0175803	8.25332e-19	0.242529	0.00350884	0.0180169	0.0154899	0.0086055	0.0341529	9.39674e-20	0.00107001	0	0.0247686	5.11334e-19	0.00629271	0	0.0791913	0.0133367	0.142012	0	0	7.00401e-23	5.02013e-19
low	0.215836	2.39146e-20	0.0374245	0	3.71602e-19	0.000389444	0.01448	4.04804e-19	0.0660726	0.0257968	0.00411214	0.0494991	0.00949209	4.22772e-21	0.073326	0.135115	0.00495622	0.00930486	1.15479e-19	0.0204627	0.121517	6.27608e-19	0.38671	0	0.129561	0.00799321	1.00817e-19	0.250067	0.235713	0.207226	0.0738413	0.00427628	0.00171165	0.00532675	0.0112823	0.0158922	0.00354475	1.24924e-18	0.0237199	4.8664e-20	0.0141732	5.14491e-19	0.128997	0.082448	0.0156717	0	0.000660555	5.78048e-05	0
low	0.275364	1.94131e-19	0.125583	0.0390359	0.025548	0.00613901	8.12456e-19	0.0102391	0.0695068	0	0.00558833	0.00827783	0.0130498	0.00791895	0.104754	1.44808e-18	0.0191395	0.0411158	5.59043e-19	0.0220699	0.0342109	1.20548e-19	0.359468	1.31229e-19	0	0	1.44106e-19	0.00615135	0.299695	0.206444	0.00731182	0.0141388	0.0175096	0.00559149	0.0245315	0.0019709	0.00106205	0.00144571	0.0684194	0.0425626	0.0256888	0.00344776	0.241778	0.0162196	1.073e-18	1.14747e-19	0.000660652	0	0.00541943
low	0.0522651	7.55868e-19	3.55497e-18	4.96522e-19	0.0181493	0	7.47347e-18	0	0.0319233	5.21527e-19	0.014858	0.0138788	0	0	0.0162507	0	0	0.0454367	0	0.00123426	0.0495284	2.35722e-18	0.396573	2.34508e-20	3.72644e-18	5.1038e-18	0	0.0404915	0.0938348	0.252884	0.0190875	0.0070159	0.00857556	0	0.0212585	0.00174382	2.25052e-21	5.36073e-19	0.0461887	1.10197e-18	0.0121026	0	0.0617295	0.0247662	0.264483	0.00229689	0.000527296	0.00445229	1.60261e-17
low	0.032712	0.000738389	0.00686124	0	0.0578746	0.00306781	6.42476e-20	7.95299e-19	0.00591076	0	2.76403e-19	4.00837e-19	3.23749e-18	4.32532e-18	0.00518709	1.14465e-18	0.0122391	0.0322659	8.73094e-18	1.7584e-19	0.0722959	0	0.433025	9.08511e-20	0.0621502	0	0.00128219	0.0319789	0.00476752	0.229408	0.0271368	0.000143056	0	0.000329265	0.0121351	0.00283838	0.00170288	6.77681e-21	0.0653424	0.00294956	0	2.92404e-20	0.0777084	0.0374053	0.0124615	1.84459e-18	0.000204673	0.00829775	0
low	0.747324	3.93548e-20	0.335484	0.0336331	0.0616815	0.0178553	3.75414e-19	0.0133234	0.0693546	0.0093279	0.0198589	0.0150768	0.0319609	0	0.209538	0.13905	0.024868	0.00474778	0	0.117763	0.0868467	9.92002e-19	0.263551	2.28401e-20	0.185241	0	0.000853253	0.14382	0.730983	0.146561	0.0370825	0.222041	0.121151	0.0740035	0.0237088	0.00478023	0.00846514	0	0.0168367	0.0119658	0.046964	9.07179e-20	0.203805	0.0351948	0.158292	0	0.00327713	0	0
low	0.258061	1.057e-20	0.0824514	0.0144424	0.0445449	0.00279513	0.0078275	5.66395e-21	0.045998	0	0.00393187	0.0119387	3.60025e-19	0	0.113818	0.00985939	0.0232257	0.0298836	0.00536165	0.0288365	0.0549351	0	0.414274	0	0.0538721	0.00772993	0.000843605	0.0298962	0.24986	0.219307	0.0155059	0.000472394	0.00308169	0.00614521	0.0447592	0.00864108	0.00459931	0	0.0578788	0.0383757	0.0175504	0.00184664	0.0736504	0.0212394	0.00805562	8.83491e-21	0.000618526	0.00844537	0
low	0.0673907	2.29136e-19	0	0.0105879	0.0240853	0.00397304	0	0	0.00155692	0	0.01447	0.00754458	8.13543e-19	0	0.0103553	0	0.00246337	0.0814428	0	1.12942e-19	0.037819	4.11903e-19	0.400032	5.29059e-19	0	5.82456e-19	0.00123648	0.0114295	0.0635945	0.261504	0.013234	0.00131515	0.000783978	0.00675616	0.0265993	0	0.000863579	0.0029434	0.100427	0.0104559	1.25217e-19	4.27395e-18	0	0.0193123	0.0295189	0.0024589	0.00169579	4.498e-19	0
low	0.679982	4.87905e-20	0.124972	0.16984	0.0547949	0.0870285	0.0660069	0.0630632	0.0483459	0.0541201	0.0237858	0.166147	0.240694	0.0804684	0.473879	0.0802767	0.0602539	0.0330015	0	0.134823	0.161989	0	0.29685	0	0.173802	0.0245517	0.000253831	0.184683	1.15401	0.181306	0.0768326	0.062153	0.095415	0.00728811	0.0477951	0.0134021	0.00432289	0.0376907	0.037124	0.0432635	0.0620837	0.0303525	0.0465723	0.0858565	0.182972	0	0.000750713	0	0
low	0.41456	4.02888e-19	0	0.0150305	0.0444424	0.0302619	0.00683146	0.0303884	0.0401716	0.0131837	0.0088794	0.08352	0.111993	0.0722495	0.123598	1.62179e-18	0.0327925	0.0288496	1.77916e-18	0.037902	0.0564328	0	0.42357	2.24362e-21	0	0.0118665	0	0.0282658	0.139547	0.246679	0.0107355	0.0438963	0.0421757	0.0109327	0.0318879	0.00371707	0.0025195	2.98169e-18	0.0442389	0	0.0475911	0.00344674	0.239702	0.0240145	2.18841e-05	0	0	0.00688962	0.0102458
low	0.430206	5.3133e-20	0.14095	0.142561	0.0220192	0.0156604	0.0186625	0.00159067	0.0152167	1.01634e-18	0	0.000121013	0.0444189	0	0.213757	0.0579631	0.100408	0.0249379	0	0.0458198	0	0	0.261832	4.88865e-19	0.0970997	3.63816e-18	0.000480736	0.0715799	0.061351	0.0856459	0.0109082	0.0370854	0.0314026	0.00349292	0.0170064	0	0.0181327	0.019391	0.0453103	0.0700591	0	0	0	0.0035439	0.00322986	0.00853881	0.0430736	0	0
low	0.46498	0.0222879	0.135286	0	0.0295124	0	0.0121027	6.2866e-18	0.0260645	0	0.0129312	0.133265	0.090277	0.058297	0.112385	0.0631365	0.00837385	0.0331611	8.11872e-19	0.0458741	0.0460721	0	0.343377	0	0.0902546	0	0	0.122357	0.264045	0.206391	0.0184622	0.164476	0.108553	0.065464	0.0167346	0.00147112	2.08114e-18	0	0.0167947	0.00286217	0.0157666	4.56063e-19	0	0.0211258	0.288053	0	0.00179378	0	1.76476e-19
low	0.169872	0.00262182	0.165253	0	4.38882e-18	3.10374e-19	0.00199228	3.82115e-18	0.0796573	7.0234e-20	0.00547454	0.0332992	0	5.98642e-19	0.0363285	0.0278378	0	0.0101353	5.74334e-19	0.0160949	0.0574518	8.63815e-19	0.410795	1.55434e-05	0.0362828	0.00531651	5.5714e-19	0.0482971	0.355548	0.226832	0.023389	0.0638726	0.0482931	0.00663446	0.0185959	0.00222646	0	8.08426e-20	0.0140681	0.0176752	0.0218599	4.87142e-18	0.214298	0.0270339	0.27263	8.0746e-20	0.00104861	0	4.37215e-19
low	0.378377	0	5.62122e-18	0.0384973	0.121186	0.0150304	0	0.00596589	0.101152	0.0140905	0.00540577	0.0151492	0.0334741	3.82057e-19	0.119115	1.30696e-18	0.0324048	0.0141598	3.07818e-20	0.0458132	0.0199005	0.0162553	0.469081	0	0.00185238	0.0151724	1.14837e-19	0.0444829	0.270711	0.220999	0.00356079	0.0255859	0.0280746	0.00819722	0.0407013	0.0034316	0.000624779	0	0.0285744	0.0153186	0.0205696	1.50928e-18	0.149739	0.00636025	2.06268e-19	6.11028e-20	0	0.000351628	0
low	0.320701	0	0.0133842	0.136029	0.164532	0.0130538	0.0119493	0	0.0520391	0	0.00689649	0.0290721	0.0568312	0	0.0947013	0.0482263	0.0425194	0.00757635	2.34586e-19	0.0141066	0.0352482	0	0.426088	7.97882e-20	0.0329975	1.53976e-18	0.00288098	0.0694923	0.0381731	0.211671	0.0170693	0.00117013	0.00538551	0.00331312	0.0157999	0.00343886	0	0.0397872	0.0481263	0.0207729	0.0179628	7.03426e-18	0	0.0234964	0.0118342	0.00138879	0	0.0173392	1.69807e-17
low	0.365371	0.00301387	0.322241	0.00575452	0.0559553	0	0.00297804	2.1494e-19	0.0135419	1.44435e-18	0.0145237	0.0671658	0.0337855	0.00410971	0.393789	0.139717	1.47232e-20	0.00580633	0	0.0936644	0.0970814	0.00913437	0.31012	0	0.178306	0.0714588	0.00212538	0.14014	0.998425	0.200078	0.0456429	0.161353	0.0973944	0.0735575	0.0234654	0.00274841	0.00604235	0	0.0364529	0.0102659	0.0918875	9.27189e-20	0.0880687	0.0445419	0.235474	1.71607e-18	0.00102185	0.00232821	0
low	0.112141	3.62228e-20	0.15617	0.018582	0.0348313	0.00329166	0.000925796	0	0.0684884	2.07237e-19	0.0136767	0.0185128	0	0	0.0357384	0.0439956	0.00727486	0.0258487	1.18334e-18	0.00982522	0.152943	0	0.390209	0.000633256	0.0750949	0.00644163	0.000880828	0.0875951	0.288048	0.236853	0.066295	0.005029	0.00755806	2.13659e-19	0.0256539	0.00868159	0	0.00342772	0.0543566	0.0111822	0.0209969	0	0.214471	0.0748044	0.166923	0.00163314	0.000552082	0.00240367	0
low	0.551135	0.00899177	0.187691	0.134698	0.0401878	0.0715505	0.050422	0.0302624	0.0879787	5.43627e-19	0.0322249	0.136721	0.124318	0.0331564	0.440679	0.115078	0.0556007	8.2724e-20	2.13792e-20	0.138322	0.197961	0.00614595	0.357337	0	0.231069	0.0945701	0.00156552	0.246672	1.26682	0.209625	0.0910118	0.110968	0.0871648	0.0257902	0.0462515	0.00520212	0.0037274	0.0294986	0	0.0238512	0.115022	0	0.105724	0.0916965	0.146731	0	0.00010553	0.0112048	0
low	0.492428	6.34963e-19	0.127787	0.0920753	0.0957452	0.021868	0.0125947	0.0168587	0.114676	0	0.0194819	0.0653247	0.0866235	0.0297564	0.225125	0.0725173	0.0460395	4.25046e-20	0	0.088658	0.0398624	0.0100571	0.363859	0	0.0885148	5.06399e-20	0.00237155	0.140763	0.703228	0.157609	0.0136369	0.0598338	0.0683472	1.39677e-18	0.0141999	0.00674178	0	1.14816e-20	0.00840504	0.0229451	0.0272391	0	0	0.0145082	0.182336	0.00214871	0.00141035	0	0
low	0.462898	0.00221148	0.0487847	0.105711	0.0699434	0.0169444	0.0388783	0.0137558	0.0467414	0.00469145	0.00304692	0.0618988	0.0729514	0.0603329	0.153683	0.0114844	0.0362177	0.0214863	1.46261e-19	0.0495922	0.0981809	2.50701e-19	0.462335	0	0.0268982	2.8282e-19	2.45038e-19	0.040608	0.400326	0.245722	0.0341416	0.0516945	0.0653192	0.0114633	0.0305605	0.00885741	0.00177042	0.0144172	0.0192258	0.00812167	0.081321	6.03504e-19	0.118595	0.0501675	5.04396e-20	1.76789e-18	0	0.0134613	3.5532e-20
low	0.486115	0	0.120282	0.0273658	7.9728e-19	0.0188679	0.0188755	0.0258327	0.0828167	0.0270183	0.000389357	0.0512893	0.0351621	0.0234432	0.220552	0.0193859	0.034411	0.00404192	0	0.0598771	0.0627144	3.02304e-18	0.406369	7.66914e-22	0.0187166	0.0150603	2.95971e-19	0.0335281	0.397512	0.223454	0.0194162	0.0317345	0.0569377	2.20875e-19	0.0255563	0.00473296	0.00728817	4.28989e-19	1.06146e-18	0.00565242	0.0631623	0	0.286821	0.0246401	0.0681705	0.000692375	0.000676464	0.0096787	0
low	0.244806	0.000168883	0.0958006	0.046824	0.056628	0.00611512	0.0029884	7.88069e-19	0.0219797	9.83512e-20	0	8.69285e-20	0.0183789	0	0.0298774	0.0102371	0.0108869	0.00930016	0.00262733	0.0159239	0.0398425	0.00220255	0.343568	0	6.51731e-19	0.0143631	0.000654235	0.0556601	0.169612	0.149349	0.0119331	0.00402374	0.00786265	0	0.0169752	0.00608691	0.0055636	0.00460303	0.0508243	0.0404648	2.80884e-18	1.43166e-18	0.135797	0.0132933	0.00998929	0.00362482	0.000611243	0	0
low	0.191488	0	0	0.00413046	0.0813948	1.31362e-20	0	2.50697e-19	0.0908384	0.00164218	0.0104306	0.0183944	0.00556912	0.0169231	0.0112026	0	0.00923992	0.000593227	0	0	0.0143622	0	0.403918	0	4.08861e-18	0	3.1524e-19	0.011525	0	0.23599	0	0.015201	0.024297	0.00692455	0.0169987	1.98871e-21	0.0027218	0	0.0149715	0.016501	0.0246718	0	0.207895	0.00807875	0.000670972	0.00185563	6.56806e-05	0	0.0143869
low	0.36787	0	0.100522	0.0542102	0.0890941	0	0.00539645	0	0.0734402	0	0.00198985	0.0221973	0.0395387	0.00497568	0.0529138	0.00577822	0.0147819	0.0196078	0	0.0462945	0.0686314	0.00260769	0.370204	5.83588e-19	0.0485804	0	0.00201822	0.112191	0.43973	0.167912	0.029096	0.0471723	0.0549938	3.05546e-20	0.0144746	0.00578911	0.00716907	0.00518363	0.0480874	0.00958265	0.0033614	6.75894e-18	0.0363757	0.0361682	0	7.94724e-19	0.00123608	0	2.92353e-18
low	0.231481	0.0121163	0.406229	0	2.65233e-18	0	0.0243777	0	0.0909701	0	0.00741372	0.0465712	0.016666	0.00743763	0.0135627	0.0815763	0.00632844	0.00375652	0	0.00898868	0.0808166	0.00131065	0.334396	5.74341e-05	0.165995	0.0028168	1.00654e-18	0.127536	0.091707	0.166015	0.0303345	0.0899807	0.0792664	0.0194181	0.0107798	0.00125138	0.0020711	8.26387e-19	0.00367255	0.0475514	0.00225775	0	0.213329	0.0346504	0.43081	2.47702e-18	0.00416774	0	0
low	0.620939	0.0108281	0.117077	0.110664	0.0531025	0.00495018	0.0367546	0.0044665	0.0604323	1.22625e-18	0.0201373	0.232054	0.186533	0.123465	0.306049	0.0728651	0.0416924	0.00738272	0	0.109401	0.196988	0	0.214197	0	0.168968	0	0.0041693	0.27833	0.747637	0.141915	0.12712	0.0617291	0.0918808	0.0149796	0.0209531	0.00956269	1.95602e-19	0.0266769	0.0272131	0.0305876	0.0674572	0	0	0.101371	0.438436	0.00531008	0.00259077	0	0
low	0.558062	0.00221043	0.35174	0.000176969	0.00538792	0.00308716	0.0103672	0	0.0404845	0.0207966	0.0103132	0.0277147	0.0429855	0.00776074	0.153788	0.113553	0.00486392	0.000625467	0	0.0582569	0.129524	0.0110533	0.331799	0	0.206031	0.00684961	0.00154929	0.215689	0.403972	0.155836	0.0639957	0.223367	0.14	0.0818016	0.0171888	0.00793842	0.00800111	3.18124e-18	0.0232352	0.0192483	0.0420139	7.25694e-18	0.12556	0.0569313	0.178129	1.0534e-19	0.00743979	0	0
low	0.258096	4.96692e-19	0.289396	0.00829334	8.71725e-20	0.00865965	0.00610726	0.00387189	0.0393214	0.0151059	0.00533097	2.77317e-19	0.00107989	0	0.154585	0.0165767	0.0161333	0.0152811	0	0.0273024	0.0598311	1.09461e-18	0.257698	0.000121455	0.130747	0.0125088	2.40616e-19	0.0583709	0.276989	0.179513	0.0140536	0.0720903	0.0464549	0.0652546	0.0147621	0.00265197	0.00140487	2.52512e-18	0.0352011	0.0508356	0.0607421	0	0.0201062	0.0375923	0.271282	0	0.00121685	7.0311e-21	0
low	0.385101	2.4874e-19	0	0.123963	0.0474488	0.0189168	0.0392833	0.013588	0	6.92556e-19	0.00741179	0.141315	0.12622	0.0765703	0.0721223	3.4068e-18	0.0312284	0.0158224	0	0.044048	0.0170423	0.00829212	0.182174	0	0.00230605	0.0315394	0	0.0378927	0.271663	0.0779563	0.00491413	0.0598112	0.0581053	0.0124335	0.0340498	0.000904654	0	0.0288566	0.0816726	0.0174791	0.0055017	0.00361894	6.42902e-19	0.00880332	0.00332812	0.0131688	0.00203409	0.00092791	6.84358e-18
low	0.0192836	8.09528e-19	0	0.00783117	0.0428003	0.00025262	7.82335e-19	2.72625e-19	0.0353693	0	0.000145375	0	0	5.19242e-18	0	1.70431e-19	0.00426165	0.0172011	0	0.000103135	0.0298847	0.00625901	0.436563	0	1.8743e-18	0	0.00175948	0.0132443	0.0643293	0.247988	0.010368	0	0	0.00109783	0.0165405	1.96173e-20	0	0	0.034651	0	0	3.39894e-19	2.41168e-18	0.0123291	0.0289059	0	4.75026e-05	0.000604352	0
low	0.476172	5.18132e-19	0.353477	0.0143188	0.00973716	0.0242298	0	0.0212257	0.05472	0	0.00537534	3.56777e-19	0	0	0.329106	0.0400263	0.0145048	0.0116943	0	0.111304	0.0910261	0	0.242568	0	0.200183	0.000585683	0.000946976	0.126227	0.966367	0.156739	0.0324929	0.156171	0.0934506	0.0430481	0.0222816	0.00160311	0.00690223	2.16215e-18	0.0504735	0.0429494	0.0339982	1.00441e-17	0.0652502	0.037489	0.176346	0	0.00162178	0	0
low	0.293833	0.00112834	0.0517396	0.00504166	0.00942811	0.0195458	0	0	0.0843467	1.31345e-18	0.00238858	7.5524e-19	0	5.15621e-19	0.0469522	0.0145483	9.67225e-19	0.0341417	4.02569e-19	0.0121231	0.0567521	2.93726e-20	0.341024	0	0.0234364	1.5631e-18	0	0.08732	0.0473608	0.16978	0.0222268	0.0172238	0.0266242	0.00617304	0.0194842	0	0.00347046	1.71974e-19	0.0547025	0.0285764	0	7.24516e-18	0.0787841	0.0278853	0.00483737	5.44632e-19	0.00241781	0	0
low	0.171461	0	0.134689	0.00441286	0	0.00394142	1.92071e-18	0	0.0754178	0.0137591	0	0.00509011	0.00844294	3.23188e-19	0.0771694	0.051541	0.0173358	0.00507115	1.50775e-19	0.0155153	0.00100414	0.000928792	0.401348	0	0	3.83568e-19	6.47616e-20	0.0174672	0.19395	0.219427	6.60145e-20	0.0280132	0.02172	0.00516826	0.0145375	0.00123508	0.00330909	0	0.031531	0	0.0215818	2.33509e-19	0.190258	7.22334e-19	6.78639e-19	0	0.000408404	4.0947e-19	0
low	0.10971	0	0.0721203	0	0.0345185	0.00788602	0	0	0.0319524	0	0.0045682	3.22955e-19	0.00266717	1.994e-18	0.0200165	0.00903324	0.00911564	0.0549641	0	0.0227958	0.0155175	0.00502172	0.336758	3.83568e-19	0.0964981	0	0.0015866	0.0835793	0.301474	0.147387	0.00279984	0.00635122	0.00415092	0.0043349	0.0228025	0.00315206	0	0	0.0647094	0.0427918	0	0	1.57144e-18	0.0052969	0.00582319	1.35e-19	0.000182917	0	1.32448e-17
low	0.174002	0	0.054111	0.0244462	0.012836	0.0148751	1.02799e-19	0.00868319	0.0311258	1.09458e-19	0	0	0.0188273	0.00481701	0.0196067	7.14381e-19	0.0308753	0.00525705	0.00455578	0.0300175	0.0685419	0.0114765	0.390756	0	0.107031	0.0105073	0.00110107	0.155624	0.431572	0.148133	0.0257093	0.00599639	0.012593	1.79906e-19	0.0164275	0.00407116	0.00401799	1.68984e-18	0.0733431	0.0384685	7.57925e-19	4.51792e-18	0.0696009	0.0335664	0.0121904	0	0.00775199	2.70148e-19	3.29241e-19
low	0.24386	3.815e-20	0.0123421	0.0389568	0.044153	0.010216	0	0	0.0509039	0	0.00188919	0.0190129	0.0121378	2.79976e-20	0.0449893	0	0.0254048	0.0297171	0	0.00997759	0.00187956	2.92516e-19	0.422635	0	0	0	3.43692e-19	0.0124594	0	0.221357	0	0.00567929	0.000848865	0.000528658	0.0155256	0.0031831	0.00151499	0.00744171	0.0316254	0.0382682	0.00372042	0.00124776	0.0379127	0	0.00976895	0.00212323	0.0010211	0.00356085	3.68069e-18
low	0.425589	7.99067e-20	0.0973826	0.0332537	0.0942453	0.0217145	0	0.0123879	0.0654141	1.1142e-19	0.0164928	0.00458969	0.0357408	0.0112686	0.0449079	0.000747453	0.0026029	0.0303504	1.19634e-19	0.0302938	0.0386572	0	0.419707	0	0.0276672	2.54996e-18	8.05769e-20	0.0210065	0.218382	0.21298	0.0148041	0.0280499	0.0400293	1.90966e-18	0.00781401	0.00291306	0.000780843	0.0166856	0.0730773	0.0104858	0.0343494	4.31417e-19	4.03758e-19	0.0249487	0.0347683	0.0017671	0.00102295	2.20035e-19	0
low	0.0218607	1.20613e-18	0.0415728	0.0267401	0.079518	8.06473e-20	2.50869e-18	0	2.70047e-19	0	1.47526e-18	0	8.99217e-19	1.81475e-18	0.00488995	0.00115757	0.00906167	0.0331502	1.53425e-19	0	0.0110979	0.0075618	0.336529	1.77632e-18	0.0255367	5.8739e-18	0.00444757	0.0318094	0.124607	0.152905	0.00720134	0	0	0.00392667	0.0210143	9.26003e-19	0	0.00369558	0.168264	3.61428e-19	0	0	0	0.00520781	0.0339943	0.00746243	0.00841209	0	5.08114e-19
low	0.126222	0	0.00386836	0.0264649	0.0756591	0.0021183	5.31272e-18	6.43744e-19	0.0492565	1.51471e-18	0.00837404	4.6455e-19	1.37144e-17	0	0.0441758	0	0.00711483	0.0489187	0	0.00266104	0.0339331	2.98706e-19	0.414259	7.0538e-19	7.99213e-18	0	0.00296292	0.024524	0.0216687	0.222794	0.0100488	4.18209e-20	0.00715717	0.00238726	0.0274169	0	1.57937e-19	0.00921778	0.0824464	2.40654e-19	0.0129632	9.1907e-19	0	0.0188032	0.0231778	0.000489751	0.00145474	0.00929737	0
low	0.295409	0	0	0.0787618	0.124344	0.00473247	1.16345e-18	0	0.0650726	0	0.00801108	0.0449708	0.027564	0.0158646	0.0353558	2.84068e-19	0.0440958	0.0280193	0	0.0180866	0.00222985	1.35729e-18	0.447267	0	0	1.29579e-18	0	0.00658215	0.0801049	0.238773	0.00273835	0.00877352	0.016368	5.006e-19	0.0246469	0	0.00116824	0.00322206	0.0549768	0.0240936	1.13992e-18	0	0.224154	0.00146423	0	0	0	3.54145e-19	0
low	0.396567	3.95635e-20	4.16627e-18	0.0756234	0.0781741	0.0133187	0.0055775	1.48224e-19	0.0389842	0.00401881	0.0368193	0.101314	0.109265	0.0469861	0.0968822	6.57157e-19	0.0333416	0.029577	0	0.0437319	0.0402659	0	0.446952	0	0	0	7.34939e-19	0.0186819	0.217064	0.253914	0.0135216	0.0678755	0.0518335	0.0216944	0.0307542	3.1637e-05	0.000286407	0.0123316	0.0461341	0.00982502	0.0705519	1.60791e-19	0.0233454	0.017937	0.135219	2.04476e-20	0	1.72631e-19	0
low	0.302234	3.19057e-19	0.11298	0.0200865	0.0242607	0.0313381	0	0.000387574	0.0204294	0	0.0162462	0.0349188	0.0477663	0.0112973	0.0761161	0	0.0147451	0.0231613	0.000318227	0.0341382	0.0357548	1.03864e-18	0.317674	0.000935382	0.0675822	0.00475456	0	0.0257532	0.400476	0.217897	0.00892503	0.0469637	0.040025	0.0174062	0.0296871	2.22878e-19	0	0	0.0739089	0	0.0418713	0.00146252	0.272435	0.0155536	0.145106	0	0.000274896	0	0
low	0.402991	0.000727429	0.262066	0.00958097	0.0492384	0.0154211	0.0186685	0.0104298	0.0604679	2.01664e-18	0.0203657	0.0395641	0.0160223	0.0437225	0.168482	0.0306493	0.00923713	0.0209958	0	0.04131	0.112857	0	0.292396	2.68319e-20	0.0542341	4.76329e-19	0	0.0690636	0.434514	0.17577	0.0335609	0.0869275	0.0762809	0.0210754	0.0215455	0.00757385	0.00139167	0	0.0484816	0.0190392	0.031651	0	0.0514437	0.0477652	0.294923	0.00239787	0.000412144	6.16523e-19	0
low	0.446226	0	0	0.0736877	0.0837971	0.0278483	0.0334345	0.0144199	0.0622499	0.00986726	0.00728069	0.118668	0.0947	0.0688766	0.14308	1.80077e-18	0.0475308	0.0251082	0	0.0347117	0.106067	0	0.381384	0	3.54315e-18	1.97456e-18	2.70084e-19	0.0479986	0.326408	0.220142	0.041034	0.0661226	0.0811361	0.00656615	0.0362689	0.00580743	0.00287375	0.00766092	0.0338712	0	0.0674674	0	0.146162	0.0625104	0.00104948	0.00710259	0	0.00527141	1.10218e-18
low	0.25696	4.2757e-19	0.211455	1.02946e-19	0.117741	0	0.00875718	0	0.0121968	7.64773e-19	2.22536e-18	9.28278e-21	8.46189e-19	7.13188e-19	0.0651259	9.41011e-19	0.0193883	0.0107743	2.3282e-18	0.046288	0.279798	8.3458e-19	0	0	0.324247	0	0.00231523	0.0453624	0.613376	0	0.139729	0.0525607	0.0401007	0.0158266	0.0184397	0.00134681	0.00357461	0	0.00495811	0	0.0546321	0	0.407936	0.140611	0.0176591	0	0.00757051	0	0
low	0.500781	0.0413736	0	0.0213074	0.0705815	1.33165e-20	0.000743463	2.20586e-18	0.0542945	3.35864e-18	0.0148878	0.0647653	0.058539	0.0275825	0.329775	0.0204038	0.0100145	0.0250443	0	0.104411	0.0288071	1.23316e-18	0.368863	0	0.00926658	0	0	0.0691847	0.651785	0.186833	0.0199995	0.198387	0.132842	0.069028	0.0085474	0.000307878	1.77617e-19	0.000639622	0.0100818	0	0.0616723	5.38916e-18	0	0.0230903	0.305404	0.00245968	0.00131453	0.000776845	8.45735e-18
low	0.280711	0	6.10475e-19	0.0318486	0.0247536	0.0163693	0	0.00887745	0.0905543	0.0157799	0.000345085	0.0496683	0.0372788	0.0116669	0.0500895	0	0.0342331	0.0379769	8.3185e-22	0.0293083	0.000875666	0	0.41135	6.50341e-05	0	0.0147438	1.45962e-18	0.000939391	0.218078	0.222726	0.000700046	0.0407966	0.0284238	0.00777454	0.0399138	0.0018187	0.00529656	0.00137879	0.0230646	0	0.0336249	0.00721632	0.057313	0.00550536	0.0031531	0	0.00012741	0.00903282	4.05695e-18
low	0.375032	1.07337e-20	0.368479	0.00550115	0.00727752	0.0045259	0.00437883	0.00910298	0.0313381	0	0.00578788	0.00116607	0.00848539	2.93873e-20	0.26767	0.0181915	0.0199588	0.0269776	8.89552e-19	0.0500327	0.0898272	2.1875e-18	0.225375	0	0.0843598	0	0	0.0503505	0.259292	0.16201	0.0289473	0.0404591	0.0575129	2.01759e-19	0.00810071	0.00133623	0.00273898	0	0.0190165	0.0378799	0.0163501	4.98875e-18	0.216592	0.0384793	0.438304	0	0.00398651	0	0
low	0.239506	0	0.029152	2.63161e-20	0.0569849	0.00355677	0	0	0.0249036	0	0.0317627	0.0649143	0.0266462	0.0107996	0.0645974	2.86447e-20	0.00567269	0.0340203	2.8491e-18	0.0199582	0.0385867	1.04136e-20	0.409136	0	1.1562e-18	1.07921e-18	0	0.0382298	0.263563	0.239128	0.0185819	0.0124108	0.0137738	0	0.026138	0.000186436	0.00252273	0	0.0505895	0	0.0194896	1.02216e-19	0.0846874	0.0222291	0.237761	0.000902179	0.000630703	0.00358312	1.51147e-17
low	0.372164	0	2.82355e-18	0.038224	0.0539719	0.0269562	0.00227752	0.0196149	0.0826367	0.035602	0.00295314	0.10933	0.0690714	0.0792556	0.341313	2.99723e-18	0.0452496	0.0172737	0	0.0561519	0.0388467	1.65209e-19	0.428833	0	2.84836e-18	0.00768888	0	0.00972841	0.309562	0.24786	0.0104985	0.0525061	0.0488208	0.0133629	0.0342444	0.00316952	0.00421492	0	0.0325399	9.38033e-19	0.0445261	0.00724177	0.192518	0.0217676	0.00301715	0.00320871	0	0.00436591	0.00435023
low	0	5.72823e-19	6.32604e-18	0	0.0286497	3.2064e-19	1.10607e-17	9.37584e-18	0.0357159	2.12767e-18	0.0125211	0.0120005	0	9.22744e-19	0.00883744	1.331e-17	0.00227039	0.0479547	1.05623e-18	0	0.0147939	2.09505e-18	0.406651	1.18856e-19	0.0034391	0	0	0.0267006	0.0111247	0.241131	0.0032586	0.00697434	0.00400271	0.0080924	0.0277208	0	0.00404964	0	0.0215787	0	4.21717e-19	0	0.155299	0.00211292	0.183757	0	0.00126141	0.00340941	0
low	0.176446	2.36942e-19	0.00868132	0	0	3.8904e-20	1.14427e-18	1.05118e-18	0.0567663	0.00281131	0.000878698	0.0196259	0.00145718	0.00544392	0.0194148	0	0.0216967	0.00769553	0	0.00847409	0.118985	0.0035438	0.394566	2.65624e-19	0	7.63368e-19	0	0.0455601	0.0206905	0.266682	0.0526751	0.011419	0.00752565	0.010515	0.0114742	0.00292538	0.00313851	9.6946e-19	0	1.54394e-18	0.0171687	1.4315e-19	0.334369	0.0531738	0.0145713	5.61749e-18	0.000545544	0.0119458	0
low	0.231752	1.08339e-20	0.0413801	0.0395355	0.0132135	0.0229004	8.1305e-19	0.00929342	0.0483767	1.96797e-19	0.00513958	0.058679	0.0443089	0.026165	0.14054	2.45524e-19	0.0193289	0.039955	2.01838e-18	0.0293581	0.0315586	2.92201e-19	0.422989	0	0	0.000268155	3.35148e-19	0.00602967	0.318532	0.260626	0.00884404	0.020552	0.0197337	0.00187576	0.0260119	0.00225419	0.00101387	0.00251682	0.0304433	0	0.0381707	0.00150261	0.107168	0.00974998	0.00145601	1.6612e-19	0.00182662	0.00560775	0.00312038
low	0.27809	0.000957775	0.443692	0.00228519	0	0.0037308	0.0439186	0	0.0348991	0	0.00584538	0.000178357	1.94179e-19	0	0.160196	0.0188804	0.00496866	0.00989855	2.17971e-19	0.042706	0.0592421	0	0.287487	9.31563e-19	0.151402	0	1.02155e-18	0.039925	0.422452	0.162556	0.0202471	0.00287287	0.00615055	0	0.00396	0.000826675	0.000377196	6.04479e-18	0.0294006	0.0702834	0	4.42764e-18	0.26255	0.0228291	0.118641	1.46917e-18	0.00517479	0	2.73794e-18
low	0.417645	3.3388e-19	0	0.00698004	0.0637547	0.0168047	5.50155e-19	0.0010131	0.088703	0	0.0235103	0.0432984	0.0184214	0.0108329	0.0472812	2.03725e-19	0.0164406	0.0409013	0	0.0213048	0.0206117	0	0.363282	0	0	3.4418e-18	9.62362e-19	0.00897734	0.0450927	0.234196	0.00184051	0.0281473	0.0316317	0.0026489	0.0333164	0.000870753	0.00274164	0.00157834	0.05417	5.93235e-19	0.020646	0	0.165024	0.0129921	0.133966	0.00342408	0.000541242	0.00377215	2.7854e-18
low	0.175558	0.00278617	0.11981	0.0354479	0.0463153	4.03623e-20	0	1.42177e-19	0.0645982	2.76877e-19	9.29151e-21	0	0	4.25962e-18	0.0307614	0.00832451	0.00487524	0.0252429	2.10925e-19	0.0141678	0.0620461	0	0.396465	1.66069e-19	0.0549818	1.2181e-18	0.00159096	0.0535444	0.227171	0.19986	0.0382464	0.0114856	0.0154653	0.00647517	0.0158571	0	0.0046761	0.00398944	0.0706701	0.0192897	0.00300917	0	0.0910665	0.0432062	0.00329154	0	0.000567139	1.19541e-19	0
low	0.462997	0	0.0927474	0	0.0189718	0.0134132	0	0.00223701	0.0132302	1.84269e-18	0.00342835	0	7.68947e-21	1.13866e-19	0.157545	0.0393709	0.00656544	0.072725	0	0.061328	0.0725969	0	0.267844	5.80278e-23	0.107391	0.00263611	0.0005385	0.142967	0.527119	0.216314	0.0186794	0.0295507	0.0355135	0.00712756	0.0179318	0.0063582	0.00128793	0	0.068738	0.0409122	0.0428817	3.86299e-19	0.23706	0.0418345	0.00630354	0.00390198	0	0.00282876	3.65254e-18
low	0.23781	1.58323e-20	0.0126591	0.0123686	0.103193	0.00493248	0.00271656	0	0.0302448	1.42841e-18	0	7.16154e-20	0.0215969	7.23618e-19	0.0150273	2.03752e-20	0.0146804	0.0282286	2.4318e-18	0.0125274	0.0229643	7.69198e-19	0.395408	1.25789e-18	0.00320414	8.54478e-19	0	0.000524535	0.0773774	0.238288	0.00425064	0.0421556	0.0455988	0.00471489	0.0113741	0	0.00441968	0	0.0671696	0.0589985	0.00887038	0	0.193745	0.0108113	0.00135271	0	0	1.14418e-19	0
low	0.316023	0	0	0.0204517	0.0364949	0.00815265	0.00415426	0.00165724	0.0975884	0.00736662	0.0221904	0.0785617	0.0356248	0.0187967	0.0585921	0	0.00520004	0.0379864	1.28728e-18	0.0182195	0.0455431	6.00933e-19	0.426303	5.72145e-20	4.92408e-18	2.70665e-18	3.09328e-19	0.0350151	0.0542999	0.23488	0.0181296	0.00651177	0.00585824	3.4368e-22	0.0277785	0.00225055	0.00445135	0.012422	0.0445337	0	0.0281041	1.2708e-18	0.0730709	0.0299126	0.0412287	0	0	0.00474839	5.93222e-18
low	0.149941	1.30342e-19	7.41118e-18	0.0223782	1.39791e-18	0.00540639	6.52497e-19	0	0.0691313	1.86086e-19	0.00862108	0.00525738	0	3.80399e-19	0.0156074	0	0.0155273	0.0166438	1.15819e-18	0.00703915	0.0578383	0	0.433597	1.04428e-19	2.45132e-18	3.11325e-18	0	0.0342912	0.151574	0.263215	0.0204376	0.0268642	0.0179353	0.0051226	0.0276903	0.00196579	0.00075806	0.00456835	0.0412975	3.16481e-18	0.0394004	1.52926e-18	0.148726	0.0374359	0.0806623	0.00318624	0.000101442	0.00306957	2.03125e-18
low	0.33828	0	0.128313	0.00826959	3.26479e-19	0.00215246	0.0170805	1.5606e-18	0.0688082	5.37413e-20	0.00756584	0.038851	0.0159806	0	0.178501	0.0271652	0.0128299	0.00246027	1.76001e-19	0.0367876	0.0507387	0.00429544	0.399914	6.56751e-22	0.121702	0.028347	0	0.0464336	0.256002	0.228199	0.0169909	0.135055	0.0851763	0.0465129	0.041746	0.0022074	0.000343915	1.93277e-19	0.0187582	0.0364308	0.0519708	3.67348e-19	0.0624593	0.0169171	0.231231	3.2081e-20	0.000964874	8.13678e-20	0
low	0.288517	0.00188497	0.0211806	0.0486805	0.051954	0.00940906	1.55e-18	0	0.066772	0.00795561	0.00176927	0.00330951	0.0104384	8.57879e-24	0.0425803	2.59525e-20	0.00970534	0.0173827	0.000696879	0.015366	0.029629	0	0.472921	0	0.0232984	0.000795045	0	0.0189923	0.132079	0.247843	0.00695764	0.0148727	0.0119404	0.00815068	0.0276604	0.00459193	0.00311713	0.0153784	0.0572352	0.00381973	0.0352708	0	0.0037601	0.01722	0	0.00296946	0	0.00954305	0
low	0.185322	2.20077e-19	0.0101059	0.0324476	0.0339979	0.015911	0.00037826	0.00404051	0.0228226	2.84688e-18	1.59158e-20	0.0074125	0.00207669	2.26203e-18	0.170341	0	0.0151598	0.0210791	0.00980209	0.0219089	0.0286442	4.15208e-20	0.43928	0	0.00271194	0.0219676	0.00139084	0.0263827	0.130164	0.2071	0.0109302	0.00263398	0.00571779	2.05469e-19	0.035056	0.00898681	4.20854e-19	0.00442138	0.0399029	0.0213405	0.0170323	1.06765e-19	0	0.0104509	0.0155754	1.87458e-19	0.000322525	0.01309	0
low	0.277174	2.08116e-20	0.217829	0.0483999	0.0223573	0.00800381	0.00768725	0	0.0626442	3.97833e-18	0.00309893	0.0711331	0.0386389	0.00399838	0.0942832	0.0500666	0.0284976	0.000645087	0	0.0249628	0.0718466	0.00717191	0.389323	3.0689e-21	0.0925969	0.0326198	0.000908856	0.0542468	0.372379	0.21975	0.0157735	0.0320512	0.0336657	0.000238217	0.0312906	0	0.000668197	0.0108763	0.0331809	0	0.0432305	7.45537e-19	0.332516	0.0252232	0.00802208	0.000941877	0	0.00216316	0
low	0.127446	0	0.0621726	9.42076e-19	0	0.000333847	1.18356e-18	2.94131e-19	0.0510609	0	0.00698546	0.0151457	0.00306713	0	0.0473139	0.0351943	3.40892e-18	0.0200214	0.00287925	0.0136721	0.0802713	0	0.364984	0	0.132405	0.0275941	1.03539e-21	0.187495	0.221019	0.211737	0.035089	0.00688285	0.0168455	0.00265139	0.0383069	0.00457328	0.00111833	0	0.0534699	0	0.0173653	1.83069e-19	0.194251	0.0427415	0.136216	0	0.000449047	0.00191253	5.97841e-18
low	0.387391	1.85725e-19	0	0.0481477	0.0879655	0.0484719	0	0.0379888	0.0458559	0	0.00900967	0.0375043	0.0590326	0.0463579	0.176612	0	0.0327603	0.0363495	1.49554e-19	0.0441085	0.0458539	5.49322e-20	0.335917	9.56208e-20	5.87143e-19	0	3.09372e-20	0.026187	0.453692	0.251462	0.00797848	0.0442274	0.0463939	0.0126073	0.0413273	0.00466359	0.00115735	1.49551e-19	0.0461467	0.0272483	0.0273519	0	0.0401538	0.0196359	2.60823e-20	0.00117801	0	4.9607e-19	0.0130928
low	0.211848	8.01391e-20	0.0665462	0.00647126	5.70927e-18	0.00176367	0.00974414	0	0.059964	0.00732229	0.000900278	0.0451266	0.0196848	0.0029478	0.19057	0.0193587	0.0120726	0.00886254	0.00519354	0.0457663	0.0690337	0.00420821	0.379795	0	0.0060558	0.0806192	0	0.070862	0.681429	0.222086	0.0160831	0.0178277	0.0211366	0.00688687	0.0621067	0.00123559	0.00421887	7.35372e-19	0.0690278	2.5393e-18	0.0219961	0	0.286002	0.0276214	0.00141761	0	0.000275236	2.40484e-20	0
low	0.455284	1.75733e-19	0.252167	0.0240662	0.0144586	0.0133747	0.0830767	0.0251842	1.53481e-19	0	0.00114492	0.0463283	0.0535864	0.041555	0.166308	0.00547413	0.00152523	2.92092e-19	0	0.0398406	0.277612	0.0152133	0.270918	0	0.119218	0.153337	0	0.162079	0.539936	0.161083	0.149986	0.0792416	0.103457	0.000333399	0.0273201	0.00908236	0.00599668	3.21836e-20	2.43175e-19	0.0370358	0.0984532	1.33601e-19	0.303959	0.134583	0.136405	0.0092825	0.000401377	0.0103694	0
low	0.459785	0	0.0945189	0.107255	0.0214249	0.0283452	0.00196564	0.0207379	0.0961391	0.0383589	0.0024587	0.0239288	0.0318677	0.0111716	0.155342	0.0211181	0.0438004	0.00510953	1.6967e-20	0.0520657	0.0707371	0	0.386723	1.01917e-20	0.0938028	0.0331246	0.000663942	0.0837375	0.472699	0.197241	0.0290401	0.00862202	0.014073	0	0.0419527	0.0139231	0.00373989	0.0165438	0.0281536	0.0204011	0.0692984	2.79714e-20	0	0.0409299	0.00217518	0	0.00104516	0.0408075	0
low	0.321362	9.02984e-19	0.110695	0.00944323	0.0276409	0	0	0	0.0749684	0	0	0.00259086	0.00391605	2.09378e-19	0.217391	0.0674149	0.00793937	0.0104661	0.00627724	0.0584775	0.0941499	2.47279e-18	0.372297	0	0.114418	0.00293012	0.00126989	0.195128	0.714496	0.181418	0.0358091	0.0115657	0.0167186	0.00166649	0.0230413	0.0232211	5.15828e-05	0	0.0144901	0.0379766	0.0464249	0	0	0.0503993	0.00321233	2.21308e-18	0.00147797	0.00556765	0
low	0.50694	0	0.0596382	0.0359405	0.00839133	0.0116863	0.0393946	0.00987522	0.0459915	0.0601414	0.0119685	0.131126	0.109662	0.035332	0.428143	0.123046	0.0216646	0.00138489	0.00132624	0.088533	0.125226	0	0.392637	0	0.16863	0.0320138	0.00129036	0.215726	0.659874	0.21323	0.0618838	0.0680472	0.0620957	0.00401301	0.0322728	0.00885697	0.0232194	1.90726e-18	0.00981725	0.0191704	0.0667423	1.65764e-19	0	0.061454	0.13487	0	0.0014489	0.0124355	1.39242e-19
low	0.588474	0	0.167495	0.136291	1.45292e-17	0.0208602	0.0597048	0.0224783	0.0561082	0.000515431	0.00758685	0.155122	0.112571	0.0370733	0.134828	0.0342733	0.0520684	5.38144e-20	4.23438e-19	0.0748762	0.116245	4.06597e-19	0.395749	0	0.146365	0.0343056	1.22388e-19	0.0687571	0.468924	0.203069	0.0354402	0.0475868	0.0791116	0.00290561	0.0493824	0.00555316	0.00530844	0.0360923	0.0251913	0.0198717	0.0457745	0	0.166168	0.0388285	0.0700485	0.00571415	0.000257304	0.00587119	0
low	0.519184	2.97944e-20	0.0921865	0.0687905	0.0128867	0.0624432	0.119205	0.0370179	0.057802	0.0653384	0.00400118	0.138796	0.158955	0.0344351	0.571498	0.107408	0.0418551	0	0.00359516	0.105648	0.146739	0	0.365858	0	0.243429	0.0464633	0.00124597	0.257327	0.71519	0.199441	0.0706194	0.0197317	0.0420635	0	0.0442314	0.0138158	0.0113196	0.000774279	0.00563908	0.0394581	0.068257	3.50848e-19	0	0.0684454	0.0409955	0.00932877	0.00400375	0.00569058	3.80699e-18
low	0.44993	2.62977e-21	0.0866114	0.123958	0.0632232	0.0676863	0.0773988	0.0287529	0.0497156	9.75641e-19	0.022084	0.246763	0.237545	0.107556	0.237478	0.0401102	0.0502692	0.00150624	0	0.0686713	0.116524	0	0.366618	0	0.0581441	0.0249054	0.000437957	0.0772274	0.491908	0.202747	0.0297421	0.057087	0.0579504	0.0134466	0.0469357	0.00601077	0.0058238	0.0137594	0.0021946	0.00991541	0.0702296	0.000703876	0.0761789	0.0389818	0.0788623	0.00513885	0.000213966	0.0119399	9.89627e-21
low	0.594931	7.87733e-19	0.0196521	0.0809031	0.0616788	0.0462544	0.0372154	0.0399126	0.0576128	0.0228069	0.00386542	0.0982489	0.0760542	0.0731914	0.263204	5.91975e-19	0.0609819	0.0183607	1.19072e-19	0.0907741	0.10797	0	0.393853	1.98985e-20	0.00885649	0.0124539	8.48189e-20	0.059528	0.723477	0.242358	0.0513149	0.031243	0.0447052	0	0.0390106	0.00341694	0.00202345	0.0157425	0.0260268	0	0.0523392	0	0.301608	0.0552785	0.0148743	3.29331e-20	0	0.00978821	0.00105943
low	0.367883	0	0.336551	3.70001e-19	0.0242824	0.00608748	0.0240441	0.0135424	0.0638756	0.0109583	0.00386803	4.33228e-20	0.0143469	0	0.190852	0.0922001	0.00484095	0.00738895	8.81957e-21	0.0301404	0.0896563	0.000721829	0.36025	0	0.165555	0.0173593	5.88365e-20	0.0862079	0.111481	0.205191	0.0278424	0.0240344	0.0314261	0	0.0206687	1.01509e-19	0.0139492	6.32349e-19	0.0186977	0.0285663	0.0249568	0	0.17787	0.0304165	0.115035	0	0.00249963	0	5.19168e-19
low	0.154783	6.26552e-20	0.199764	0.0201562	0.0675776	0.00611288	1.57529e-18	4.9794e-19	0.0470677	1.46069e-18	9.45323e-19	0.00286467	4.39743e-19	1.36399e-19	0.0594427	0	0	0.0160549	0.0159574	0.0149113	0.018249	1.68705e-19	0.36612	8.14319e-05	0.101028	0.0530489	0.000815989	0	0.236401	0.156907	0.00459064	0.00675689	0.0159479	0.0101058	0.0526308	0	0.00273478	0.00167259	0.10588	0.0278464	0	0.00394867	0.159393	4.07111e-19	0.0037305	0.00288578	0.00173845	0.00485471	0
low	0.546561	1.50543e-19	0.0508737	0.166118	0.0964386	0.0212946	0.0552622	0.0203023	0.0284	0	7.58608e-20	0.0549528	0.0824604	0.0280181	0.0895359	0.0233355	0.0487522	0.0276897	0	0.0479689	0.0366845	0	0.415235	8.43214e-21	0.0477256	0	0.00177133	0.0582827	0.278083	0.168444	0.0118181	0.0416304	0.0465043	0.0105013	0.0279994	0.00510474	0	0.0270974	0.061697	0.0282268	0.00353096	0	0	0.0152547	0	0.00741111	0.000272488	0	1.64819e-19
low	0.323995	0.00102671	0.0684073	0.0229123	0.0638992	0.00486154	0.00541764	0	0.0879824	0	0.0123251	0.0381236	0.0400512	0	0.261466	0.0272166	0.0305898	0.00896324	0	0.0654651	0.00883079	0	0.293736	0	0.0640732	0	0.000630898	0.157619	0.366388	0.11226	0.00483401	0.0272992	0.0241624	0.0102595	0.0199152	0	0.002736	0	0.0577207	0.0290066	4.77623e-18	0	0.0470296	0.00572878	6.67166e-20	2.12176e-18	0.000899777	3.55912e-19	1.0721e-18
low	0.159215	0.000165046	0.121492	0.0160092	0.0702818	0.00288299	6.92756e-19	0	0.0395257	0	0.0183776	3.23171e-19	0	0	0.025723	0	0.00803931	0.0261718	8.22351e-18	0.00592325	0.0234197	0	0.374517	3.40575e-19	0.00771352	1.01912e-18	0.0015249	0.00793735	0.0952758	0.195433	0.00581533	0.00881926	0.00876374	0.0078164	0.0156898	2.10377e-20	0.00161251	0.00313436	0.122833	4.38211e-18	0	9.43842e-19	0.064463	0.0161402	0.0486212	0	0.00414862	3.73014e-19	4.68976e-18
low	0.44669	0.00500815	0.245475	0	0.0760675	0.00484371	0	5.36007e-19	0.0370313	0.0105307	0.00581034	1.43632e-20	0	5.53298e-19	0.0627974	0.0992739	0	0.0140924	0	0.0414302	0.0918496	0	0.287364	5.7059e-19	0.122147	0	0.000393448	0.191914	0.384946	0.153613	0.0499869	0.120881	0.0970632	0.0233581	0.00378474	0.00336776	0.0093031	8.89752e-21	0.0403295	0.011702	2.58893e-19	0	0.0444648	0.0532824	0.163472	0	0.00455367	0	0
low	0.101092	0	0.0256211	0	1.01504e-18	9.96022e-20	0	1.35378e-18	0.0350616	0	0.00241503	0	3.05601e-19	0	0.0136886	1.7505e-18	0.000962984	0.031811	9.95508e-19	0	0.0176471	6.57394e-19	0.366483	1.23809e-19	0	0	2.9253e-18	0.0414621	0.126366	0.194453	0.00936271	0.00248352	0	5.75352e-19	0.00476005	0	0	0	0.0348368	0.0146248	0	1.64689e-18	0	0.00882863	0.303521	2.12075e-18	0.00148452	0.00015997	1.64551e-17
low	0.197988	0	0.012871	0	0.0494612	0.000146407	0.000633483	0	0.0324599	1.10569e-17	0.0203025	0.0546317	0.00591499	0.0116183	0.0465121	8.10136e-19	0.0231005	0.0216726	0	0.00497541	0.0617711	0	0.362564	0	0.0318657	0	0	0.0627968	0.0746148	0.22839	0.017605	0.00263006	3.78582e-19	0.00482387	0.0187444	1.77717e-20	0.00194879	7.08305e-19	0.0917375	0	1.36863e-19	4.14315e-18	0.436508	0.0345764	0.0122617	3.1119e-19	0.00102731	0.00039136	8.29842e-18
low	0.344919	0.0048684	0.301082	0.00140955	0.0187449	0	0.022664	0.0018093	0.0427607	1.36895e-18	0.0137756	0.0370304	0.0202104	0.0147514	0.142485	0.0863258	0.0185284	0.0134188	6.13785e-20	0.0317807	0.0724849	0	0.282576	0	0.128597	6.12065e-20	0	0.13814	0.200206	0.182928	0.022993	0.100393	0.0917568	0.0201309	0.0135773	0.000450051	0.00397585	0	0.0160253	0.00353338	0.0117132	0	0.129627	0.0313684	0.284107	1.8871e-18	0.00177769	9.59371e-19	0
low	0.210276	0	0	0.00126265	0.0402071	8.83119e-21	0	6.56975e-19	0.0953717	0.00944342	0.00824643	0.000420687	0	2.10905e-18	0.0397504	6.27988e-19	0.000129161	0.00847245	1.82132e-19	0.0175713	0.000922431	0.00438581	0.508722	7.08403e-19	0	0	1.67791e-19	0.00153571	0.166862	0.270953	0.000337758	0.011657	0.0111436	0.010059	0.0200379	0.00434875	0	0.0042129	0.0299618	7.97136e-19	0.0320829	1.83647e-19	0.203485	0.005386	0.0247751	0	0.000263726	0.00396238	0
low	0.166679	3.56147e-19	0	0	0.0740316	0.00376557	0	0	0.0393739	4.06511e-18	0.0180948	2.25726e-18	4.7614e-20	0	0.0238514	5.18795e-18	0.0266464	0.0491419	4.15874e-19	0.00373554	0.0176683	0	0.35023	2.00071e-20	2.12369e-17	0	0.000902167	0.00333288	0.0229332	0.241423	0.00394722	0.0112866	0.011461	1.08641e-20	0.0179616	0.000324938	0.0019211	0	0.0933101	0.00898406	0.00681353	0	0.123865	0.0114381	0.0718678	2.41239e-18	0	0	6.84607e-18
low	0.118475	3.00545e-19	3.93729e-19	2.80716e-20	0.014502	0.00313009	0	0	0.035086	0	0.0144408	1.05976e-18	1.37988e-20	0	0.0236288	7.14657e-20	0.00274001	0.0208644	1.0874e-18	0.0045301	0.00521161	0	0.404447	1.26663e-18	2.198e-17	2.79571e-19	0	0.00757061	0.0737075	0.242129	0.00217836	0.010809	0.0171333	0.00108434	0.0165259	7.28462e-05	0	3.27934e-19	0.123974	0.00550664	0.000539922	1.61792e-18	0.134456	0.00672139	0.0616939	0	6.35364e-22	0	1.38478e-18
low	0.323532	3.91945e-19	0	0.0123193	0.143172	0	0.0261137	0	0.0226381	0.0095254	0.0139339	0.132587	0.148496	0.0988109	0.0517817	5.41199e-18	0	0.0185958	0	0.0318368	0.0508803	2.27259e-20	0.432648	0	4.16493e-19	3.36017e-20	0	0.00155321	0.309074	0.248761	0.0218674	0.0340262	0.029794	0.0181293	0.0153641	0.000340646	0.00155177	0.00793066	0.0725785	7.25202e-19	0.0470457	0.00695664	0.259412	0.0355663	0.00393988	0	0.000216496	0	0
low	0.209	0.00378549	0.140563	0.0127633	0	0.00309445	0	0.00209848	0.0595774	0.0219125	0.00365649	0.00764086	0	0.00364721	0.0103336	0.0239412	0.0337361	0.0273861	0	0.0054082	0	0	0.314639	0	0.111271	7.02727e-19	3.75241e-19	0	0.0143467	0.188459	9.06735e-05	0.0391508	0.0228979	0.0235604	0.0177694	0	0.000500638	0	0.0329433	0.0429965	0.0106864	0	0.0743519	4.80044e-20	0.0263631	0	0.0042388	0	6.97473e-20
low	0.139936	0	0.129556	1.25845e-18	0.0410902	0.00996068	8.78851e-19	2.18423e-19	0.013186	0	0.0119899	0	4.88907e-20	7.87753e-19	0.084133	0.00945404	0.00872859	0.0256506	5.77546e-18	0.00560423	0.00679569	4.13655e-19	0.348616	1.3369e-19	0.0599396	0	0	0.0493655	0.0664802	0.204083	0.00103622	0.0114447	0.0109087	2.06501e-19	0.0146586	0	0	0	0.0571384	0.026514	0	5.93369e-18	0	0.00194005	0.19444	6.48489e-19	0.000407896	0.000659249	0
low	0.539987	0	0.100613	0.118945	0.113361	0.0149182	0.0376777	0	0.00113675	1.71162e-19	0.0126374	0.0859517	0.0934484	0.0677492	0.15142	0.0223592	0.0293068	0.038029	1.37598e-19	0.0624519	0.141194	0	0.294943	0	0.0544638	0.0108141	0.000584419	0.125091	0.553932	0.179994	0.0549581	0.0536584	0.0584519	0.0171773	0.0380029	0.00502202	0.00497867	0.0353102	0.100181	9.64724e-19	0.0312336	5.13541e-18	0.250635	0.0769211	3.59291e-19	0.0019553	0.000486364	7.80116e-21	0
low	0.344598	0	3.282e-18	0.0130207	0.0421941	0.0107214	5.26919e-19	0	0.0676431	0	0.0195004	0.065604	0.0209409	0.00668498	0.0657189	0	0.0292932	0.0285006	6.11605e-20	0.0275057	0.0364972	0	0.429054	0	0	0	1.27464e-18	0.0175304	0.112089	0.26717	0.0176474	0.0263257	0.03248	0.00382959	0.0212975	0.00101687	0.000844224	3.63132e-05	0.0386327	0.00541241	0.0201751	0	0.0647349	0.0220957	0.138372	0.000551552	0.000198622	0.00537336	0
low	0.263917	0	2.34259e-19	0.00430651	0.0938012	0.00169551	5.17026e-18	1.57912e-19	0.0514996	0.00362817	0.000356913	0	0.0023338	0	0.152497	1.35978e-18	0.0315717	0.0201929	0.00131307	0.0278963	0.0651882	0	0.458388	0	0	9.04498e-19	2.89134e-19	0.0413261	0.137447	0.261409	0.0266531	0.00712412	0.00976983	0.00559618	0.0238672	0.00592153	0.000951886	0	0.0645309	0.0244986	0.00119143	0	0.0699936	0.0458689	0.000858752	9.81446e-19	0	0.00361281	0
low	0.461015	1.26755e-19	0.123262	0.0103776	0.0227495	0.0138761	1.57285e-19	0.00801313	0.0641078	0.0230019	0	0.0201715	0.0174034	0.0284348	0.125044	0.00930033	0.0236627	0.020478	0.00567348	0.0679083	0.0848528	0	0.330718	0	0.0522975	1.32734e-19	0	0.0357402	0.419364	0.215936	0.0194828	0.10196	0.0895665	0.0376229	0.0346885	0.00298872	0.0013484	7.68987e-19	0.0329863	0	0.0519127	0	0.163265	0.0327547	0.00634133	4.72301e-19	0.000584926	0.000222515	0
low	0.238504	0	0.0818527	0.0058853	0.0393844	0.00164292	0	0	0.0556966	0.013951	0.00380602	0.0381412	0.0172073	0.00232368	0.067322	0	0.016425	0.0119638	3.60355e-19	0.00885413	0.0339044	0	0.448799	3.46686e-20	0.0263277	1.66943e-18	4.89344e-19	0.0204511	8.55141e-20	0.228292	0.00925027	0.00554708	0.00788747	0.00571851	0.0163478	4.57715e-05	0.00188083	8.39114e-19	0.0728545	0.00964633	0	0	0.26955	0.00801102	0.000385716	0.000514572	0.000701404	0.000428564	0
low	0.2664	0.00602831	0.240392	0	0	0	1.75467e-18	0	0.0455993	0.000328653	1.12071e-19	0.0130377	0	2.65874e-18	0.132489	0.0804982	0.00666717	0.00879384	0.000254504	0.0193364	0.0345019	0.00294177	0.369712	4.60487e-22	0.178485	0.00881304	0	0.147331	0.0868011	0.196816	0.0147203	0.0151313	0.0167344	0	0.0216318	0.00281271	0.00437254	0	0.0618336	0.00176089	0.00614673	0	0.123943	0.0141534	0.00286575	0	0.00308994	0.00159714	4.02813e-18
low	0.291793	0	0.150114	0	0.0700822	0.00848915	0.0200462	2.10328e-18	0.0575057	1.9794e-19	0.0260107	0.0518702	0.0528202	0.0119455	0.0879008	0.0772485	0.00276664	0.0363207	0	0.0119348	0.0470243	5.75828e-18	0.283066	0	0.0839593	0.00421744	0.000193845	0.144938	1.45294e-19	0.147818	0.0131795	0.0494619	0.0499017	0.0187351	0.0289189	2.87759e-20	0.00234185	6.94938e-18	0.0579078	0.0522471	0.00158878	0	0.102279	0.0154354	0.19384	4.83981e-19	0.00118454	2.28653e-19	4.41208e-18
low	0.0231205	0	2.00699e-18	0	0.00518136	1.83324e-19	0	5.60878e-18	0.0523808	0.00401599	0.00222974	0.0228464	0	5.1333e-21	0.0231054	0.00283677	1.21266e-18	0.0179389	0	0.000419427	0.0713144	1.42752e-19	0.460596	0	0.0107407	1.96891e-18	0.000581549	0.072227	0.0303113	0.244343	0.0181962	0.000685434	1.70631e-19	0.00101566	0.0210319	0.00168315	0.00303836	0	0.026851	3.46803e-19	0.00878033	4.29742e-19	0.131688	0.0319292	0.0153011	1.11171e-19	0.00026244	0.0139819	0
low	0.336187	0.00226771	0.0929948	0.0500578	0.00227004	0.00019142	0.00277412	0	0.0854484	0	0.0152743	0.0624616	0.0433585	0.0288444	0.0778475	0.0146566	0.0333095	0.0175329	0	0.0224335	0.0623963	0	0.369511	0	0.0206662	0	0	0.062553	0.109774	0.213375	0.0396742	0.0412859	0.0401832	0.00466288	0.0114507	0.00292117	0.00167972	0.00900223	0.0464958	0.00405354	0.0193763	0	0.0526608	0.0400581	0.283346	0.00239776	0.00161796	0	3.60497e-18
low	0.341585	7.03205e-19	0.0276236	0.129178	0.212375	0.0159307	0.000566163	4.10919e-18	0.0578852	0	0.000820985	0.0642762	0.100798	0	0.0884639	0	0.0645586	0	0	0.0349125	0.0118602	0.00220252	0.434172	2.25874e-18	0	0	0.00123356	0.014398	0.131573	0.22309	0.00320736	1.93761e-18	0.00586276	0	0.022269	0.000312124	8.7637e-19	0.020489	0.0495246	0.031868	0	0	0	0.00345702	6.90523e-05	0	0.00154396	0	0
low	0.0993017	0	0.140147	0.00220792	0.0324672	0.0044361	0	0	0.0241707	0	0.00223881	0.00755452	0.00708689	0	0.0469789	1.73331e-19	0.0120645	0.0375751	0	0.0117807	0.023598	0	0.412301	1.31183e-19	0.0313558	0	0.00104811	0	0.155939	0.234121	0.0035157	0	0.00310501	0	0.0125881	0	6.5805e-19	0	0.0623288	0.0250158	0.00310604	0	0	0.00798883	0.00596128	0	0.00152465	0	4.05878e-18
low	0.153501	0	1.7131e-18	0.0301268	0.0950963	0.00725616	1.66653e-18	4.95138e-19	0.0465122	1.46824e-18	1.07808e-22	0.00688442	0.0247679	8.305e-19	0.0160158	0	0.00908638	0.00580961	0	0.00920622	0.0214558	0	0.473406	5.97709e-19	1.00924e-18	0	8.90541e-19	0.0139523	0.0918197	0.235246	0.00872839	0.020179	0.0247234	0.00401315	0.0167604	0	0	8.29952e-19	0.048488	0.0105136	0.00920019	0	3.24133e-18	0.0114831	0.02182	0.000212483	0.000894313	0.00125829	4.80226e-18
low	0.270117	0.0025432	0.196081	0.062312	0.0171818	0.00860258	0	4.28306e-21	0.0644019	0	0.0146433	0.0107429	0.0161604	0	0.191509	0.0391295	0.0435208	0.0211728	0	0.0371895	0.0653393	1.04235e-18	0.294465	0.00100424	0.138627	0.00689505	0	0.137665	0.49941	0.175735	0.0284209	0.0906612	0.0778953	0.0247303	0.0215248	2.09268e-20	0.00711323	0.00360505	0.0572355	0.00140586	0	0	0.00558149	0.0311595	0.280244	0	0.00358656	0	0
low	0.500326	0.00501942	0.0997034	0.811863	8.64813e-19	0.105987	0.204293	0.0745053	0.0842859	1.94063e-18	5.18114e-19	0.100784	0.159398	0.0452707	0.224019	0.0039439	0.153331	0.00884457	2.32331e-18	0.0549352	0.082692	0	0.321161	0	0.0546307	0.0118087	0.000450598	0.0538725	0.260178	0.172832	0.0295775	0.0386637	0.0370352	0.0187338	0.0517525	0.0123122	0.00170508	0.310902	0.00400505	0.00226177	0.0489322	0	0.155514	0.0449776	6.98849e-19	0.140389	0.000307543	6.21362e-20	1.24212e-18
low	0.294394	0	0.054706	0.0168408	0.00876121	0.00053372	0	0.000627142	0.06834	0.0343153	0.00672603	0.0373397	0.0173194	0.0030766	0.0862899	0.0488531	0.017644	0.00898479	2.27352e-20	0.0302497	0.0520671	0.00122722	0.451243	2.39809e-21	0	0	0	0.0288882	0.162626	0.248175	0.0167875	0.003796	0.00237601	0.00385559	0.015689	0.000252511	0.00365502	0.00568944	0.00403876	0.00386121	0.0285359	0	0.235697	0.020739	0.00586549	2.56084e-20	0.00087071	0.00688424	8.52348e-19
low	0.339214	0	0	0.0191717	0.049648	0.0123321	0.0198867	0.00113937	0.0586316	0.00157546	0.0136772	0.114979	0.051607	0.0303756	0.2763	6.95901e-18	0.034107	0.0261205	5.20069e-19	0.0326704	0.0599929	0.00178826	0.425553	0	1.20662e-18	0	0	0.0496068	0.0541695	0.245515	0.0329424	0.0113687	0.00690209	0.00170252	0.0368046	0.0023961	0.00325712	0	0.0340969	1.13158e-17	0.032758	0	0.158939	0.0385416	0.0119077	7.56173e-20	0.000298523	0.000505716	1.92944e-18
low	0.404001	5.58289e-19	0	0.0432032	0.111894	0.0306642	0.00500706	0.0108656	0.0647143	1.46645e-20	0.0040789	0.0904358	0.0877933	0.0437307	0.156772	0	0.0424012	0.0283183	2.44751e-19	0.04191	0.0346411	1.96607e-18	0.443028	0	3.51112e-18	0	2.72688e-18	0.0152432	0.233192	0.234836	0.00750437	0.0437936	0.0400658	0.0123292	0.0420352	0.0041216	0.00238179	3.80836e-18	0.0159579	1.37634e-18	0.0764817	0	0.0217549	0.0165626	0.0211128	0	0	0.01189	0
low	0.389817	0	0.0297089	0.023423	0.0803919	0.00597977	0.0245326	2.04916e-18	0.0420575	0	0.00587793	0.0795768	0.0349148	0.0296958	0.11383	0	0.0296471	0.030511	2.06831e-18	0.0401688	0.0285714	0.00232568	0.442624	0	1.61702e-19	0	9.38296e-19	0.0591909	0.193254	0.214443	0.0136377	0.0213145	0.0184077	0.0014906	0.0269227	0.000699874	0.00694983	0.00300613	0.0452782	0.0191842	0.0151168	6.56056e-18	0.125022	0.018576	0.00877594	0.000495304	0.000257669	0	0
low	0.157143	4.00686e-20	0	1.03184e-19	0.0280671	0.00588626	3.32024e-18	5.56196e-21	0.038687	0	0.00347211	0	0	0	0.0278526	0	0.00501877	0.0263052	0	0.00949865	0.0304453	3.88543e-18	0.419841	2.63877e-19	2.69304e-18	2.02996e-19	3.37103e-19	0.0163563	0.0958904	0.257781	0.00512431	0.00931677	0.00604896	0.000305326	0.0287156	0.00189737	0.00166991	0	0.0919549	0.000295385	0.0122311	0	0.0817275	0.0121857	0.0108488	7.75118e-22	4.85871e-05	0	0
low	0.363665	0	0.329491	0.0375395	0.01209	0.0116042	7.32915e-20	0.0058146	0.0111418	0	0.00708697	0.0109904	0.0225814	0.00420687	0.0931238	0.104439	0.02503	0.0150318	6.01944e-20	0.0350181	0.0600782	2.52014e-20	0.351185	0	0.115833	0.0219702	0	0.100797	0.449715	0.168703	0.034984	0.0592851	0.074682	5.06745e-19	0.0201058	0.000839659	0.00565123	0.00206032	0.023044	0.0323151	0.0241768	0	0.106739	0.021733	0.147869	4.28274e-20	0.0019438	0	0
low	0.212047	4.83321e-19	0	0.0221893	0.0337737	1.89025e-19	1.47052e-19	0.00470294	0.0952291	0	0.00518825	0.0614422	0.0328593	0.012734	0.0364632	1.6923e-18	0.018126	0.00165886	0	0.00606897	0.023106	0.00813814	0.472463	8.09942e-19	0	0	0	0.000754687	0.0326	0.248286	0.00638619	0.0321416	0.0177069	0.0151186	0.0178015	0.000882052	0.00307589	0.00339606	3.32408e-18	0.0130215	0.0548242	0	0.101091	0.0115073	0.00862368	0.00124669	7.2755e-21	0.0265496	0
low	0.115867	7.07659e-19	0	0.000837653	0.0652195	0.00551868	3.51719e-18	0.00579781	0.0830522	3.12394e-19	0.0110203	0.0012905	0.00307217	3.82246e-19	0.0235828	0	0.00297619	0.0192921	0	0.00469359	0.0358015	1.02199e-18	0.472937	0	2.06718e-18	6.02642e-18	0	0.00630134	0.0178336	0.262152	0.0146391	0.00312325	0.00340568	3.84287e-22	0.0213681	0.00248878	0	1.48055e-19	0.0253146	0.0230203	0.00641733	0	0.0208635	0.022496	0.121015	1.65991e-19	0.000278437	0.00989201	1.30944e-17
low	0.220429	0.00143233	0.0702844	0	0.0702214	0.000944975	1.15364e-20	0	0.0586015	0	0.0163017	0.0141801	0.00632281	0.00476345	0.0923684	0.00336693	0.000765993	0.0244934	1.68111e-20	0.00857156	0.0346716	0	0.390696	1.25143e-22	0.0179253	0.00312882	0	0.0439807	0.244393	0.229575	0.0171876	0.0418242	0.0415172	0.00470935	0.0206678	0	0.00579652	8.12433e-19	0.0350194	0.00839538	0.0272464	6.89828e-18	0.135853	0.0185465	0.244567	0	0.000568418	7.36929e-20	0
low	0.648491	5.0092e-20	0.0653225	0.30508	0.0680088	0.0796636	0.0696985	0.0353777	0.110053	0.0112328	0.0279029	0.0999409	0.147184	0.0841541	0.172195	0.0183322	0.0609913	0.0260004	0	0.0628995	0.0584694	0	0.385362	0	0.0393805	1.47287e-18	0	0.035166	0.316014	0.22497	0.0251636	0.053423	0.0758889	0	0.0227095	0.00415737	0.00230888	0.129193	0.0523668	0.0238909	0.037917	0.0054043	0.0362323	0.0417819	0.172638	0.025813	6.08083e-05	9.52294e-19	0
low	0.334674	8.09025e-21	0.0566315	0.000311579	0.0943193	5.8747e-21	0.0164015	2.76837e-19	0.0606641	0	0.00416085	0.0602728	0.0349086	0.0132622	0.0396992	0.0444895	1.81955e-19	0.00970235	0.00342931	0.0147557	0.0569127	4.17956e-19	0.412566	0	0.0489303	0.0185909	0.000863709	0.0717727	0.0568531	0.206304	0.0262598	0.0149235	0.0137355	0.00604005	0.0308941	0.00219137	0.00340834	0	0.036239	0.0156969	0.0258881	7.62306e-19	0.0673975	0.0351894	0.0352491	0	0.000456939	0.00302638	0
low	0.669106	0	0.292976	0.122331	0.0455561	0.0200716	0.0315618	0.0138657	0.0760922	0.00793727	0.00447328	0.0550391	0.0489099	0.0326068	0.21928	0.0782409	0.0458341	0.0103264	0	0.108835	0.0339167	8.63119e-21	0.370357	0	0.172156	4.40071e-19	0.00046559	0.0475287	0.586752	0.187395	0.0154021	0.0596524	0.0437663	0.00794126	0.0113949	0.00350283	0.00519053	0.0414506	0.0379241	0.0627472	0.034537	5.58897e-19	0.0603395	0.028532	3.05075e-19	4.92986e-20	0.00136023	3.5854e-19	0
low	0.0457914	0	1.24108e-18	0.00528485	0.0190771	0	3.67601e-18	3.59471e-18	0.0631606	2.03396e-19	0.0137063	0.0181539	3.59052e-18	0	0.00706015	0	0.00364687	0.0447317	2.36637e-18	0	0.0172198	0	0.425558	0	1.01333e-18	3.09375e-18	1.51402e-18	0.00810645	0.0184513	0.257349	0.00626957	0.0052423	0.00135857	0.0035322	0.0253703	0.000736931	0	0.00278684	0.0654466	1.8714e-18	0.0084012	3.57525e-18	8.95378e-19	0.0121784	0.122318	1.34847e-19	0.0178755	0.00303345	0
low	0.357357	1.90678e-19	0	0.00844118	0.128314	0.00178568	0	2.1223e-19	0.0869573	0.0320427	0.0278864	0.0117208	0.00189133	0.00726666	0.0908521	0	0.0260334	0.0196116	0	0.0191249	0.0343494	0	0.397471	2.13322e-20	7.0421e-18	0	0	0.017407	0.0356662	0.254025	0.0169348	0.0188464	0.0273379	0.00970341	0.00725566	0.001598	0.00246941	0.0056856	0.0909904	0	0.0170719	0	0.434532	0.0459964	0.057656	0	0.000104779	0.00371678	8.85891e-18
low	0.392625	0	0.105257	0.000416741	0.0434414	0	0.0169759	3.70494e-19	0.0910661	0.026747	0.0275031	0.0559191	0	0.0254859	0.290868	5.67146e-19	0.0123556	0.00447631	3.94378e-18	0.0683402	0.0228264	5.50388e-18	0.422163	7.24277e-21	0	5.49708e-18	5.79055e-19	0.020584	0.191374	0.229029	0.0223192	0.0215193	0.0290116	0.000898433	0.000240591	0	0.00285846	0.00857648	0.0409032	0	0.0380417	0	0.559491	0.0344314	0.275812	1.84482e-18	0.00340595	0.000755827	0
low	0.213654	0.0111598	0.0186869	3.57303e-19	0.0917038	0	8.14442e-18	0	0.0421419	0	0.0113584	2.25389e-19	4.5015e-18	0	0.0519523	0.00290566	1.09981e-19	0.0274821	4.65496e-18	0.00212963	0.0529025	4.41047e-19	0.351407	0	0.153502	2.31884e-18	0	0.0915284	0.172386	0.157992	0.0404405	0.0289299	0.0387178	0.0181052	0.00426948	4.29196e-05	0.00614185	0	0.105171	0.019406	0	0	0.157128	0.0552139	0.354039	5.96692e-19	0.00226002	0	1.32279e-17
low	0.0749674	0	0	0.01297	0.0425637	0	0	1.93485e-18	0.081687	0	0.0153557	0.0415511	2.23344e-18	3.03483e-18	0.0304845	0	0.0128296	0.0288561	0.000781803	0.00131602	0.0327435	0.00103261	0.398688	0	5.49112e-18	1.62254e-19	1.9788e-19	0.0286228	0.013129	0.221927	0.00980134	0.00537991	3.1062e-20	0.0122432	0.0367608	0.00388892	0.00457831	0	0.0647175	0	0.00609637	0.00441115	0.100772	0.016375	0.0117973	0	0.000316567	0.00819542	9.10254e-18
low	0.436015	0	0.0889504	0.0644417	0.0956608	0.0228168	0.0222659	9.32508e-19	0.0501767	5.23959e-20	0.0235105	0.177675	0.179152	0.0992794	0.136718	5.21691e-19	0.0135783	0.0299744	0	0.0598186	0.0189831	0	0.360771	0	0.0870534	0	2.39688e-20	0.0186187	0.324877	0.187691	0.00225977	0.127955	0.0961364	0.0259121	0.0296967	2.80539e-19	0.00367585	0.00552795	0.0754408	0	0.0437119	2.96564e-19	0.217907	0.0164383	0	0.00621553	0	0	4.35266e-18
low	0.552507	0	0.151393	0.0416679	0.0370113	0.0243813	0.0373384	0.0234857	0.0815802	0.00642464	0.0233173	0.0815186	0.0670373	0.0295254	0.452912	0.0302003	0.0282899	0.0233259	1.05394e-19	0.095945	0.0515968	6.98411e-19	0.363616	0	0.0712308	0	0	0.0591079	0.443099	0.200738	0.0233513	0.0209854	0.0226175	0	0.0132384	0.00120119	3.15638e-19	0.00411324	0.0168271	0.0296712	0.0359002	0	0	0.0284688	0.234923	0.00277365	0.00170004	1.6397e-19	0
low	0.285882	0	0	0.00799603	0.149403	7.72838e-21	0.00143087	1.7989e-18	0.078169	9.80864e-20	0.0251821	0.0249132	0.0107048	0.0169813	0.0179019	0	0	0.0276923	0	0.0125219	0.0542759	3.18276e-18	0.398718	1.11683e-18	0.0156301	4.33711e-19	0.00048817	0.011411	0.208061	0.222448	0.0165385	0.0166337	0.0190372	0.0160875	0.0163172	0.00115457	0.00246018	0	0.0956082	0	0.02159	5.00399e-18	0.284756	0.049296	0.0175489	2.00989e-18	0.000471583	2.02317e-18	2.52386e-18
low	0.210042	0	0	0.0125372	0.0469991	0.0128335	0.00317823	1.90011e-19	0.0170113	0	0.00670264	0.0207258	0.0363764	0.00662002	0.040224	0.0180526	0	0.044951	4.13242e-19	0.00437922	0	0	0.437252	0	0.0049183	1.12565e-18	0	0.00714596	5.36743e-19	0.258425	0.000441593	0.0319336	0.0180123	0.0159334	0.0173461	0.000323949	0.00010605	0.000222829	0.0163403	0	0.0404644	1.79863e-18	0.0655786	3.59757e-19	0.00933798	0.00433142	0.000709983	0.00405524	0.00233211
low	0.495133	0.00513646	0.215529	0.108372	0.114478	0.0268629	0.0205062	0.0291151	0.0731445	0.0240602	0.0134385	0.0720293	0.108728	0.0286684	0.272809	0.0931433	0.0205594	0	0	0.0611876	0.152911	0	0.399489	9.07696e-20	0.193642	0.00199235	0.00269796	0.156028	0.769388	0.218981	0.0690644	0.0652093	0.0708826	0.011735	0.0334977	0.00953478	1.2331e-19	0.0204056	3.62837e-18	0.0674146	0.178557	1.51319e-19	0	0.0644857	0.249072	0.0110835	0.000717142	0.0430621	0
low	0.536555	5.56786e-19	0.182113	0.500958	0.162294	0	0.122713	0	0.0414671	0	0.00569862	0.037013	0.0835907	0.00382763	0.268507	9.78353e-05	0.0957363	0.00647754	0	0.0527836	0.024715	0	0.260521	0	0.0929345	6.23743e-18	0.0018006	0.0198602	0.0809478	0.0997954	0.0322157	0.00821528	0.0256629	0.00525303	0	0.00277852	0.0141007	0.23513	0.0644325	0.072249	0	9.33987e-19	0.165505	0.0439106	0	0.0782013	0.00915288	0	0
low	0.342672	2.56346e-22	0.182155	0.0515355	0.0418137	0.0179734	0.094589	0.0168276	0.00965038	0.00139341	0.00442199	0.116463	0.137123	0.054688	0.663342	0.0692748	0.0376564	0.0150686	1.83502e-18	0.13828	0.0472364	2.40062e-19	0.297734	0	0.120917	0.0154568	0	0.0881291	0.62141	0.157075	0.0137846	0.0703466	0.0792934	0.00856334	0.0506955	0.00281872	0.0088862	0	0.0471234	0.0498391	0.0506442	0	0.106693	0.0208911	0.128428	0	0.000282101	0.00285773	9.24058e-21
low	0.338251	0	0	0.017101	0.0654728	0.0032902	0.00791812	0.00165295	0.0775559	0	0.0111941	0.0769915	0.0681144	0.0444488	0.0640626	0.00715438	0.0208899	0.0410113	0.00528836	0.0271628	0.0597207	0	0.382333	0	2.06222e-19	0.00946111	0.000283687	0.0447084	0.138701	0.232644	0.0209286	0.0107624	0.0233597	0.00292198	0.0330315	0.00841987	0.00595987	1.52264e-20	0.0704187	0	0.0337141	1.84837e-18	0.0754556	0.0465957	0.00417652	7.26476e-21	0	0.00707519	0
low	0.0871948	1.8389e-19	0.0200619	0.0119019	0.0263405	0.00248012	3.31017e-18	2.95514e-21	0.027195	0	0.00719516	0.00901282	0	0	0.00504092	0	0.00921149	0.0499835	3.25997e-18	0.00230981	0.0347033	0.00238081	0.421971	1.07529e-19	0.00551679	1.14613e-18	0.000811505	0.00742171	0.0716129	0.227286	0.0131693	1.0861e-19	0.00179446	0	0.0280321	0.00143869	0.0026406	0.000964773	0.0885481	0.017551	0.011537	0	0.134728	0.0248882	0.0457896	0.00240589	0.000491613	0.00638766	6.23451e-18
low	0.266051	8.85136e-20	0.130884	0.0100628	0.0451738	0.0213063	0.0168591	0.00208177	0.0194415	0.017157	7.75392e-21	0.0166684	0.0490414	0.00772687	0.181629	0.0607301	0.0128428	0.00296836	5.42101e-20	0.0798203	0.131463	0.00436405	0.400108	1.6224e-19	0.0987863	0.044193	0.0025323	0.180157	0.887217	0.173513	0.0465214	0.0516839	0.0401469	0.0323397	0.0239095	0.0174057	2.49827e-20	1.4714e-18	0.0098399	0.0401931	0.0547517	2.82992e-19	0	0.054395	0.00453261	0	0.000528911	0.0037051	7.02096e-19
low	0.214978	0	0.129666	0.00187621	0.0580267	4.76839e-22	3.54833e-19	0.00195887	0.0538435	4.36243e-18	0.00293626	0	1.10094e-18	0	0.0585994	0.0356757	0.0502644	0.0200461	0.00100945	0.0105538	0.026031	0	0.242799	0	0.182637	3.87195e-18	0.00308271	0.122293	8.0979e-18	0.106388	0.00744001	0	0.00882048	5.27818e-06	0.018008	0.000809744	0.00993042	0.00381976	0.0694776	0.0353044	0	5.60696e-18	0.0421557	0.0182755	0.00925436	0	0.00583176	3.61965e-19	0
low	0.283135	0	0.121422	0	0.0796486	0.00330376	3.59974e-18	1.99598e-18	0.0313699	1.33901e-18	0.000216699	0	2.22362e-18	1.7911e-18	0.0344936	0.0395735	0	0.0175006	2.48712e-19	0.0253491	0.0927799	0	0.386831	0	0.071441	2.8188e-18	0.00194737	0.0902848	0.395577	0.232708	0.0477951	0.0173574	0.0265643	9.41351e-19	0.0070612	0.016456	0.00122149	3.42493e-18	0.0613633	0.039668	0.043047	6.57612e-20	0.0159892	0.0566081	0.243545	0	0.000661868	0.0338818	0
low	0.300612	0.00103209	0.0352749	0.0180007	0.0310216	0.0180637	0	0.00954368	0.0712804	0	0.00948153	0.0138985	0.0113314	0.00339896	0.0527741	0	0.0197198	0.0303665	0	0.0141545	0.04189	9.36528e-20	0.388838	0.000104762	0.0230386	0.00103047	0	0.00880626	0.0337703	0.22803	0.0160215	0.0234635	0.0198569	6.96762e-20	0.0303857	0.00180491	0.00131552	0	0.0555586	0.0100929	0.02516	0	0.047573	0.0245414	0.136228	0.00162036	0	2.62632e-21	0
low	0.196955	0	0.00362773	0.0134999	0.0726824	0.010083	0	0	0.0544175	0	0.020822	4.79708e-20	0.000394867	7.18862e-19	0.0505459	5.15996e-18	0.0147745	0.0494149	0	0.00438211	0.0559265	5.9314e-19	0.410128	5.60169e-20	0	4.60885e-19	0	0.027406	0.103666	0.250516	0.0251355	0.0137542	0.0142157	0.00143992	0.0317372	0	0	0.000165041	0.0647643	0.0205637	0.0104697	0	0.194942	0.0317717	0.0965034	0.00116813	0	4.94045e-22	7.75916e-18
low	0.60171	1.85663e-21	7.72514e-19	0.0586417	0.0843869	0.0228716	0.0392162	0.0223351	0.0896468	0.0572676	0.01267	0.111473	0.0794884	0.0899276	0.417476	0.00476716	0.037818	0.017645	0	0.140578	0.0475578	0.000816735	0.444452	0	0.0286768	4.55395e-18	1.6077e-20	0.0804212	0.777496	0.251238	0.0207581	0.0119498	0.021618	0	0.00885993	0.00825298	0.00510363	0.0290517	0.0727057	0	0.0488268	0	0.129915	0.0471578	0.0127775	0	0.000863771	0.000129969	1.66084e-18
low	0.515957	0.00539337	5.88809e-19	0.0677543	0.128103	0	0.00235232	0	0.0529751	0	0.0355308	0.0912641	0.0761054	0.0787393	0.102482	0	0.0171999	0.0456156	0	0.059977	0.0615171	1.07035e-18	0.340018	0	0.0636442	0	3.45365e-19	0.071158	0.684768	0.197882	0.0303076	0.0767311	0.0849587	0.0197671	0.0128741	0.00186115	5.95899e-19	0.0201254	0.130563	0.018432	0.0599367	0	0	0.0534743	0.325001	0	0.000490444	2.37795e-18	0
low	0.366208	0	4.28814e-18	0.0459841	0.148375	0.0200999	0.0199151	0	0.00558363	0.0363514	0.0124518	0.17051	0.185552	0.138415	0.0911031	8.38656e-19	0.0236302	0.0367265	1.27513e-18	0.0373293	0.0465355	0	0.418936	0	0	0	0	0.00938808	0.315347	0.232852	0.0168726	0.0686724	0.0606375	0.0131519	0.00772868	0	0.000879883	0.00241677	0.100935	0.0100084	0.0632695	1.5677e-18	0.252895	0.0464446	5.13773e-20	0.00201395	0	0	0
low	0.0538121	0.000275092	0	0.0185072	0.0542529	0	0	2.66403e-19	0.00821922	1.47244e-18	5.24073e-20	3.02417e-18	3.84772e-19	0	0.0153974	0.00255855	0.0146726	0.0323892	8.00253e-19	0.00188842	0.0609387	2.52727e-19	0.377057	9.13672e-19	0.0149466	5.67941e-18	0.00257188	0.0628526	0.0917255	0.189531	0.0214719	0.00137394	0.00604601	0.00754486	0.0140484	5.97154e-20	0.00985152	1.63116e-18	0.0725619	0.00345279	7.12493e-18	3.4036e-18	0.0201886	0.0242606	0.0195499	0.00028953	0.00275743	0	0
low	0.455848	3.32625e-19	0.0674971	0.0239619	0.0955058	6.28508e-20	0.0186271	9.36111e-19	0.0805869	0.0108496	0.0108846	0.0142906	0.00846139	0.00676997	0.264943	5.99565e-19	0.0296362	0.0287338	7.58817e-20	0.0881534	0.0542303	0	0.409533	0	0.0132897	1.35628e-18	3.8773e-19	0.0545093	0.536494	0.22442	0.0378253	0.024734	0.0282654	0.0102983	0.0114302	0.000379708	0.00148256	0.0186812	0.0912064	0	0.029883	0	0.536111	0.056601	1.43953e-19	1.24203e-18	0.00137612	0	4.76785e-20
low	0.187241	0.00315557	0.06588	0.0798833	0.0873601	0.00134095	0	1.7031e-18	0.0541601	0	0.00891536	0.013702	0.0451531	0.00234037	0.0069495	0	0.0120102	0.0297549	0.00336032	0.00619784	0.0108053	0	0.446533	9.70924e-21	0.0687439	0	0	0.0206593	0.0468686	0.228754	0.00228539	0.00279118	0.00687204	0.00760266	0.0159934	0.00146818	0.0090316	0.0238489	0.107833	0.0221817	0	0.00234728	0.035778	0.013229	5.2704e-20	1.40958e-18	0.00114258	4.27226e-19	0
low	0.225639	0.000287499	0.0547356	0.00400272	0.0456386	0.00669554	0	0	0.0678476	0	0.0199388	0.0410388	0.0236696	0.00378974	0.0426266	2.99324e-19	0.0113354	0.0208061	8.41856e-19	0.00433945	0.0171004	0	0.440134	0	0.0592988	5.28398e-18	3.14055e-19	0.017073	0.164171	0.241259	0.00277443	0.0195567	0.0271996	0	0.0317656	0	0	4.2698e-19	0.0494614	0.0249096	0.0110166	0	0.0809673	0.00296724	0.194629	0.00172949	0.00120321	2.92857e-21	1.98501e-18
low	0.286791	0	2.04381e-19	0.0665924	0.0910802	0.0287499	0.00681626	0.00055274	0.0441978	1.53101e-18	0.0124489	0.0337619	0.0617723	0	0.156085	0.0180222	0.0394223	0.0100668	0	0.0223675	0.0722707	0	0.375708	2.47103e-20	0.0374677	0.00514969	0.00169986	0.145242	0.344869	0.208879	0.0365385	0.0159463	0.0176332	0.00406991	0.0203859	0.00620052	0.00347251	0.0123743	0.0313098	0.0127723	0.0197479	0	0.0756337	0.0404557	0.00458138	0.0047886	0.000103549	0.00422863	0
low	0.353262	0	0.0427278	0.0572418	0.0234727	0.0474189	0.0129759	0.0316476	0.0670123	0.0177691	0	0.0553718	0.0651992	0.0314247	0.167842	0	0.0364268	0.016846	0	0.0367017	0.035317	0	0.396534	0	0	5.58175e-19	5.21266e-19	0.0187037	0.0861478	0.228022	0.0109146	0.0220946	0.024723	0.00672005	0.015278	0.00211936	0.00474609	0.000974679	0.014625	0.0169574	0.00353597	0	0.168011	0.0154419	0.004318	0.0057948	0.000757686	5.8693e-19	0.00610126
low	0.294359	0	0.0829237	2.79203e-19	0.0929878	0.00325489	0	3.36159e-19	0.0436918	0	0.0208649	0.00336368	0.0107215	0	0.0674057	1.49768e-19	0.0121783	0.0282208	2.41857e-19	0.0238074	0.0196374	0	0.435268	5.52542e-19	0.00804486	3.27218e-18	0.00173517	0.0225311	0.139016	0.205689	0.00478686	0.00811598	0.00311174	0.00156514	0.00745917	0.000634898	0.00283919	0.00145145	0.0290961	0.034947	0.00557593	0	0.109032	0.00579487	0.000246346	0	0.000814921	9.81773e-05	9.00458e-18
low	0.236808	0	0.0298419	0.0273391	0.0400893	0.0165073	2.10701e-18	0.0031571	0.0784901	0	0.0281358	0.0434586	0.0300127	0.0165824	0.0504997	6.38484e-19	0.0184311	0.0477512	0	0.0249722	0.0178346	1.74506e-18	0.430776	0	0.000101448	0	0	0.0168761	0.168976	0.258983	0.00247522	0.00712044	0.00744909	0.0023798	0.0158558	0	0.000482842	0.0103184	0.0625734	3.62559e-20	0.0151345	6.57874e-19	0.173104	0.00778195	0.0490236	0.0043958	0.000518381	0	0
low	0.175933	5.18389e-19	0.00707614	0.0315199	0.0765274	0.00898191	0	9.15595e-19	0.0286456	7.68965e-20	0.0152549	0.000945421	0	1.418e-18	0.0799436	2.35326e-20	0.0235916	0.0360382	0	0.00642384	0.0221614	0	0.361715	0	8.12234e-18	0	0	0.0198025	0.00162082	0.223433	0.0202492	0.00152403	0.00700955	3.91175e-19	0.00449737	0	0	0.00731508	0.0690099	1.87063e-18	1.07012e-18	0	0	0.023489	0.209285	0	0.00171168	0	0
low	0.421062	1.89791e-19	2.83322e-18	0.0735733	0.0986973	0.0286737	3.47213e-19	0.00454951	0.0594882	0	0.0442543	0.0659971	0.0779873	0.0608153	0.0377128	0	0.0107412	0.0499992	0	0.0148317	0.0205605	0	0.418431	0	4.26863e-18	1.22726e-19	0	0.0171113	0.148092	0.228928	0.00753558	0.0421298	0.0530312	1.7807e-20	0.0134423	0	0.00125826	0.022163	0.0738457	1.47321e-18	0.0214241	0	0.129075	0.0177291	0.171353	0.00322519	2.43563e-07	2.53436e-20	0.00206335
low	0.092422	0	0	1.11689e-19	0.135628	1.03921e-18	0	4.84923e-18	0.0320576	1.11677e-17	0.0162131	2.60825e-20	6.55217e-18	0	9.1283e-19	0	0	0.049792	0	4.98204e-19	0.0255902	1.09775e-18	0.423445	0	4.36517e-18	0	0	0.00328304	0.0631559	0.24844	0.0141892	0.0178339	0.0175356	0.00503334	0.0188782	0.00235768	0.00809485	0.000560543	0.0767302	0	1.28042e-19	4.1449e-18	0.205598	0.0166015	0.0995421	0	0.000890312	0.00275351	0
low	0.164512	0	1.09369e-18	0.0473841	0.0185937	0.0102574	0.000467932	0	0.0902723	0	0.0109921	0.0796234	0.0519156	0.00614845	0.00733768	0	0.00752812	0.0775832	0	0.00423684	0.0157419	0	0.351815	2.38074e-19	0	1.09872e-18	2.59219e-19	0.0334782	0.0595066	0.186282	0.00224966	0.00735076	0	0.0164953	0.0305913	0.003441	0.0066417	1.25704e-18	0.0459656	0.00427683	0.0227948	9.28073e-19	0.0209001	0.00610617	0.0126882	0.0031147	0.00201981	0.00697885	8.36878e-20
low	0.306171	1.42658e-19	4.7161e-18	0.0236002	0.0140409	0.00176548	0.00620157	0	0.0529127	0.0058396	0.00115052	0.113507	0.0737018	0.018557	0.394872	0.0027188	0.0269897	0.0259073	5.77704e-22	0.0741254	0.0108461	8.26399e-20	0.430217	0	0	0.000807361	3.4551e-19	0.0215776	0.340858	0.226693	0.00246269	0.0101407	0.00966383	4.6886e-20	0.0223925	0	0.00646785	0	0.03231	0.00124183	0.0290621	0.00123188	6.05396e-18	0.0042179	0.00557703	4.11152e-19	0.000809994	0.0120966	2.74533e-18
low	0.39205	0.00186875	0.0127629	0.0131512	0.0642209	0.000948156	1.34427e-18	3.27886e-19	0.0699266	0	0.016849	0.0365158	0.0107935	6.78698e-19	0.155862	0	0.0142396	0.023112	0	0.0576022	0.0326585	0	0.461215	0	2.45984e-18	0.0165377	0	0.0277993	0.302976	0.255978	0.0141447	0.0167858	0.0149352	1.3236e-20	0.0264792	0.0031225	0.000919016	0.00409067	0.050675	0.0343061	0.0115111	0	0.0109463	0.0158365	0.306472	0.00137669	0.00122868	0.013145	0
low	0.246587	0	1.79107e-17	0.0377915	0.0469513	0.0144466	0	0.00697663	0.084841	0	5.26933e-21	0.0393309	0.0333296	0.0273126	0.0248645	1.9551e-18	0.020253	0.0142419	5.46643e-19	0.0110205	0.0090867	1.09386e-19	0.424473	4.55343e-23	5.86024e-18	0	1.36426e-18	0.00323519	0.105196	0.270906	0.000485463	0.0209925	0.0164155	0.00555262	0.0352246	0.00372313	0.0011884	0.00326673	0.0166741	0.0057026	0.0114745	0.00192194	0.180428	0.00246784	0.0100102	1.66333e-05	0	0.00358515	0.00423482
low	0.238357	0	0.108038	0.0106479	0.0272477	0.0231925	0	0.0111824	0.0441319	9.88988e-20	0.00678771	0.0129624	0.0121133	0.00695985	0.0715144	5.80152e-19	0.00208818	0.0320599	0	0.0237624	0.0325934	5.48381e-19	0.364049	0	0.0143364	0.0143749	1.54081e-19	0.0127692	0.281779	0.237494	0.00697104	0.00441451	0.0114601	0	0.0221652	0.00287848	0.00244444	0.00227188	0.0279307	0.00316994	0.0193409	0.000844496	0.235138	0.00881156	0.0346525	0.00247629	0.00023805	0.00326477	3.31783e-18
low	0.176899	0	0	0.00424213	0.0566798	0.00819431	5.69218e-19	0.00093995	0.0943697	0.00926059	0.0135861	0.00384704	0.000931005	0	0.065354	7.03303e-18	0.00689626	0.0213251	3.85027e-19	0.0043804	0.0264673	3.39016e-19	0.456251	0	4.35324e-18	7.36993e-19	0	0.00767343	9.52165e-18	0.268306	0.00962226	0.00367513	0.00765876	0.00125653	0.0217696	0	0.00127351	2.36937e-19	0.0329395	1.07972e-18	0.022338	0	0.110344	0.0168154	0.0767095	0.000401532	0	0.00829439	0
low	0.534373	0	0.0827613	0.0827893	0.0693497	0.0248532	0.00229542	0.00865794	0.046912	0.000795299	0.00222105	0.00904338	0.036299	0.00197026	0.294185	0.0219933	0.0239026	0.0168817	0	0.12918	0.0536695	0	0.359002	0	0.12771	0.0151848	5.52365e-19	0.0498142	1.20859	0.217692	0.0312945	0.0312572	0.0454517	5.96701e-20	0.0150358	0	2.65186e-20	0.00780549	0.04219	0.055881	0.0605564	1.86669e-18	0	0.0316869	0.195908	0	0.00106836	0.00852632	0
low	0.0234438	0.0056377	0.287095	0	0.0837591	0	0.00161893	6.85112e-19	0.0329634	5.80287e-18	1.09134e-18	0	3.34049e-18	1.04149e-17	0	0.104347	0	0.00488825	5.55375e-18	0	0.198631	0	0.375213	0	0.166516	0	0.00156834	0.229648	0.0041403	0.138184	0.0949929	0	0	0.0160491	0.00049642	0.00248592	0.00490469	0	0.0383786	0	0	1.31621e-18	0.318701	0.0911607	0.083928	4.54843e-18	0.00404896	0	0
low	0.244745	0.00364498	0.13521	0.000625158	0.00613224	4.42451e-19	6.65696e-19	5.15825e-19	0.0731358	0.00433201	0.0132985	0.058776	0.0109352	0.00649276	0.310969	0.0750522	0.0121419	0.0187572	0	0.0396076	0.0337313	1.51879e-18	0.41248	0	0.105679	0.0253687	0	0.0819698	0.133886	0.219229	0.0114982	0.0347315	0.0251751	0.00765402	0.0264262	0	0.00299251	1.59593e-19	0.0228349	0.00447287	0.0164963	3.73572e-20	0	0.014058	0.256669	4.00041e-19	0.00142073	9.7044e-05	0
low	0.367443	2.87735e-19	0	0.0178402	0.0746722	0.00479131	2.91165e-18	5.44807e-19	0.0634567	0.013813	0.00579206	0.0322988	0.0348037	0.0337719	0.0503366	4.15514e-18	0.0157067	0.0393941	2.19512e-18	0.0348672	0.0354257	0	0.399426	0	0	6.39849e-19	0	0.0226987	0.246683	0.225025	0.0153015	0.0327607	0.04478	0.00850001	0.0177637	0	0.00469072	0.00574208	0.0730221	0	0.0132687	7.38493e-19	0.293836	0.033647	0.00876285	0	0.000417804	0	4.82711e-20
low	0.140867	4.46224e-20	3.23124e-18	0	0.0823179	0	2.51182e-19	0	0.0374895	0	0.0321111	0.0744444	0.0317864	0.0338334	0.0088336	0	0	0.0449581	0	0	0.023401	0	0.420255	0	0	0	0	0.0562989	1.30323e-18	0.225603	0.00898834	0.0157306	0.010701	0.00788496	0.0210487	0	0.000364436	5.06391e-20	0.0987178	0	5.73111e-19	0	0.0984696	0.0191106	0.0694823	0	0.000517226	3.58945e-19	0.00253139
low	0.137505	0	0.000766605	0.0016768	0	0.00688577	0	0	0.0647665	2.99961e-19	0.00800412	0.0276222	0.0180529	0.0153041	0.00852191	3.04912e-18	0.0130478	0.0647255	0	0	0.00761404	2.48978e-18	0.366222	3.19293e-20	0.00991823	0	2.44658e-18	0.00817919	4.79879e-19	0.220219	0.00100603	0.0172875	0.0147942	0.00848269	0.0346933	0.000719413	0.0039712	1.42447e-19	0.0456695	0.00095661	0.00352711	0	0.115539	0.0040123	0.0173989	0.0028369	0.000248434	0	0.00163032
low	0.446628	0.00125625	0.0247686	0.0228129	0.0371617	0	0	7.60008e-19	0.0911593	0	0.0223864	0.0740967	0.015974	0.000516386	0.148713	0.0470533	0.0159506	0.0218876	6.73245e-19	0.0659732	0.0186418	0	0.405696	1.04902e-21	0.0296233	0.00249878	0	0.0644567	0.377996	0.221954	0.0098415	0.0160302	0.0215808	0.00184631	0.0151166	0.00293234	1.12005e-19	0.00759921	0.0274878	0.00811513	0.0286182	4.34329e-19	0	0.0160671	0.250683	0.00422246	0.000949288	0.00483433	4.43764e-19
low	0.21309	0	3.46073e-18	0	0.0478685	1.11103e-19	0	2.15129e-18	0.0695395	0.00286522	0.0145669	1.90404e-20	0	5.80477e-22	0.0119435	0	0.0130367	0.0338768	6.97655e-18	0.00978963	0.0174111	0	0.38888	3.62319e-19	5.48441e-18	5.77577e-18	0	0.0227225	0.0683113	0.229737	0.00869625	0.0284712	0.0169543	0.0167454	0.00802775	0	7.92648e-05	2.31642e-20	0.0648322	0	0.0231271	7.09946e-18	0.569264	0.0278906	0.0239914	0	0.00136542	0	0
low	0.0317646	0	0.0501994	0	0.113963	1.11877e-20	6.79686e-18	6.05791e-18	0.0293428	4.37759e-18	0.000338347	0	0	0	1.53258e-21	7.02988e-19	0	0.0305209	0	0.00088782	0.0182186	0	0.34466	0	0.0113278	7.33804e-18	0.00414056	0.0548843	0.104552	0.166434	0.00428094	0.0108054	0.00859719	0.00691329	0.0399161	4.57882e-20	0.00409962	0	0.0667039	1.94704e-18	0	5.57316e-18	0.091005	0.00659583	0.0186689	1.57801e-19	0.000742175	0	7.01204e-18
low	0.490497	7.05437e-21	0.0365153	0.0766631	0.087808	0.0375049	1.02392e-18	0.0205145	0.0958183	3.87613e-19	0.0101239	0.0653544	0.0943422	0.0211249	0.131885	0.00783585	0.045177	0.0303751	0	0.0569462	0.020545	0	0.428395	3.97402e-20	0.110853	2.73608e-18	0.00190549	0.0876684	0.219629	0.216276	0.0195994	0.0132724	0.0132539	0	0.0156433	0.00293098	0.00246513	0.00728418	0.0533004	0.0304179	0.0138861	0	0	0.0151228	2.05598e-19	0	0.00015529	0.0033866	6.52633e-21
low	0.0878569	0	0	0.0643203	0.0168725	0.00620797	9.41648e-19	0	0.0427997	9.21406e-19	0	0.00443901	0.00651015	0	0.00190107	2.15728e-19	0.0216249	0.0384891	0	5.76077e-20	0.019597	0	0.33613	0	0	0	1.78734e-18	0.0330105	0.0330117	0.194655	0.0101041	0.00541731	0.00772536	0.0034614	0.0304228	0.00162097	0.0214651	0	0.0612487	0.000124685	0.00105559	1.0424e-18	0.0143631	0.00882281	0.0139368	0.00173184	0.000589596	0.00227259	1.33225e-20
low	0.0699035	4.38355e-20	5.0169e-19	0.0381263	0.137083	0.012401	0	0	0.0393414	0	0.0022733	0	0.00929033	2.46935e-18	0.0134269	0	0.000790897	0.0535898	0	0.0130981	0.00841375	2.76207e-18	0.38384	0	0	0	0.00235797	0.0564292	0.320034	0.182765	0.00800173	1.5696e-18	0	3.07602e-19	0.0233489	0.00432971	0	5.12457e-20	0.0431078	0.0102482	0	3.17031e-18	0	0.00653167	0.0487625	0	0.000332269	0	4.35023e-18
low	0.261364	0	0	0.0146833	0.0242134	0.0125737	4.22756e-20	0.0058718	0.0529758	0.0250683	0.0131324	0.0565707	0.0349202	0.0628633	0.0392495	0	0.0107395	0.0341098	0	0.0135542	0.0273988	0	0.448028	4.95436e-19	5.37543e-19	0	0	0.00843978	0.112641	0.259718	0.00817167	0.0252847	0.0188264	0.00859109	0.0175103	0	0.000627219	0	0.0150036	0	0.0231666	0.000214947	0.370829	0.0152342	0.00674266	0	1.60937e-05	8.09713e-19	0.0139238
low	0.279866	0	0.2203	0.0590421	0.0159296	0.014688	0.00586052	0.00780554	0.0537461	0	0.0169513	0.046977	0.0426298	0.0383232	0.0553278	1.3895e-18	0.026975	0.0366993	0	0.0180319	0.00967861	0	0.258092	5.11276e-19	0.102372	5.87619e-21	0	0.0648531	0.117426	0.166476	0.00180441	0.0503596	0.0371135	0.00986252	0.0239602	9.75695e-20	0.000244517	0.00212976	0.0662476	0.000439908	0.00506453	0	0.2875	0.00522555	0	0	0.001807	5.89694e-19	7.99337e-20
low	0.140846	1.82877e-18	0	0.0311935	0.0739186	4.0825e-20	0	0	0.0485174	0	0	0	8.87363e-18	7.58406e-19	0.0449602	9.08564e-18	0.0205444	0.0349686	1.63253e-19	0.00839113	0.0550503	3.24549e-19	0.476317	0	1.9778e-18	5.77242e-18	0	0.0585816	0.0901574	0.273632	0.0228611	0.00388303	0.00661389	0.00386603	0.0134629	0.00862761	0.00130078	0.0104026	0.0478368	0.00699819	0.00208347	0	0.107324	0.0360526	0.000295524	0.000980553	0.000106718	0.00145474	3.97566e-18
low	0.0837211	5.31606e-19	0.000337518	0.0106972	0.0669561	0.00399115	0	0	0.0478087	0	0.00268053	0	8.57284e-19	0	0.0169813	5.9142e-19	0.0187688	0.0262459	9.63691e-19	0.00323606	0.00444351	8.31922e-20	0.414827	0	0	0	0.00112987	0.0358482	0.0730782	0.222945	0.0135634	0.00141899	0.0105481	0.00213157	0.0226791	0	0.00019305	3.15354e-18	0.054163	0.0239726	1.73189e-19	4.00864e-18	1.80877e-18	0.0107492	0.01053	0	0.000126986	0.00112482	2.17947e-18
low	0.214549	3.9499e-20	0.0985531	0.028113	0.059966	0.00724467	0.000742933	0	0.0330909	6.37796e-18	0.000338984	0.00587312	0.0126943	0	0.0334823	0.0382638	0.0110458	0.0243396	1.15128e-18	0.0121861	0.0520371	0	0.340271	0	0.0417246	0	0.000826558	0.0145236	0.104834	0.20546	0.0191382	0.023582	0.0280565	0	0.0160383	0.00135481	0.00562938	0.00505057	0.0821359	0.0171071	0.0241938	0	0.0875088	0.0275844	0.00950732	1.28908e-19	0.00137559	0.00653687	0
low	0.105154	2.66187e-19	0	0.0663291	0.053847	0.0183521	0	0	0.0883235	2.07901e-18	0.0150739	1.82027e-20	0.00769507	1.50834e-19	0.0346752	1.80633e-05	0.0267679	0.0281773	2.04925e-18	0.0018811	0.0323672	3.58482e-05	0.406351	0	0.000907168	0	0.00229354	0.0272005	0.0222652	0.224802	0.00905165	0.00241397	0.00305992	0.00414803	0.0234331	0	0	0.0169339	0.0607819	0.00187155	0.00252413	0	0	0.0176426	0.0047205	7.48893e-06	0.00024743	0	5.3408e-18
low	0.175867	0.00199593	0.401197	0	0.0379223	0.00305439	9.30425e-19	3.00456e-19	0.0277362	0	0.000893769	1.60236e-19	0.000400643	0	0.0296016	0.0243433	0	0.0296615	1.34541e-18	0.00811941	0.0457228	5.21996e-19	0.307627	7.32003e-19	0.150739	0	5.31758e-21	0.0960926	0.216591	0.162001	0.0197917	0.0315024	0.0357023	0.00572922	0.0023695	0.000711778	0.00392554	0	0.0398271	3.79765e-19	0.00586145	0	0.100245	0.0224696	0.106843	1.11545e-18	0.00439477	0	0
low	0.0416102	0	0	0	0.00517811	1.99429e-19	4.16342e-18	0	0.0692191	0	0.0111678	0.0281296	0	1.14039e-19	0.0082384	0	0.0048014	0.0226548	3.80506e-18	0	0.0189181	0.0005795	0.451798	1.09438e-18	6.46049e-19	0	0	0.0131016	0.000605914	0.27409	0.00440575	0.000741311	0	0	0.0191217	0.00273098	0	9.63754e-20	0.0353961	0	0.0100195	0	0.202325	0.0131774	0.0255582	5.27972e-20	0.000132381	0.00189774	0
low	0.296251	0.00376426	0.0625601	0.0358528	0.113776	0	0	1.58138e-18	0.0332486	4.33568e-19	0	0	1.64554e-18	1.95356e-18	0.18882	0.000559922	0.0384841	0	0	0.0392415	0.0111466	0.000819221	0.44159	1.04733e-18	0.0206268	7.42316e-18	0.00232156	0.0174736	0.138103	0.221352	0.00516983	0.032093	0.0277615	0.00688459	0.00918093	0	0.00820202	0.00719305	0.117951	0.0342799	0.0067452	0	0.0635972	0.0116312	0.00421142	2.2341e-18	0.00128296	0	2.62547e-19
low	0.280849	0	0.217104	5.51609e-20	0.0717698	0	0	0	0.0882536	0.00561611	0.0361126	0.0263707	0.0115032	0.00723048	0.0512785	0.0899956	0.00930439	0.00788596	0	0.0136306	0.0665488	0	0.377182	0	0.0652791	0	0	0.0973161	0.11196	0.223873	0.0438992	0.0434099	0.0323996	0.0173117	0.0157182	2.3143e-19	0.00016785	0	0.0547676	0.00111929	0.0323316	0	0.0556796	0.0505701	0.200293	0	0.00313077	0	4.40922e-19
low	0.380152	0.00153823	0.223279	0.094398	6.95621e-19	0.0224999	0.0385456	0.00175642	0.0875936	0.0428399	0.0115069	0.18163	0.110666	0.0739365	0.179843	0.0328508	0.0243117	0.020693	3.93209e-19	0.0597302	0.0275808	1.3986e-19	0.404168	0	0.0744134	3.37258e-20	0	0.0375268	0.457567	0.199469	0.0109331	0.0908482	0.0725951	0.0296477	0.019535	0.00193612	0.00679272	0.021053	0.0178308	0.0293154	0.0804002	0.000662684	0.382209	0.0143636	0	0	0.00164728	4.02312e-19	0
low	0.255882	0.00719638	0.189087	0.00542201	0	0.0120689	0	0.00484043	0.0814734	0	0.0200989	0.0184025	0	7.8466e-20	0.0908169	0.00651038	0.00403975	0.0205365	4.52909e-19	0.0192196	0.0314211	0	0.35154	0	0.0789802	0.000644111	0	0.0424318	0.122572	0.204443	0.0105803	0.0169542	0.0155768	2.35188e-21	0.0196756	0.00419671	0	4.26268e-19	0.0384623	0.00525537	0.00439471	0	0.0268112	0.00794352	0.267601	0.000898965	0.00145505	4.44568e-20	0
[truncated: 18 more columns]
